# Supplementary material for: Introduction of Water‐Vapor Broadening Parameters and Their Temperature‐Dependent Exponents Into the HITRAN Database: Part I—CO2, N2O, CO, CH4, O2, NH3, and H2S
Source: J Geophys Res Atmos. 2019 Nov 7;124(21):11580–94. doi: 10.1029/2019JD030929 (PMC6919420; doi:10.1029/2019JD030929)
Supplement: Supplementary file 2 — Data Set S1 [file JGRD-124-11580-s002.py]

# -*- coding: utf-8 -*-
'''
This is a Python code for calculating gamma_H2O and n_H2O
of CO2 transitions in the HITRAN database as described in:
Tan et al, "Introduction of water-vapor broadening coefficients and their  
temperature-dependence exponents into the HITRAN database, 
Part I: CO2, N2O, CO, CH4, O2, NH3, and H2S", JGR- Atmospheres
Sample input and output files are included.
Note that the program can be easily modified for any other file formats.
'''
from astropy.io import ascii
from astropy.table import Table, Column
import numpy as np
import sys
import os

#--------------read data table in .par format----------------------------------------
#enter filename of the file in the traditional 160 character HITRAN format
#one can modify the file to any other format, just remember that the routine is reading if it is P or R branch and the 
#value of the lower state rotational quantum number
file1 = open('CO2test.par','r') 
table = file1.read()
file1.close

total = ascii.read(table, Reader=ascii.FixedWidthNoHeader,
                         names=('hitpar','g0','n_m','Br','J_','Err1','Err2'),
                         col_starts=(0,35,55,117,118,129,131),
                         col_ends = (159,39,58,117,120,129,131),
                         )

hitpar= np.array(total['hitpar'])
G0= np.array(total['g0'])
n_m= np.array(total['n_m'])
Br= np.array(total['Br'])
Jm= np.array(total['J_'])
Err1= np.array(total['Err1'])
Err2= np.array(total['Err2'])


for i in range(len(Br)):
    if Br[i]=='R':
        Jm[i]=Jm[i]+1
    else:
        pass


#--------------define calculated gamma_H2O(m) and n_H2O(m) fuction--------------------

def gH2O(x):
    p1=-25.18047++459.98114*x+35.11405*x*x+0.67148*x*x*x
    p2=1+3141.5695*x+369.17545*x*x-0.75135*x*x*x+0.05441*x*x*x*x
    return p1/p2

def errg(x):
    if x<=101:
        return 5
    elif x>101 and x<=121:
        return 4
    else:
        return 3
    
def nH2O(x):
    nm ={'1': 0.73, '2': 0.74, '3': 0.75, '4': 0.76, '5': 0.76, '6': 0.77,
         '7': 0.77, '8': 0.77, '9': 0.78, '10': 0.78, '11': 0.79, '12': 0.79,
         '13': 0.80, '14': 0.79, '15': 0.80, '16': 0.80,'17': 0.81, '18': 0.80,
         '19': 0.81, '20': 0.80, '21': 0.80, '22': 0.81, '23': 0.79, '24': 0.81,
         '25': 0.79, '26': 0.81, '27': 0.80, '28': 0.81, '29': 0.81, '30': 0.81,
         '31': 0.81, '32': 0.81, '33': 0.80, '34': 0.81, '35': 0.80, '36': 0.80,
         '37': 0.80, '38': 0.80, '39': 0.80, '40': 0.80, '41': 0.80, '42': 0.80,
         '43': 0.80, '44': 0.79, '45': 0.79, '46': 0.79, '47': 0.78, '48': 0.79,
         '49': 0.78, '50': 0.78, '51': 0.78, '52': 0.78, '53': 0.79, '54': 0.77,
         '55': 0.79, '56': 0.77, '57': 0.78, '58': 0.76, '59': 0.78, '60': 0.76,
         '61': 0.77, '62': 0.75, '63': 0.76, '64': 0.75, '65': 0.75, '66': 0.74,
         '67': 0.74, '68': 0.74, '69': 0.74, '70': 0.73, '71': 0.73, '72': 0.73,
         '73': 0.72, '74': 0.72, '75': 0.71, '76': 0.71, '77': 0.70, '78': 0.71,
         '79': 0.69, '80': 0.70, '81': 0.68, '82': 0.69, '83': 0.68, '84': 0.69,
         '85': 0.68, '86': 0.68, '87': 0.68, '88': 0.67, '89': 0.67, '90': 0.67,
         '91': 0.67, '92': 0.66, '93': 0.67, '94': 0.65, '95': 0.66, '96': 0.65,
         '97': 0.64, '98': 0.64, '99': 0.64, '100': 0.63,'101': 0.63 }
    if x<=101:
        return nm[str(x)]
    else:
        return 0.63

def errn(x):
    if x<=101:
        return 4
    else:
        return 3

#---------------calculate new gamma_H2O parameters from HITRAN table----------------------
    
for j in range(len(G0)):
    G0[j] = gH2O(Jm[j])
    Err1[j] = errg(Jm[j])
    n_m[j] = nH2O(Jm[j])
    Err2[j] = errn(Jm[j])

#-----------write data to table and save to file-----------------------------------------
'''
The output file contains traditional ".par" format data which is followed by gamma_H2O, error code for gamma_H2O,
nH2O, error code for nH2O.
'''
# enter the output datafile name here

with open('output_CO2test.dat','w') as out:
    for i in range(len(G0)):
        out.write("%160s   %8.4f %3s    %5.2f %3s \n" %( hitpar[i], G0[i], Err1[i], n_m[i], Err2[i]))
