# Supplementary material for: Introduction of Water‐Vapor Broadening Parameters and Their Temperature‐Dependent Exponents Into the HITRAN Database: Part I—CO2, N2O, CO, CH4, O2, NH3, and H2S
Source: J Geophys Res Atmos. 2019 Nov 7;124(21):11580–94. doi: 10.1029/2019JD030929 (PMC6919420; doi:10.1029/2019JD030929)
Supplement: Supplementary file 3 — Data Set S2 [file JGRD-124-11580-s003.par]

 24    0.757206 1.751E-34 1.661E-14.09270.125    0.00000.78-.000029       0 0 0 01       0 0 0 01            2.5     R  0e  2.5667774 428 5 4 5 7     6.0    6.0
 24    0.757232 2.336E-34 1.662E-14.09270.125    0.00000.78-.000029       0 0 0 01       0 0 0 01            3.5     R  0e  2.5667774 428 5 4 5 7     8.0    6.0
 24    0.757245 1.168E-34 1.662E-14.09270.125    0.00000.78-.000029       0 0 0 01       0 0 0 01            1.5     R  0e  2.5667774 428 5 4 5 7     4.0    6.0
 23    1.472734 1.131E-32 8.011e-14.08880.119    0.77530.78-.000042       0 0 0 01       0 0 0 01                    R  1e     3477742330 5 4 5 7     5.0    3.0
 24    1.514423 2.601E-34 4.962E-14.08920.120    0.75720.78-.000042       0 0 0 01       0 0 0 01            2.5     R  1e  1.5667774 428 5 4 5 7     6.0    4.0
 24    1.514428 3.981E-34 5.696E-14.08920.120    0.75720.78-.000042       0 0 0 01       0 0 0 01            3.5     R  1e  3.5667774 428 5 4 5 7     8.0    8.0
 24    1.514434 6.637E-35 1.266E-14.08920.120    0.75720.78-.000042       0 0 0 01       0 0 0 01            2.5     R  1e  3.5667774 428 5 4 5 7     6.0    8.0
 24    1.514441 3.902E-34 1.117E-13.08920.120    0.75720.78-.000042       0 0 0 01       0 0 0 01            1.5     R  1e  1.5667774 428 5 4 5 7     4.0    4.0
 24    1.514453 1.394E-33 1.596E-13.08920.120    0.75720.78-.000042       0 0 0 01       0 0 0 01            4.5     R  1e  3.5667774 428 5 4 5 7    10.0    8.0
 24    1.514455 7.166E-34 1.025E-13.08920.120    0.75720.78-.000042       0 0 0 01       0 0 0 01            3.5     R  1e  2.5667774 428 5 4 5 7     8.0    6.0
 24    1.514458 2.787E-34 1.595E-13.08920.120    0.75720.78-.000042       0 0 0 01       0 0 0 01            0.5     R  1e  1.5667774 428 5 4 5 7     2.0    4.0
 24    1.514461 5.096E-34 9.722E-14.08920.120    0.75720.78-.000042       0 0 0 01       0 0 0 01            2.5     R  1e  2.5667774 428 5 4 5 7     6.0    6.0
 24    1.514480 1.672E-34 4.785E-14.08920.120    0.75720.78-.000042       0 0 0 01       0 0 0 01            1.5     R  1e  2.5667774 428 5 4 5 7     4.0    6.0
 23    2.209095 3.775E-32 2.890e-13.08800.118    2.24810.780.000006       0 0 0 01       0 0 0 01                    R  2e     3477742330 5 4 5 7     7.0    5.0
 24    2.271646 4.931E-35 1.068E-14.08840.119    2.27170.780.000006       0 0 0 01       0 0 0 01            3.5     R  2e  4.5667774 428 5 4 5 7     8.0   10.0
 24    2.271646 6.164E-34 1.068E-13.08840.119    2.27170.780.000006       0 0 0 01       0 0 0 01            4.5     R  2e  4.5667774 428 5 4 5 7    10.0   10.0
 24    2.271656 4.143E-34 1.795E-13.08840.119    2.27170.780.000006       0 0 0 01       0 0 0 01            1.5     R  2e  0.5667774 428 5 4 5 7     4.0    2.0
 24    2.271657 9.586E-34 2.769E-13.08840.119    2.27170.780.000006       0 0 0 01       0 0 0 01            2.5     R  2e  1.5667774 428 5 4 5 7     6.0    4.0
 24    2.271664 1.713E-33 3.710E-13.08840.119    2.27170.780.000006       0 0 0 01       0 0 0 01            3.5     R  2e  2.5667774 428 5 4 5 7     8.0    6.0
 24    2.271667 5.178E-34 4.486E-13.08840.119    2.27170.780.000006       0 0 0 01       0 0 0 01            0.5     R  2e  0.5667774 428 5 4 5 7     2.0    2.0
 24    2.271669 3.995E-33 5.769E-13.08840.119    2.27170.780.000006       0 0 0 01       0 0 0 01            5.5     R  2e  4.5667774 428 5 4 5 7    12.0   10.0
 24    2.271670 2.712E-33 4.700E-13.08840.119    2.27170.780.000006       0 0 0 01       0 0 0 01            4.5     R  2e  3.5667774 428 5 4 5 7    10.0    8.0
 24    2.271670 9.017E-34 1.953E-13.08840.119    2.27170.780.000006       0 0 0 01       0 0 0 01            3.5     R  2e  3.5667774 428 5 4 5 7     8.0    8.0
 24    2.271672 7.575E-34 3.282E-13.08840.119    2.27170.780.000006       0 0 0 01       0 0 0 01            1.5     R  2e  1.5667774 428 5 4 5 7     4.0    4.0
 24    2.271676 9.245E-34 2.670E-13.08840.119    2.27170.780.000006       0 0 0 01       0 0 0 01            2.5     R  2e  2.5667774 428 5 4 5 7     6.0    6.0
 24    2.271682 1.141E-34 3.295E-14.08840.119    2.27170.780.000006       0 0 0 01       0 0 0 01            2.5     R  2e  3.5667774 428 5 4 5 7     6.0    8.0
 24    2.271684 1.479E-34 1.281E-13.08840.119    2.27170.780.000006       0 0 0 01       0 0 0 01            0.5     R  2e  1.5667774 428 5 4 5 7     2.0    4.0
 24    2.271691 1.597E-34 6.919E-14.08840.119    2.27170.780.000006       0 0 0 01       0 0 0 01            1.5     R  2e  2.5667774 428 5 4 5 7     4.0    6.0
 25    2.945424 1.014E-33 7.316e-13.08720.117    4.45950.770.000098       0 0 0 01       0 0 0 01                    R  3e     3477742330 5 4 5 7    18.0   14.0
 23    2.945446 8.817E-32 7.089e-13.08740.117    4.45710.770.000098       0 0 0 01       0 0 0 01                    R  3e     3477742330 5 4 5 7     9.0    7.0
 23    2.948783 1.876E-33 3.779e-13.08740.117  666.86620.770.000098       0 1 1 01       0 1 1 01                    R  3e     3477742330 5 4 5 7     9.0    7.0
 23    2.953200 1.881E-33 3.795e-13.08740.117  666.87440.770.000098       0 1 1 01       0 1 1 01                    R  3f     3477742330 5 4 5 7     9.0    7.0
 24    3.028851 3.934E-35 9.207E-15.08780.118    4.54340.770.000099       0 0 0 01       0 0 0 01            4.5     R  3e  5.5667774 428 5 4 5 7    10.0   12.0
 24    3.028854 8.261E-34 1.611E-13.08780.118    4.54340.770.000099       0 0 0 01       0 0 0 01            5.5     R  3e  5.5667774 428 5 4 5 7    12.0   12.0
 24    3.028871 2.337E-33 9.116E-13.08780.118    4.54340.770.000099       0 0 0 01       0 0 0 01            2.5     R  3e  1.5667774 428 5 4 5 7     6.0    4.0
 24    3.028872 3.400E-33 9.947E-13.08780.118    4.54330.770.000099       0 0 0 01       0 0 0 01            3.5     R  3e  2.5667774 428 5 4 5 7     8.0    6.0
 24    3.028873 1.558E-33 9.116E-13.08780.118    4.54340.770.000099       0 0 0 01       0 0 0 01            1.5     R  3e  0.5667774 428 5 4 5 7     4.0    2.0
 24    3.028875 1.259E-33 2.947E-13.08780.118    4.54330.770.000099       0 0 0 01       0 0 0 01            4.5     R  3e  3.5667774 428 5 4 5 7    10.0    8.0
 24    3.028875 4.760E-33 1.114E-12.08780.118    4.54330.770.000099       0 0 0 01       0 0 0 01            4.5     R  3e  4.5667774 428 5 4 5 7    10.0   10.0
 24    3.028877 8.482E-33 1.418E-12.08780.118    4.54340.770.000099       0 0 0 01       0 0 0 01            6.5     R  3e  5.5667774 428 5 4 5 7    14.0   12.0
 24    3.028878 6.443E-33 1.257E-12.08780.118    4.54330.770.000099       0 0 0 01       0 0 0 01            5.5     R  3e  4.5667774 428 5 4 5 7    12.0   10.0
 24    3.028884 1.360E-33 3.979E-13.08780.118    4.54330.770.000099       0 0 0 01       0 0 0 01            3.5     R  3e  4.5667774 428 5 4 5 7     8.0   10.0
 24    3.028884 8.654E-35 2.532E-14.08780.118    4.54330.770.000099       0 0 0 01       0 0 0 01            3.5     R  3e  3.5667774 428 5 4 5 7     8.0    8.0
 24    3.028885 7.789E-34 4.557E-13.08780.118    4.54340.770.000099       0 0 0 01       0 0 0 01            1.5     R  3e  1.5667774 428 5 4 5 7     4.0    4.0
 24    3.028886 1.187E-33 4.630E-13.08780.118    4.54330.770.000099       0 0 0 01       0 0 0 01            2.5     R  3e  2.5667774 428 5 4 5 7     6.0    6.0
 24    3.028898 1.113E-34 4.342E-14.08780.118    4.54330.770.000099       0 0 0 01       0 0 0 01            2.5     R  3e  3.5667774 428 5 4 5 7     6.0    8.0
 24    3.028900 8.654E-35 5.064E-14.08780.118    4.54330.770.000099       0 0 0 01       0 0 0 01            1.5     R  3e  2.5667774 428 5 4 5 7     4.0    6.0
 25    3.681760 1.943E-33 1.457e-12.08650.116    7.40490.760.000161       0 0 0 01       0 0 0 01                    R  4e     3477742330 5 4 5 7    22.0   18.0
 23    3.681786 1.689E-31 1.411e-12.08670.116    7.40250.760.000161       0 0 0 01       0 0 0 01                    R  4e     3477742330 5 4 5 7    11.0    9.0
 23    3.685957 3.677E-33 7.698e-13.08670.116  669.81490.760.000161       0 1 1 01       0 1 1 01                    R  4e     3477742330 5 4 5 7    11.0    9.0
 23    3.691479 3.688E-33 7.733e-13.08670.116  669.82760.760.000161       0 1 1 01       0 1 1 01                    R  4f     3477742330 5 4 5 7    11.0    9.0
 24    3.786051 1.026E-33 2.180E-13.08710.116    7.57220.760.000162       0 0 0 01       0 0 0 01            6.5     R  4e  6.5667774 428 5 4 5 7    14.0   14.0
 24    3.786069 1.591E-33 3.943E-13.08710.116    7.57220.760.000162       0 0 0 01       0 0 0 01            5.5     R  4e  5.5667774 428 5 4 5 7    12.0   12.0
 24    3.786069 5.986E-33 2.226E-12.08710.116    7.57220.760.000162       0 0 0 01       0 0 0 01            3.5     R  4e  2.5667774 428 5 4 5 7     8.0    6.0
 24    3.786070 7.702E-33 2.291E-12.08710.116    7.57220.760.000162       0 0 0 01       0 0 0 01            4.5     R  4e  3.5667774 428 5 4 5 7    10.0    8.0
 24    3.786071 4.655E-33 2.308E-12.08710.116    7.57220.760.000162       0 0 0 01       0 0 0 01            2.5     R  4e  1.5667774 428 5 4 5 7     6.0    4.0
 24    3.786072 9.802E-33 2.430E-12.08710.116    7.57220.760.000162       0 0 0 01       0 0 0 01            5.5     R  4e  4.5667774 428 5 4 5 7    12.0   10.0
 24    3.786073 1.231E-32 2.615E-12.08710.116    7.57220.760.000162       0 0 0 01       0 0 0 01            6.5     R  4e  5.5667774 428 5 4 5 7    14.0   12.0
 24    3.786073 1.524E-32 2.833E-12.08710.116    7.57220.760.000162       0 0 0 01       0 0 0 01            7.5     R  4e  6.5667774 428 5 4 5 7    16.0   14.0
 24    3.786076 6.925E-35 2.060E-14.08710.116    7.57220.760.000162       0 0 0 01       0 0 0 01            4.5     R  4e  5.5667774 428 5 4 5 7    10.0   12.0
 24    3.786079 1.750E-33 5.205E-13.08710.116    7.57220.760.000162       0 0 0 01       0 0 0 01            4.5     R  4e  4.5667774 428 5 4 5 7    10.0   10.0
 24    3.786083 1.548E-33 5.755E-13.08710.116    7.57220.760.000162       0 0 0 01       0 0 0 01            3.5     R  4e  3.5667774 428 5 4 5 7     8.0    8.0
 24    3.786084 9.975E-34 4.945E-13.08710.116    7.57220.760.000162       0 0 0 01       0 0 0 01            2.5     R  4e  2.5667774 428 5 4 5 7     6.0    6.0
 24    3.786092 8.465E-35 3.147E-14.08710.116    7.57220.760.000162       0 0 0 01       0 0 0 01            3.5     R  4e  4.5667774 428 5 4 5 7     8.0   10.0
 24    3.786098 6.045E-35 2.997E-14.08710.116    7.57220.760.000162       0 0 0 01       0 0 0 01            2.5     R  4e  3.5667774 428 5 4 5 7     6.0    8.0
 25    4.418079 3.280E-33 2.547e-12.08570.114   11.08660.750.000175       0 0 0 01       0 0 0 01                    R  5e     3477742330 5 4 5 7    26.0   22.0
 23    4.418113 2.852E-31 2.468e-12.08590.114   11.08430.750.000175       0 0 0 01       0 0 0 01                    R  5e     3477742330 5 4 5 7    13.0   11.0
 23    4.423116 6.277E-33 1.361e-12.08590.114  673.50080.750.000175       0 1 1 01       0 1 1 01                    R  5e     3477742330 5 4 5 7    13.0   11.0
 23    4.429742 6.296E-33 1.367e-12.08590.114  673.51900.750.000175       0 1 1 01       0 1 1 01                    R  5f     3477742330 5 4 5 7    13.0   11.0
 24    4.543232 1.213E-33 2.761E-13.08620.115   11.35830.750.000176       0 0 0 01       0 0 0 01            7.5     R  5e  7.5667774 428 5 4 5 7    16.0   16.0
 24    4.543249 1.900E-33 4.943E-13.08620.115   11.35830.750.000176       0 0 0 01       0 0 0 01            6.5     R  5e  6.5667774 428 5 4 5 7    14.0   14.0
 24    4.543251 1.170E-32 4.261E-12.08620.115   11.35830.750.000176       0 0 0 01       0 0 0 01            4.5     R  5e  3.5667774 428 5 4 5 7    10.0    8.0
 24    4.543252 1.420E-32 4.310E-12.08620.115   11.35830.750.000176       0 0 0 01       0 0 0 01            5.5     R  5e  4.5667774 428 5 4 5 7    12.0   10.0
 24    4.543252 9.673E-33 4.404E-12.08620.115   11.35830.750.000176       0 0 0 01       0 0 0 01            3.5     R  5e  2.5667774 428 5 4 5 7     8.0    6.0
 24    4.543253 1.718E-32 4.469E-12.08620.115   11.35830.750.000176       0 0 0 01       0 0 0 01            6.5     R  5e  5.5667774 428 5 4 5 7    14.0   12.0
 24    4.543254 2.061E-32 4.692E-12.08620.115   11.35830.750.000176       0 0 0 01       0 0 0 01            7.5     R  5e  6.5667774 428 5 4 5 7    16.0   14.0
 24    4.543254 2.456E-32 4.970E-12.08620.115   11.35830.750.000176       0 0 0 01       0 0 0 01            8.5     R  5e  7.5667774 428 5 4 5 7    18.0   16.0
 24    4.543259 2.108E-33 6.398E-13.08620.115   11.35830.750.000176       0 0 0 01       0 0 0 01            5.5     R  5e  5.5667774 428 5 4 5 7    12.0   12.0
 24    4.543265 1.871E-33 6.814E-13.08620.115   11.35830.750.000176       0 0 0 01       0 0 0 01            4.5     R  5e  4.5667774 428 5 4 5 7    10.0   10.0
 24    4.543267 1.194E-33 5.436E-13.08620.115   11.35830.750.000176       0 0 0 01       0 0 0 01            3.5     R  5e  3.5667774 428 5 4 5 7     8.0    8.0
 25    5.154383 5.065E-33 4.070e-12.08470.113   15.50460.740.000179       0 0 0 01       0 0 0 01                    R  6e     3477742330 5 4 5 7    30.0   26.0
 23    5.154421 4.405E-31 3.945e-12.08490.113   15.50230.740.000180       0 0 0 01       0 0 0 01                    R  6e     3477742330 5 4 5 7    15.0   13.0
 23    5.160259 9.755E-33 2.189e-12.08490.113  677.92390.740.000180       0 1 1 01       0 1 1 01                    R  6e     3477742330 5 4 5 7    15.0   13.0
 23    5.167988 9.783E-33 2.199e-12.08490.113  677.94870.740.000180       0 1 1 01       0 1 1 01                    R  6f     3477742330 5 4 5 7    15.0   13.0
 24    5.300395 1.387E-33 3.353E-13.08530.114   15.90160.740.000181       0 0 0 01       0 0 0 01            8.5     R  6e  8.5667774 428 5 4 5 7    18.0   18.0
 24    5.300411 2.184E-33 5.940E-13.08530.114   15.90150.740.000181       0 0 0 01       0 0 0 01            7.5     R  6e  7.5667774 428 5 4 5 7    16.0   16.0
 24    5.300415 1.692E-32 7.364E-12.08530.114   15.90160.740.000181       0 0 0 01       0 0 0 01            4.5     R  6e  3.5667774 428 5 4 5 7    10.0    8.0
 24    5.300415 1.978E-32 7.174E-12.08530.114   15.90150.740.000181       0 0 0 01       0 0 0 01            5.5     R  6e  4.5667774 428 5 4 5 7    12.0   10.0
 24    5.300415 2.318E-32 7.206E-12.08530.114   15.90150.740.000181       0 0 0 01       0 0 0 01            6.5     R  6e  5.5667774 428 5 4 5 7    14.0   12.0
 24    5.300416 2.712E-32 7.377E-12.08530.114   15.90150.740.000181       0 0 0 01       0 0 0 01            7.5     R  6e  6.5667774 428 5 4 5 7    16.0   14.0
 24    5.300416 3.666E-32 7.977E-12.08530.114   15.90160.740.000181       0 0 0 01       0 0 0 01            9.5     R  6e  8.5667774 428 5 4 5 7    20.0   18.0
 24    5.300417 3.161E-32 7.643E-12.08530.114   15.90150.740.000181       0 0 0 01       0 0 0 01            8.5     R  6e  7.5667774 428 5 4 5 7    18.0   16.0
 24    5.300421 2.435E-33 7.569E-13.08530.114   15.90150.740.000181       0 0 0 01       0 0 0 01            6.5     R  6e  6.5667774 428 5 4 5 7    14.0   14.0
 24    5.300428 2.164E-33 7.848E-13.08530.114   15.90150.740.000181       0 0 0 01       0 0 0 01            5.5     R  6e  5.5667774 428 5 4 5 7    12.0   12.0
 24    5.300431 1.374E-33 5.980E-13.08530.114   15.90150.740.000181       0 0 0 01       0 0 0 01            4.5     R  6e  4.5667774 428 5 4 5 7    10.0   10.0
 23    5.889665 1.200E-33 5.072e-12.08390.111 1280.08850.730.000171       1 0 0 02       1 0 0 02                    R  7e     3477842330 5 4 5 7    17.0   15.0
 25    5.890667 7.321E-33 6.094e-12.08370.111   20.65900.730.000171       0 0 0 01       0 0 0 01                    R  7e     3477842330 5 4 5 7    34.0   30.0
 23    5.890710 6.368E-31 5.906e-12.08390.111   20.61800.730.000171       0 0 0 01       0 0 0 01                    R  7e     3477842330 5 4 5 7    17.0   15.0
 23    5.897381 1.415E-32 3.289e-12.08390.111  683.08410.730.000171       0 1 1 01       0 1 1 01                    R  7e     3477842330 5 4 5 7    17.0   15.0
 23    5.906215 1.419E-32 3.303e-12.08390.111  683.11660.730.000171       0 1 1 01       0 1 1 01                    R  7f     3477842330 5 4 5 7    17.0   15.0
 24    6.057537 1.545E-33 3.950E-13.08420.112   21.20200.730.000172       0 0 0 01       0 0 0 01            9.5     R  7e  9.5667784 428 5 4 5 7    20.0   20.0
 24    6.057552 2.443E-33 6.939E-13.08420.112   21.20200.730.000172       0 0 0 01       0 0 0 01            8.5     R  7e  8.5667784 428 5 4 5 7    18.0   18.0
 24    6.057557 2.661E-32 1.134E-11.08420.112   21.20200.730.000172       0 0 0 01       0 0 0 01            5.5     R  7e  4.5667784 428 5 4 5 7    12.0   10.0
 24    6.057557 3.040E-32 1.110E-11.08420.112   21.20200.730.000172       0 0 0 01       0 0 0 01            6.5     R  7e  5.5667784 428 5 4 5 7    14.0   12.0
 24    6.057557 3.481E-32 1.112E-11.08420.112   21.20200.730.000172       0 0 0 01       0 0 0 01            7.5     R  7e  6.5667784 428 5 4 5 7    16.0   14.0
 24    6.057558 3.981E-32 1.131E-11.08420.112   21.20190.730.000172       0 0 0 01       0 0 0 01            8.5     R  7e  7.5667784 428 5 4 5 7    18.0   16.0
 24    6.057558 4.543E-32 1.161E-11.08420.112   21.20200.730.000172       0 0 0 01       0 0 0 01            9.5     R  7e  8.5667784 428 5 4 5 7    20.0   18.0
 24    6.057558 5.167E-32 1.201E-11.08420.112   21.20200.730.000172       0 0 0 01       0 0 0 01           10.5     R  7e  9.5667784 428 5 4 5 7    22.0   20.0
 24    6.057562 2.730E-33 8.724E-13.08420.112   21.20190.730.000172       0 0 0 01       0 0 0 01            7.5     R  7e  7.5667784 428 5 4 5 7    16.0   16.0
 24    6.057569 2.428E-33 8.867E-13.08420.112   21.20200.730.000172       0 0 0 01       0 0 0 01            6.5     R  7e  6.5667784 428 5 4 5 7    14.0   14.0
 24    6.057573 1.536E-33 6.544E-13.08420.112   21.20200.730.000172       0 0 0 01       0 0 0 01            5.5     R  7e  5.5667784 428 5 4 5 7    12.0   12.0
 23    6.625788 1.670E-33 7.324e-12.08270.110 1285.97800.710.000148       1 0 0 02       1 0 0 02                    R  8e     3477842330 5 4 5 7    19.0   17.0
 25    6.626927 1.005E-32 8.681e-12.08260.110   26.54950.710.000148       0 0 0 01       0 0 0 01                    R  8e     3477842330 5 4 5 7    38.0   34.0
 23    6.626976 8.744E-31 8.415e-12.08270.110   26.50870.710.000148       0 0 0 01       0 0 0 01                    R  8e     3477842330 5 4 5 7    19.0   17.0
 23    6.634479 1.945E-32 4.691e-12.08270.110  688.98140.710.000148       0 1 1 01       0 1 1 01                    R  8e     3477842330 5 4 5 7    19.0   17.0
 23    6.644417 1.951E-32 4.713e-12.08270.110  689.02280.710.000148       0 1 1 01       0 1 1 01                    R  8f     3477842330 5 4 5 7    19.0   17.0
 24    6.814654 1.688E-33 4.553E-13.08310.111   27.25950.710.000149       0 0 0 01       0 0 0 01           10.5     R  8e 10.5667784 428 5 4 5 7    22.0   22.0
 24    6.814668 2.676E-33 7.940E-13.08310.111   27.25950.710.000149       0 0 0 01       0 0 0 01            9.5     R  8e  9.5667784 428 5 4 5 7    20.0   20.0
 24    6.814674 3.890E-32 1.649E-11.08310.111   27.25950.710.000149       0 0 0 01       0 0 0 01            6.5     R  8e  5.5667784 428 5 4 5 7    14.0   12.0
 24    6.814674 4.370E-32 1.621E-11.08310.111   27.25950.710.000149       0 0 0 01       0 0 0 01            7.5     R  8e  6.5667784 428 5 4 5 7    16.0   14.0
 24    6.814674 4.918E-32 1.621E-11.08310.111   27.25950.710.000149       0 0 0 01       0 0 0 01            8.5     R  8e  7.5667784 428 5 4 5 7    18.0   16.0
 24    6.814675 5.532E-32 1.642E-11.08310.111   27.25950.710.000149       0 0 0 01       0 0 0 01            9.5     R  8e  8.5667784 428 5 4 5 7    20.0   18.0
 24    6.814675 6.212E-32 1.676E-11.08310.111   27.25950.710.000149       0 0 0 01       0 0 0 01           10.5     R  8e  9.5667784 428 5 4 5 7    22.0   20.0
 24    6.814675 6.960E-32 1.721E-11.08310.111   27.25950.710.000149       0 0 0 01       0 0 0 01           11.5     R  8e 10.5667784 428 5 4 5 7    24.0   22.0
 24    6.814679 2.995E-33 9.875E-13.08310.111   27.25950.710.000149       0 0 0 01       0 0 0 01            8.5     R  8e  8.5667784 428 5 4 5 7    18.0   18.0
 24    6.814686 2.664E-33 9.881E-13.08310.111   27.25950.710.000149       0 0 0 01       0 0 0 01            7.5     R  8e  7.5667784 428 5 4 5 7    16.0   16.0
 24    6.814691 1.680E-33 7.122E-13.08310.111   27.25950.710.000149       0 0 0 01       0 0 0 01            6.5     R  8e  6.5667784 428 5 4 5 7    14.0   14.0
 24    6.822210 1.069E-33 1.406e-12.08290.110  692.04890.710.000149       0 1 1 01       0 1 1 01                    R  8e     3477842330 5 4 5 7   114.0  102.0
 24    6.832683 1.072E-33 1.413e-12.08290.110  692.09240.710.000149       0 1 1 01       0 1 1 01                    R  8f     3477842330 5 4 5 7   114.0  102.0
 23    7.361884 2.233E-33 1.018e-11.08160.109 1292.60380.700.000136       1 0 0 02       1 0 0 02                    R  9e     3477842330 5 4 5 7    21.0   19.0
 25    7.363162 1.323E-32 1.188e-11.08150.108   33.17640.700.000135       0 0 0 01       0 0 0 01                    R  9e     3477842330 5 4 5 7    42.0   38.0
 23    7.363217 1.152E-30 1.153e-11.08160.109   33.13570.700.000136       0 0 0 01       0 0 0 01                    R  9e     6677842332 5 4 5 7    21.0   19.0
 23    7.371553 2.563E-32 6.429e-12.08160.109  695.61580.700.000136       0 1 1 01       0 1 1 01                    R  9e     3477842330 5 4 5 7    21.0   19.0
 23    7.382593 2.570E-32 6.458e-12.08160.109  695.66710.700.000136       0 1 1 01       0 1 1 01                    R  9f     3477842330 5 4 5 7    21.0   19.0
 24    7.571744 1.813E-33 5.158E-13.08200.109   34.07420.700.000136       0 0 0 01       0 0 0 01           11.5     R  9e 11.5567784 428 5 4 5 7    24.0   24.0
 24    7.571758 2.880E-33 8.939E-13.08200.109   34.07420.700.000136       0 0 0 01       0 0 0 01           10.5     R  9e 10.5567784 428 5 4 5 7    22.0   22.0
 24    7.571764 5.964E-32 2.262E-11.08200.109   34.07420.700.000136       0 0 0 01       0 0 0 01            8.5     R  9e  7.5567784 428 5 4 5 7    18.0   16.0
 24    7.571764 6.625E-32 2.262E-11.08200.109   34.07420.700.000136       0 0 0 01       0 0 0 01            9.5     R  9e  8.5567784 428 5 4 5 7    20.0   18.0
 24    7.571765 5.377E-32 2.295E-11.08200.109   34.07420.700.000136       0 0 0 01       0 0 0 01            7.5     R  9e  6.5567784 428 5 4 5 7    16.0   14.0
 24    7.571765 7.357E-32 2.284E-11.08200.109   34.07420.700.000136       0 0 0 01       0 0 0 01           10.5     R  9e  9.5567784 428 5 4 5 7    22.0   20.0
 24    7.571765 8.161E-32 2.322E-11.08200.109   34.07420.700.000136       0 0 0 01       0 0 0 01           11.5     R  9e 10.5567784 428 5 4 5 7    24.0   22.0
 24    7.571765 9.037E-32 2.373E-11.08200.109   34.07420.700.000136       0 0 0 01       0 0 0 01           12.5     R  9e 11.5567784 428 5 4 5 7    26.0   24.0
 24    7.571769 3.227E-33 1.102E-12.08200.109   34.07420.700.000136       0 0 0 01       0 0 0 01            9.5     R  9e  9.5567784 428 5 4 5 7    20.0   20.0
 24    7.571776 2.870E-33 1.089E-12.08200.109   34.07420.700.000136       0 0 0 01       0 0 0 01            8.5     R  9e  8.5567784 428 5 4 5 7    18.0   18.0
 24    7.571781 1.808E-33 7.716E-13.08200.109   34.07420.700.000136       0 0 0 01       0 0 0 01            7.5     R  9e  7.5567784 428 5 4 5 7    16.0   16.0
 24    7.580137 1.407E-33 1.927e-12.08180.109  698.87110.700.000136       0 1 1 01       0 1 1 01                    R  9e     3477842330 5 4 5 7   126.0  114.0
 24    7.591774 1.410E-33 1.935e-12.08180.109  698.92510.700.000136       0 1 1 01       0 1 1 01                    R  9f     3477842330 5 4 5 7   126.0  114.0
 23    8.097945 2.889E-33 1.374e-11.08050.107 1299.96550.700.000123       1 0 0 02       1 0 0 02                    R 10e     3477742330 5 4 5 7    23.0   21.0
 25    8.099369 1.684E-32 1.577e-11.08030.107   40.53950.700.000123       0 0 0 01       0 0 0 01                    R 10e     3477742330 5 4 5 7    46.0   42.0
 23    8.099428 1.466E-30 1.530e-11.08050.107   40.49890.700.000123       0 0 0 01       0 0 0 01                    R 10e     6677742332 5 4 5 7    23.0   21.0
 23    8.106729 1.004E-33 8.021e-12.08050.107 1406.44190.700.000123       1 0 0 01       1 0 0 01                    R 10e     3477742330 5 4 5 7    23.0   21.0
 23    8.108596 3.259E-32 8.525e-12.08050.107  702.98730.700.000123       0 1 1 01       0 1 1 01                    R 10e     3477742330 5 4 5 7    23.0   21.0
 23    8.120741 3.268E-32 8.564e-12.08050.107  703.04960.700.000123       0 1 1 01       0 1 1 01                    R 10f     3477742330 5 4 5 7    23.0   21.0
 24    8.328804 1.920E-33 5.765E-13.08090.108   41.64600.700.000123       0 0 0 01       0 0 0 01           12.5     R 10e 12.5567774 428 5 4 5 7    26.0   26.0
 24    8.328817 3.054E-33 9.934E-13.08090.108   41.64600.700.000123       0 0 0 01       0 0 0 01           11.5     R 10e 11.5567774 428 5 4 5 7    24.0   24.0
 24    8.328824 7.121E-32 3.089E-11.08090.108   41.64600.700.000123       0 0 0 01       0 0 0 01            8.5     R 10e  7.5567774 428 5 4 5 7    18.0   16.0
 24    8.328824 7.820E-32 3.053E-11.08090.108   41.64600.700.000123       0 0 0 01       0 0 0 01            9.5     R 10e  8.5567774 428 5 4 5 7    20.0   18.0
 24    8.328824 8.593E-32 3.049E-11.08090.108   41.64590.700.000123       0 0 0 01       0 0 0 01           10.5     R 10e  9.5567774 428 5 4 5 7    22.0   20.0
 24    8.328825 1.037E-31 3.114E-11.08090.108   41.64600.700.000123       0 0 0 01       0 0 0 01           12.5     R 10e 11.5567774 428 5 4 5 7    26.0   24.0
 24    8.328825 1.138E-31 3.173E-11.08090.108   41.64600.700.000123       0 0 0 01       0 0 0 01           13.5     R 10e 12.5567774 428 5 4 5 7    28.0   26.0
 24    8.328825 9.444E-32 3.072E-11.08090.108   41.64590.700.000123       0 0 0 01       0 0 0 01           11.5     R 10e 10.5567774 428 5 4 5 7    24.0   22.0
 24    8.328828 3.425E-33 1.215E-12.08090.108   41.64590.700.000123       0 0 0 01       0 0 0 01           10.5     R 10e 10.5567774 428 5 4 5 7    22.0   22.0
 24    8.328836 3.047E-33 1.189E-12.08090.108   41.64590.700.000123       0 0 0 01       0 0 0 01            9.5     R 10e  9.5567774 428 5 4 5 7    20.0   20.0
 24    8.328841 1.916E-33 8.310E-13.08090.108   41.64600.700.000123       0 0 0 01       0 0 0 01            8.5     R 10e  8.5567774 428 5 4 5 7    18.0   18.0
 24    8.338033 1.786E-33 2.554e-12.08070.108  706.45120.700.000123       0 1 1 01       0 1 1 01                    R 10e     3477742330 5 4 5 7   138.0  126.0
 24    8.350832 1.791E-33 2.565e-12.08070.108  706.51680.700.000123       0 1 1 01       0 1 1 01                    R 10f     3477742330 5 4 5 7   138.0  126.0
 23    8.833972 3.635E-33 1.808e-11.07940.106 1308.06340.690.000126       1 0 0 02       1 0 0 02                    R 11e     3477742330 5 4 5 7    25.0   23.0
 25    8.835544 2.080E-32 2.038e-11.07930.106   48.63870.690.000126       0 0 0 01       0 0 0 01                    R 11e     3477742330 5 4 5 7    50.0   46.0
 23    8.835609 1.812E-30 1.978e-11.07940.106   48.59830.690.000126       0 0 0 01       0 0 0 01                    R 11e     6677742332 5 4 5 7    25.0   23.0
 23    8.843592 1.263E-33 1.055e-11.07940.106 1414.54850.690.000126       1 0 0 01       1 0 0 01                    R 11e     3477742330 5 4 5 7    25.0   23.0
 23    8.845608 4.023E-32 1.101e-11.07940.106  711.09580.690.000126       0 1 1 01       0 1 1 01                    R 11e     3477742330 5 4 5 7    25.0   23.0
 23    8.858857 4.034E-32 1.106e-11.07940.106  711.17030.690.000126       0 1 1 01       0 1 1 01                    R 11f     3477742330 5 4 5 7    25.0   23.0
 24    9.085830 2.010E-33 6.378E-13.07980.107   49.97480.690.000127       0 0 0 01       0 0 0 01           13.5     R 11e 13.5567774 428 5 4 5 7    28.0   28.0
 24    9.085843 3.199E-33 1.093E-12.07980.107   49.97480.690.000127       0 0 0 01       0 0 0 01           12.5     R 11e 12.5567774 428 5 4 5 7    26.0   26.0
 24    9.085850 9.913E-32 4.003E-11.07980.107   49.97480.690.000127       0 0 0 01       0 0 0 01           10.5     R 11e  9.5567774 428 5 4 5 7    22.0   20.0
 24    9.085851 1.080E-31 3.998E-11.07980.107   49.97480.690.000127       0 0 0 01       0 0 0 01           11.5     R 11e 10.5567774 428 5 4 5 7    24.0   22.0
 24    9.085851 1.177E-31 4.022E-11.07980.107   49.97480.690.000127       0 0 0 01       0 0 0 01           12.5     R 11e 11.5567774 428 5 4 5 7    26.0   24.0
 24    9.085851 1.283E-31 4.071E-11.07980.107   49.97480.690.000127       0 0 0 01       0 0 0 01           13.5     R 11e 12.5567774 428 5 4 5 7    28.0   26.0
 24    9.085851 1.395E-31 4.131E-11.07980.107   49.97480.690.000127       0 0 0 01       0 0 0 01           14.5     R 11e 13.5567774 428 5 4 5 7    30.0   28.0
 24    9.085851 9.103E-32 4.044E-11.07980.107   49.97480.690.000127       0 0 0 01       0 0 0 01            9.5     R 11e  8.5567774 428 5 4 5 7    20.0   18.0
 24    9.085854 3.590E-33 1.329E-12.07980.107   49.97480.690.000127       0 0 0 01       0 0 0 01           11.5     R 11e 11.5567774 428 5 4 5 7    24.0   24.0
 24    9.085862 3.195E-33 1.290E-12.07980.107   49.97480.690.000127       0 0 0 01       0 0 0 01           10.5     R 11e 10.5567774 428 5 4 5 7    22.0   22.0
 24    9.085868 2.006E-33 8.911E-13.07980.107   49.97480.690.000127       0 0 0 01       0 0 0 01            9.5     R 11e  9.5567774 428 5 4 5 7    20.0   20.0
 26    9.086146 1.156E-33 6.127e-12.07940.106   50.01930.690.000126       0 0 0 01       0 0 0 01                    R 11e     3477742330 5 4 5 7   300.0  276.0
 24    9.095895 2.201E-33 3.295e-12.07960.107  714.78920.690.000127       0 1 1 01       0 1 1 01                    R 11e     3477742330 5 4 5 7   150.0  138.0
 24    9.109857 2.207E-33 3.310e-12.07960.107  714.86760.690.000127       0 1 1 01       0 1 1 01                    R 11f     3477742330 5 4 5 7   150.0  138.0
 23    9.496416 1.131E-33 1.074e-09.07840.105 2389.10500.690.000158       0 0 0 11       0 0 0 11                    R 12e     3477742330 5 4 5 7    27.0   25.0
 23    9.569958 4.467E-33 2.330e-11.07840.105 1316.89720.690.000158       1 0 0 02       1 0 0 02                    R 12e     3477742330 5 4 5 7    27.0   25.0
 25    9.571685 2.507E-32 2.576e-11.07820.105   57.47420.690.000157       0 0 0 01       0 0 0 01                    R 12e     3477742330 5 4 5 7    54.0   50.0
 23    9.571756 2.184E-30 2.501e-11.07840.105   57.43390.690.000158       0 0 0 01       0 0 0 01                    R 12e     6677742332 5 4 5 7    27.0   25.0
 23    9.580425 1.551E-33 1.359e-11.07840.105 1423.39200.690.000158       1 0 0 01       1 0 0 01                    R 12e     3477742330 5 4 5 7    27.0   25.0
 23    9.582586 4.840E-32 1.389e-11.07840.105  719.94130.690.000158       0 1 1 01       0 1 1 01                    R 12e     3477742330 5 4 5 7    27.0   25.0
 23    9.596937 4.852E-32 1.395e-11.07840.105  720.02900.690.000158       0 1 1 01       0 1 1 01                    R 12f     3477742330 5 4 5 7    27.0   25.0
 24    9.842820 2.081E-33 6.991E-13.07870.106   59.06060.690.000158       0 0 0 01       0 0 0 01           14.5     R 12e 14.5567774 428 5 4 5 7    30.0   30.0
 24    9.842833 3.315E-33 1.193E-12.07870.106   59.06060.690.000158       0 0 0 01       0 0 0 01           13.5     R 12e 13.5567774 428 5 4 5 7    28.0   28.0
 24    9.842840 1.130E-31 5.176E-11.07870.106   59.06070.690.000158       0 0 0 01       0 0 0 01           10.5     R 12e  9.5567774 428 5 4 5 7    22.0   20.0
 24    9.842840 1.222E-31 5.131E-11.07870.106   59.06060.690.000158       0 0 0 01       0 0 0 01           11.5     R 12e 10.5567774 428 5 4 5 7    24.0   22.0
 24    9.842840 1.322E-31 5.124E-11.07870.106   59.06060.690.000158       0 0 0 01       0 0 0 01           12.5     R 12e 11.5567774 428 5 4 5 7    26.0   24.0
 24    9.842841 1.431E-31 5.151E-11.07870.106   59.06060.690.000158       0 0 0 01       0 0 0 01           13.5     R 12e 12.5567774 428 5 4 5 7    28.0   26.0
 24    9.842841 1.548E-31 5.200E-11.07870.106   59.06060.690.000158       0 0 0 01       0 0 0 01           14.5     R 12e 13.5567774 428 5 4 5 7    30.0   28.0
 24    9.842841 1.674E-31 5.272E-11.07870.106   59.06060.690.000158       0 0 0 01       0 0 0 01           15.5     R 12e 14.5567774 428 5 4 5 7    32.0   30.0
 24    9.842844 3.721E-33 1.442E-12.07870.106   59.06060.690.000158       0 0 0 01       0 0 0 01           12.5     R 12e 12.5567774 428 5 4 5 7    26.0   26.0
 24    9.842852 3.310E-33 1.390E-12.07870.106   59.06060.690.000158       0 0 0 01       0 0 0 01           11.5     R 12e 11.5567774 428 5 4 5 7    24.0   24.0
 24    9.842858 2.078E-33 9.519E-13.07870.106   59.06060.690.000158       0 0 0 01       0 0 0 01           10.5     R 12e 10.5567774 428 5 4 5 7    22.0   22.0
 26    9.843161 1.391E-33 7.743e-12.07840.105   59.10540.690.000158       0 0 0 01       0 0 0 01                    R 12e     3477742330 5 4 5 7   324.0  300.0
 24    9.853722 2.644E-33 4.157e-12.07860.105  723.88510.690.000158       0 1 1 01       0 1 1 01                    R 12e     3477742330 5 4 5 7   162.0  150.0
 24    9.868845 2.651E-33 4.177e-12.07860.105  723.97750.690.000158       0 1 1 01       0 1 1 01                    R 12f     3477742330 5 4 5 7   162.0  150.0
 23   10.226730 1.345E-33 1.343e-09.07740.104 2398.60130.690.000185       0 0 0 11       0 0 0 11                    R 13e     3477642330 5 4 5 7    29.0   27.0
 23   10.305903 5.379E-33 2.953e-11.07740.104 1326.46700.690.000185       1 0 0 02       1 0 0 02                    R 13e     3477642330 5 4 5 7    29.0   27.0
 25   10.307789 2.954E-32 3.194e-11.07720.104   67.04570.690.000184       0 0 0 01       0 0 0 01                    R 13e     3477642330 5 4 5 7    58.0   54.0
 23   10.307864 2.575E-30 3.102e-11.07740.104   67.00570.690.000185       0 0 0 01       0 0 0 01                    R 13e     6677642332 5 4 5 7    29.0   27.0
 23   10.317226 1.866E-33 1.721e-11.07740.104 1432.97230.690.000185       1 0 0 01       1 0 0 01                    R 13e     3477642330 5 4 5 7    29.0   27.0
 23   10.319526 5.691E-32 1.719e-11.07740.104  729.52370.690.000185       0 1 1 01       0 1 1 01                    R 13e     3477642330 5 4 5 7    29.0   27.0
 23   10.334979 5.705E-32 1.726e-11.07740.104  729.62590.690.000185       0 1 1 01       0 1 1 01                    R 13f     3477642330 5 4 5 7    29.0   27.0
 24   10.599771 2.133E-33 7.603E-13.07770.105   68.90350.690.000185       0 0 0 01       0 0 0 01           15.5     R 13e 15.5567764 428 5 4 5 7    32.0   32.0
 24   10.599783 3.401E-33 1.293E-12.07770.105   68.90350.690.000185       0 0 0 01       0 0 0 01           14.5     R 13e 14.5567764 428 5 4 5 7    30.0   30.0
 24   10.599791 1.367E-31 6.496E-11.07770.105   68.90350.690.000185       0 0 0 01       0 0 0 01           11.5     R 13e 10.5567764 428 5 4 5 7    24.0   22.0
 24   10.599791 1.470E-31 6.449E-11.07770.105   68.90350.690.000185       0 0 0 01       0 0 0 01           12.5     R 13e 11.5567764 428 5 4 5 7    26.0   24.0
 24   10.599791 1.583E-31 6.448E-11.07770.105   68.90350.690.000185       0 0 0 01       0 0 0 01           13.5     R 13e 12.5567764 428 5 4 5 7    28.0   26.0
 24   10.599791 1.702E-31 6.471E-11.07770.105   68.90350.690.000185       0 0 0 01       0 0 0 01           14.5     R 13e 13.5567764 428 5 4 5 7    30.0   28.0
 24   10.599791 1.830E-31 6.523E-11.07770.105   68.90350.690.000185       0 0 0 01       0 0 0 01           15.5     R 13e 14.5567764 428 5 4 5 7    32.0   30.0
 24   10.599791 1.968E-31 6.602E-11.07770.105   68.90350.690.000185       0 0 0 01       0 0 0 01           16.5     R 13e 15.5567764 428 5 4 5 7    34.0   32.0
 24   10.599794 3.819E-33 1.556E-12.07770.105   68.90350.690.000185       0 0 0 01       0 0 0 01           13.5     R 13e 13.5567764 428 5 4 5 7    28.0   28.0
 24   10.599802 3.397E-33 1.490E-12.07770.105   68.90350.690.000185       0 0 0 01       0 0 0 01           12.5     R 13e 12.5567764 428 5 4 5 7    26.0   26.0
 24   10.599809 2.131E-33 1.013E-12.07770.105   68.90350.690.000185       0 0 0 01       0 0 0 01           11.5     R 13e 11.5567764 428 5 4 5 7    24.0   24.0
 26   10.600139 1.636E-33 9.596e-12.07740.104   68.94850.690.000185       0 0 0 01       0 0 0 01                    R 13e     3477642330 5 4 5 7   348.0  324.0
 24   10.611507 3.103E-33 5.141e-12.07750.104  733.73880.690.000185       0 1 1 01       0 1 1 01                    R 13e     3477642330 5 4 5 7   174.0  162.0
 24   10.627794 3.111E-33 5.165e-12.07750.104  733.84630.690.000185       0 1 1 01       0 1 1 01                    R 13f     3477642330 5 4 5 7   174.0  162.0
 23   10.957005 1.569E-33 1.653e-09.07630.103 2408.82790.690.000198       0 0 0 11       0 0 0 11                    R 14e     3477642330 5 4 5 7    31.0   29.0
 23   11.041800 6.361E-33 3.686e-11.07630.103 1336.77270.690.000198       1 0 0 02       1 0 0 02                    R 14e     3477642330 5 4 5 7    31.0   29.0
 25   11.043853 3.413E-32 3.896e-11.07620.103   77.35340.690.000198       0 0 0 01       0 0 0 01                    R 14e     3477642330 5 4 5 7    62.0   58.0
 23   11.043935 2.976E-30 3.785e-11.07630.103   77.31350.690.000198       0 0 0 01       0 0 0 01                    R 14e     6677642332 5 4 5 7    31.0   29.0
 23   11.053993 2.204E-33 2.146e-11.07630.103 1443.28940.690.000198       1 0 0 01       1 0 0 01                    R 14e     3477642330 5 4 5 7    31.0   29.0
 23   11.056425 6.559E-32 2.091e-11.07630.103  739.84320.690.000198       0 1 1 01       0 1 1 01                    R 14e     3477642330 5 4 5 7    31.0   29.0
 23   11.072982 6.574E-32 2.100e-11.07630.103  739.96070.690.000198       0 1 1 01       0 1 1 01                    R 14f     3477642330 5 4 5 7    31.0   29.0
 23   11.085212 1.137E-33 9.121e-12.07630.103 1402.83720.690.000198       0 2 2 01       0 2 2 01                    R 14e     3477642330 5 4 5 7    31.0   29.0
 23   11.085249 1.137E-33 9.121e-12.07630.103 1402.84050.690.000198       0 2 2 01       0 2 2 01                    R 14f     3477642330 5 4 5 7    31.0   29.0
 24   11.356679 2.168E-33 8.219E-13.07670.104   79.50330.690.000199       0 0 0 01       0 0 0 01           16.5     R 14e 16.5567764 428 5 4 5 7    34.0   34.0
 24   11.356691 3.457E-33 1.392E-12.07670.104   79.50330.690.000199       0 0 0 01       0 0 0 01           15.5     R 14e 15.5567764 428 5 4 5 7    32.0   32.0
 24   11.356699 1.620E-31 8.031E-11.07670.104   79.50330.690.000199       0 0 0 01       0 0 0 01           12.5     R 14e 11.5567764 428 5 4 5 7    26.0   24.0
 24   11.356699 1.733E-31 7.978E-11.07670.104   79.50330.690.000199       0 0 0 01       0 0 0 01           13.5     R 14e 12.5567764 428 5 4 5 7    28.0   26.0
 24   11.356699 1.855E-31 7.970E-11.07670.104   79.50330.690.000199       0 0 0 01       0 0 0 01           14.5     R 14e 13.5567764 428 5 4 5 7    30.0   28.0
 24   11.356699 1.986E-31 8.000E-11.07670.104   79.50330.690.000199       0 0 0 01       0 0 0 01           15.5     R 14e 14.5567764 428 5 4 5 7    32.0   30.0
 24   11.356699 2.125E-31 8.056E-11.07670.104   79.50330.690.000199       0 0 0 01       0 0 0 01           16.5     R 14e 15.5567764 428 5 4 5 7    34.0   32.0
 24   11.356699 2.273E-31 8.138E-11.07670.104   79.50330.690.000199       0 0 0 01       0 0 0 01           17.5     R 14e 16.5567764 428 5 4 5 7    36.0   34.0
 24   11.356702 3.883E-33 1.668E-12.07670.104   79.50330.690.000199       0 0 0 01       0 0 0 01           14.5     R 14e 14.5567764 428 5 4 5 7    30.0   30.0
 24   11.356710 3.455E-33 1.590E-12.07670.104   79.50330.690.000199       0 0 0 01       0 0 0 01           13.5     R 14e 13.5567764 428 5 4 5 7    28.0   28.0
 24   11.356717 2.165E-33 1.073E-12.07670.104   79.50330.690.000199       0 0 0 01       0 0 0 01           12.5     R 14e 12.5567764 428 5 4 5 7    26.0   26.0
 26   11.357074 1.887E-33 1.170e-11.07630.103   79.54860.690.000198       0 0 0 01       0 0 0 01                    R 14e     3477642330 5 4 5 7   372.0  348.0
 24   11.369250 3.570E-33 6.254e-12.07650.103  744.35020.690.000199       0 1 1 01       0 1 1 01                    R 14e     3477642330 5 4 5 7   186.0  174.0
 24   11.386699 3.579E-33 6.283e-12.07650.103  744.47400.690.000199       0 1 1 01       0 1 1 01                    R 14f     3477642330 5 4 5 7   186.0  174.0
 23   11.687237 1.800E-33 2.008e-09.07530.102 2419.78470.690.000207       0 0 0 11       0 0 0 11                    R 15e     3477642330 5 4 5 7    33.0   31.0
 23   11.777650 7.402E-33 4.543e-11.07530.102 1347.81430.690.000207       1 0 0 02       1 0 0 02                    R 15e     3477642330 5 4 5 7    33.0   31.0
 25   11.779875 3.874E-32 4.683e-11.07520.102   88.39710.690.000207       0 0 0 01       0 0 0 01                    R 15e     3477642330 5 4 5 7    66.0   62.0
 23   11.779960 3.380E-30 4.553e-11.07530.102   88.35750.690.000207       0 0 0 01       0 0 0 01                    R 15e     6677642332 5 4 5 7    33.0   31.0
 23   11.790724 2.562E-33 2.642e-11.07530.102 1454.34310.690.000207       1 0 0 01       1 0 0 01                    R 15e     3477642330 5 4 5 7    33.0   31.0
 23   11.793281 7.424E-32 2.507e-11.07530.102  750.89940.690.000207       0 1 1 01       0 1 1 01                    R 15e     3477642330 5 4 5 7    33.0   31.0
 23   11.810941 7.441E-32 2.518e-11.07530.102  751.03360.690.000207       0 1 1 01       0 1 1 01                    R 15f     3477642330 5 4 5 7    33.0   31.0
 23   11.823975 1.279E-33 1.087e-11.07530.102 1413.92220.690.000207       0 2 2 01       0 2 2 01                    R 15e     3477642330 5 4 5 7    33.0   31.0
 23   11.824023 1.279E-33 1.087e-11.07530.102 1413.92570.690.000207       0 2 2 01       0 2 2 01                    R 15f     3477642330 5 4 5 7    33.0   31.0
 24   12.113541 2.186E-33 8.838E-13.07570.103   90.86000.690.000208       0 0 0 01       0 0 0 01           17.5     R 15e 17.5567764 428 5 4 5 7    36.0   36.0
 24   12.113554 3.485E-33 1.492E-12.07570.103   90.86000.690.000208       0 0 0 01       0 0 0 01           16.5     R 15e 16.5567764 428 5 4 5 7    34.0   34.0
 24   12.113561 1.881E-31 9.778E-11.07570.103   90.86000.690.000208       0 0 0 01       0 0 0 01           13.5     R 15e 12.5567764 428 5 4 5 7    28.0   26.0
 24   12.113561 2.005E-31 9.728E-11.07570.103   90.86000.690.000208       0 0 0 01       0 0 0 01           14.5     R 15e 13.5567764 428 5 4 5 7    30.0   28.0
 24   12.113561 2.136E-31 9.716E-11.07570.103   90.86000.690.000208       0 0 0 01       0 0 0 01           15.5     R 15e 14.5567764 428 5 4 5 7    32.0   30.0
 24   12.113561 2.277E-31 9.748E-11.07570.103   90.86000.690.000208       0 0 0 01       0 0 0 01           16.5     R 15e 15.5567764 428 5 4 5 7    34.0   32.0
 24   12.113562 2.425E-31 9.805E-11.07570.103   90.86000.690.000208       0 0 0 01       0 0 0 01           17.5     R 15e 16.5567764 428 5 4 5 7    36.0   34.0
 24   12.113562 2.584E-31 9.898E-11.07570.103   90.86000.690.000208       0 0 0 01       0 0 0 01           18.5     R 15e 17.5567764 428 5 4 5 7    38.0   36.0
 24   12.113564 3.915E-33 1.781E-12.07570.103   90.86000.690.000208       0 0 0 01       0 0 0 01           15.5     R 15e 15.5567764 428 5 4 5 7    32.0   32.0
 24   12.113572 3.483E-33 1.690E-12.07570.103   90.86000.690.000208       0 0 0 01       0 0 0 01           14.5     R 15e 14.5567764 428 5 4 5 7    30.0   30.0
 24   12.113579 2.183E-33 1.135E-12.07570.103   90.86000.690.000208       0 0 0 01       0 0 0 01           13.5     R 15e 13.5567764 428 5 4 5 7    28.0   28.0
 26   12.113963 2.138E-33 1.406e-11.07530.102   90.90560.690.000207       0 0 0 01       0 0 0 01                    R 15e     3477642330 5 4 5 7   396.0  372.0
 24   12.126947 4.033E-33 7.495e-12.07550.102  755.71940.690.000208       0 1 1 01       0 1 1 01                    R 15e     3477642330 5 4 5 7   198.0  186.0
 24   12.145558 4.042E-33 7.529e-12.07550.102  755.86070.690.000208       0 1 1 01       0 1 1 01                    R 15f     3477642330 5 4 5 7   198.0  186.0
 23   12.417424 2.033E-33 2.409e-09.07440.101 2431.47170.690.000189       0 0 0 11       0 0 0 11                    R 16e     3477642330 5 4 5 7    35.0   33.0
 23   12.513447 8.487E-33 5.535e-11.07440.101 1359.59180.690.000189       1 0 0 02       1 0 0 02                    R 16e     3477642330 5 4 5 7    35.0   33.0
 25   12.515851 4.327E-32 5.559e-11.07430.101  100.17680.690.000188       0 0 0 01       0 0 0 01                    R 16e     3477642330 5 4 5 7    70.0   66.0
 23   12.515942 3.778E-30 5.408e-11.07440.101  100.13740.690.000189       0 0 0 01       0 0 0 01                    R 16e     6677642332 5 4 5 7    35.0   33.0
 23   12.527414 2.934E-33 3.216e-11.07440.101 1466.13380.690.000189       1 0 0 01       1 0 0 01                    R 16e     3477642330 5 4 5 7    35.0   33.0
 25   12.528509 1.026E-33 3.011e-11.07430.101  743.62850.690.000188       0 1 1 01       0 1 1 01                    R 16e     3477642330 5 4 5 7    70.0   66.0
 23   12.530090 8.266E-32 2.966e-11.07440.101  762.69260.690.000189       0 1 1 01       0 1 1 01                    R 16e     3477642330 5 4 5 7    35.0   33.0
 25   12.547826 1.029E-33 3.027e-11.07430.101  743.78470.690.000188       0 1 1 01       0 1 1 01                    R 16f     3477642330 5 4 5 7    70.0   66.0
 23   12.548852 8.284E-32 2.980e-11.07440.101  762.84440.690.000189       0 1 1 01       0 1 1 01                    R 16f     3477642330 5 4 5 7    35.0   33.0
 23   12.562691 1.414E-33 1.277e-11.07440.101 1425.74610.690.000189       0 2 2 01       0 2 2 01                    R 16e     3477642330 5 4 5 7    35.0   33.0
 23   12.562749 1.414E-33 1.277e-11.07440.101 1425.74950.690.000189       0 2 2 01       0 2 2 01                    R 16f     3477642330 5 4 5 7    35.0   33.0
 24   12.870355 2.186E-33 9.453E-13.07470.102  102.97350.690.000190       0 0 0 01       0 0 0 01           18.5     R 16e 18.5567764 428 5 4 5 7    38.0   38.0
 24   12.870367 3.488E-33 1.592E-12.07470.102  102.97350.690.000190       0 0 0 01       0 0 0 01           17.5     R 16e 17.5567764 428 5 4 5 7    36.0   36.0
 24   12.870375 2.148E-31 1.177E-10.07470.102  102.97350.690.000190       0 0 0 01       0 0 0 01           14.5     R 16e 13.5567764 428 5 4 5 7    30.0   28.0
 24   12.870375 2.279E-31 1.170E-10.07470.102  102.97350.690.000190       0 0 0 01       0 0 0 01           15.5     R 16e 14.5567764 428 5 4 5 7    32.0   30.0
 24   12.870375 2.420E-31 1.170E-10.07470.102  102.97350.690.000190       0 0 0 01       0 0 0 01           16.5     R 16e 15.5567764 428 5 4 5 7    34.0   32.0
 24   12.870375 2.570E-31 1.173E-10.07470.102  102.97350.690.000190       0 0 0 01       0 0 0 01           17.5     R 16e 16.5567764 428 5 4 5 7    36.0   34.0
 24   12.870375 2.727E-31 1.179E-10.07470.102  102.97350.690.000190       0 0 0 01       0 0 0 01           18.5     R 16e 17.5567764 428 5 4 5 7    38.0   36.0
 24   12.870375 2.894E-31 1.189E-10.07470.102  102.97350.690.000190       0 0 0 01       0 0 0 01           19.5     R 16e 18.5567764 428 5 4 5 7    40.0   38.0
 24   12.870378 3.920E-33 1.895E-12.07470.102  102.97350.690.000190       0 0 0 01       0 0 0 01           16.5     R 16e 16.5567764 428 5 4 5 7    34.0   34.0
 24   12.870386 3.485E-33 1.790E-12.07470.102  102.97350.690.000190       0 0 0 01       0 0 0 01           15.5     R 16e 15.5567764 428 5 4 5 7    32.0   32.0
 24   12.870393 2.184E-33 1.196E-12.07470.102  102.97350.690.000190       0 0 0 01       0 0 0 01           14.5     R 16e 14.5567764 428 5 4 5 7    30.0   30.0
 26   12.870806 2.383E-33 1.669e-11.07440.101  103.01950.690.000189       0 0 0 01       0 0 0 01                    R 16e     3477642330 5 4 5 7   420.0  396.0
 24   12.884596 4.480E-33 8.863e-12.07460.102  767.84630.690.000189       0 1 1 01       0 1 1 01                    R 16e     3477642330 5 4 5 7   210.0  198.0
 24   12.904368 4.490E-33 8.903e-12.07460.102  768.00620.690.000189       0 1 1 01       0 1 1 01                    R 16f     3477642330 5 4 5 7   210.0  198.0
 23   13.147561 2.264E-33 2.859e-09.07360.101 2443.88920.690.000193       0 0 0 11       0 0 0 11                    R 17e     3477642330 5 4 5 7    37.0   35.0
 23   13.249188 9.605E-33 6.680e-11.07360.101 1372.10510.690.000193       1 0 0 02       1 0 0 02                    R 17e     3477642330 5 4 5 7    37.0   35.0
 25   13.251778 4.762E-32 6.523e-11.07340.100  112.69250.690.000192       0 0 0 01       0 0 0 01                    R 17e     3477642330 5 4 5 7    74.0   70.0
 23   13.251875 4.160E-30 6.350e-11.07360.101  112.65340.690.000193       0 0 0 01       0 0 0 01                    R 17e     6677642332 5 4 5 7    37.0   35.0
 23   13.264063 3.316E-33 3.875e-11.07360.101 1478.66110.690.000193       1 0 0 01       1 0 0 01                    R 17e     3477642330 5 4 5 7    37.0   35.0
 25   13.265177 1.125E-33 3.521e-11.07340.100  756.15690.690.000192       0 1 1 01       0 1 1 01                    R 17e     3477642330 5 4 5 7    74.0   70.0
 23   13.266851 9.066E-32 3.469e-11.07360.101  775.22250.690.000193       0 1 1 01       0 1 1 01                    R 17e     3477642330 5 4 5 7    37.0   35.0
 25   13.285628 1.127E-33 3.536e-11.07340.100  756.33240.690.000192       0 1 1 01       0 1 1 01                    R 17f     3477642330 5 4 5 7    74.0   70.0
 23   13.286715 9.084E-32 3.485e-11.07360.101  775.39310.690.000193       0 1 1 01       0 1 1 01                    R 17f     3477642330 5 4 5 7    37.0   35.0
 23   13.301357 1.539E-33 1.483e-11.07360.101 1438.30860.690.000193       0 2 2 01       0 2 2 01                    R 17e     3477642330 5 4 5 7    37.0   35.0
 23   13.301424 1.539E-33 1.483e-11.07360.101 1438.31210.690.000193       0 2 2 01       0 2 2 01                    R 17f     3477642330 5 4 5 7    37.0   35.0
 24   13.627117 2.169E-33 1.006E-12.07390.101  115.84390.690.000194       0 0 0 01       0 0 0 01           19.5     R 17e 19.5567764 428 5 4 5 7    40.0   40.0
 24   13.627129 3.464E-33 1.692E-12.07390.101  115.84390.690.000194       0 0 0 01       0 0 0 01           18.5     R 17e 18.5567764 428 5 4 5 7    38.0   38.0
 24   13.627137 2.555E-31 1.394E-10.07390.101  115.84390.690.000194       0 0 0 01       0 0 0 01           16.5     R 17e 15.5567764 428 5 4 5 7    34.0   32.0
 24   13.627138 2.416E-31 1.401E-10.07390.101  115.84390.690.000194       0 0 0 01       0 0 0 01           15.5     R 17e 14.5567764 428 5 4 5 7    32.0   30.0
 24   13.627138 2.703E-31 1.393E-10.07390.101  115.84390.690.000194       0 0 0 01       0 0 0 01           17.5     R 17e 16.5567764 428 5 4 5 7    36.0   34.0
 24   13.627138 2.860E-31 1.397E-10.07390.101  115.84390.690.000194       0 0 0 01       0 0 0 01           18.5     R 17e 17.5567764 428 5 4 5 7    38.0   36.0
 24   13.627138 3.024E-31 1.403E-10.07390.101  115.84390.690.000194       0 0 0 01       0 0 0 01           19.5     R 17e 18.5567764 428 5 4 5 7    40.0   38.0
 24   13.627138 3.199E-31 1.413E-10.07390.101  115.84390.690.000194       0 0 0 01       0 0 0 01           20.5     R 17e 19.5567764 428 5 4 5 7    42.0   40.0
 24   13.627140 3.893E-33 2.007E-12.07390.101  115.84390.690.000194       0 0 0 01       0 0 0 01           17.5     R 17e 17.5567764 428 5 4 5 7    36.0   36.0
 24   13.627148 3.463E-33 1.890E-12.07390.101  115.84390.690.000194       0 0 0 01       0 0 0 01           16.5     R 17e 16.5567764 428 5 4 5 7    34.0   34.0
 24   13.627156 2.169E-33 1.258E-12.07390.101  115.84390.690.000194       0 0 0 01       0 0 0 01           15.5     R 17e 15.5567764 428 5 4 5 7    32.0   32.0
 26   13.627596 2.617E-33 1.957e-11.07360.101  115.89020.690.000193       0 0 0 01       0 0 0 01                    R 17e     3477642330 5 4 5 7   444.0  420.0
 24   13.642193 4.901E-33 1.036e-11.07370.101  780.73090.690.000193       0 1 1 01       0 1 1 01                    R 17e     3477642330 5 4 5 7   222.0  210.0
 24   13.663126 4.912E-33 1.041e-11.07370.101  780.91050.690.000193       0 1 1 01       0 1 1 01                    R 17f     3477642330 5 4 5 7   222.0  210.0
 23   13.877649 2.489E-33 3.361e-09.07290.100 2457.03660.700.000168       0 0 0 11       0 0 0 11                    R 18e     3477642330 5 4 5 7    39.0   37.0
 23   13.984870 1.074E-32 7.991e-11.07290.100 1385.35400.700.000168       1 0 0 02       1 0 0 02                    R 18e     3477642330 5 4 5 7    39.0   37.0
 25   13.987654 5.169E-32 7.576e-11.07270.099  125.94410.700.000168       0 0 0 01       0 0 0 01                    R 18e     3477642330 5 4 5 7    78.0   74.0
 23   13.987756 4.519E-30 7.380e-11.07290.100  125.90520.700.000168       0 0 0 01       0 0 0 01                    R 18e     6677642332 5 4 5 7    39.0   37.0
 23   14.000669 3.703E-33 4.631e-11.07290.100 1491.92500.700.000168       1 0 0 01       1 0 0 01                    R 18e     3477642330 5 4 5 7    39.0   37.0
 25   14.001793 1.215E-33 4.068e-11.07270.099  769.42190.700.000168       0 1 1 01       0 1 1 01                    R 18e     3477642330 5 4 5 7    78.0   74.0
 23   14.003560 9.803E-32 4.014e-11.07290.100  788.48920.700.000168       0 1 1 01       0 1 1 01                    R 18e     3477642330 5 4 5 7    39.0   37.0
 25   14.023379 1.217E-33 4.086e-11.07270.099  769.61780.700.000168       0 1 1 01       0 1 1 01                    R 18f     3477642330 5 4 5 7    78.0   74.0
 23   14.024525 9.822E-32 4.032e-11.07290.100  788.67960.700.000168       0 1 1 01       0 1 1 01                    R 18f     3477642330 5 4 5 7    39.0   37.0
 23   14.039966 1.649E-33 1.700e-11.07290.100 1451.60990.700.000168       0 2 2 01       0 2 2 01                    R 18e     3477642330 5 4 5 7    39.0   37.0
 23   14.040046 1.649E-33 1.700e-11.07290.100 1451.61340.700.000168       0 2 2 01       0 2 2 01                    R 18f     3477642330 5 4 5 7    39.0   37.0
 24   14.383825 2.140E-33 1.068E-12.07320.100  129.47110.700.000169       0 0 0 01       0 0 0 01           20.5     R 18e 20.5567764 428 5 4 5 7    42.0   42.0
 24   14.383837 3.417E-33 1.791E-12.07320.100  129.47100.700.000169       0 0 0 01       0 0 0 01           19.5     R 18e 19.5567764 428 5 4 5 7    40.0   40.0
 24   14.383845 2.679E-31 1.652E-10.07320.100  129.47110.700.000169       0 0 0 01       0 0 0 01           16.5     R 18e 15.5567764 428 5 4 5 7    34.0   32.0
 24   14.383845 2.823E-31 1.644E-10.07320.100  129.47100.700.000169       0 0 0 01       0 0 0 01           17.5     R 18e 16.5567764 428 5 4 5 7    36.0   34.0
 24   14.383845 2.977E-31 1.642E-10.07320.100  129.47100.700.000169       0 0 0 01       0 0 0 01           18.5     R 18e 17.5567764 428 5 4 5 7    38.0   36.0
 24   14.383845 3.141E-31 1.646E-10.07320.100  129.47100.700.000169       0 0 0 01       0 0 0 01           19.5     R 18e 18.5567764 428 5 4 5 7    40.0   38.0
 24   14.383845 3.312E-31 1.653E-10.07320.100  129.47100.700.000169       0 0 0 01       0 0 0 01           20.5     R 18e 19.5567764 428 5 4 5 7    42.0   40.0
 24   14.383845 3.493E-31 1.664E-10.07320.100  129.47110.700.000169       0 0 0 01       0 0 0 01           21.5     R 18e 20.5567764 428 5 4 5 7    44.0   42.0
 24   14.383847 3.840E-33 2.119E-12.07320.100  129.47100.700.000169       0 0 0 01       0 0 0 01           18.5     R 18e 18.5567764 428 5 4 5 7    38.0   38.0
 24   14.383856 3.416E-33 1.989E-12.07320.100  129.47100.700.000169       0 0 0 01       0 0 0 01           17.5     R 18e 17.5567764 428 5 4 5 7    36.0   36.0
 24   14.383863 2.139E-33 1.319E-12.07320.100  129.47100.700.000169       0 0 0 01       0 0 0 01           16.5     R 18e 16.5567764 428 5 4 5 7    34.0   34.0
 26   14.384333 2.835E-33 2.273e-11.07290.100  129.51780.700.000168       0 0 0 01       0 0 0 01                    R 18e     3477642330 5 4 5 7   468.0  444.0
 24   14.399734 5.287E-33 1.198e-11.07300.100  794.37300.700.000168       0 1 1 01       0 1 1 01                    R 18e     3477642330 5 4 5 7   234.0  222.0
 24   14.421828 5.297E-33 1.203e-11.07300.100  794.57360.700.000168       0 1 1 01       0 1 1 01                    R 18f     3477642330 5 4 5 7   234.0  222.0
 23   14.607682 2.704E-33 3.918e-09.07220.099 2470.91410.700.000154       0 0 0 11       0 0 0 11                    R 19e     3477642330 5 4 5 7    41.0   39.0
 23   14.720490 1.187E-32 9.482e-11.07220.099 1399.33870.700.000154       1 0 0 02       1 0 0 02                    R 19e     3477642330 5 4 5 7    41.0   39.0
 25   14.723477 5.540E-32 8.717e-11.07210.099  139.93160.700.000154       0 0 0 01       0 0 0 01                    R 19e     3477642330 5 4 5 7    82.0   78.0
 23   14.723583 4.846E-30 8.496e-11.07220.099  139.89300.700.000154       0 0 0 01       0 0 0 01                    R 19e     6677642332 5 4 5 7    41.0   39.0
 23   14.737228 4.089E-33 5.490e-11.07220.099 1505.92540.700.000154       1 0 0 01       1 0 0 01                    R 19e     3477642330 5 4 5 7    41.0   39.0
 25   14.738354 1.295E-33 4.656e-11.07210.099  783.42350.700.000154       0 1 1 01       0 1 1 01                    R 19e     3477642330 5 4 5 7    82.0   78.0
 23   14.740213 1.046E-31 4.599e-11.07220.099  802.49260.700.000154       0 1 1 01       0 1 1 01                    R 19e     3477642330 5 4 5 7    41.0   39.0
 25   14.761074 1.298E-33 4.679e-11.07210.099  783.64100.700.000154       0 1 1 01       0 1 1 01                    R 19f     3477642330 5 4 5 7    82.0   78.0
 23   14.762281 1.048E-31 4.619e-11.07220.099  802.70400.700.000154       0 1 1 01       0 1 1 01                    R 19f     3477642330 5 4 5 7    41.0   39.0
 23   14.778519 1.743E-33 1.930e-11.07220.099 1465.64970.700.000154       0 2 2 01       0 2 2 01                    R 19e     3477642330 5 4 5 7    41.0   39.0
 23   14.778614 1.743E-33 1.930e-11.07220.099 1465.65330.700.000154       0 2 2 01       0 2 2 01                    R 19f     3477642330 5 4 5 7    41.0   39.0
 24   15.140475 2.097E-33 1.130E-12.07250.100  143.85490.700.000155       0 0 0 01       0 0 0 01           21.5     R 19e 21.5467764 428 5 4 5 7    44.0   44.0
 24   15.140487 3.349E-33 1.891E-12.07250.100  143.85490.700.000155       0 0 0 01       0 0 0 01           20.5     R 19e 20.5467764 428 5 4 5 7    42.0   42.0
 24   15.140495 2.931E-31 1.930E-10.07250.100  143.85490.700.000155       0 0 0 01       0 0 0 01           17.5     R 19e 16.5467764 428 5 4 5 7    36.0   34.0
 24   15.140495 3.082E-31 1.923E-10.07250.100  143.85490.700.000155       0 0 0 01       0 0 0 01           18.5     R 19e 17.5467764 428 5 4 5 7    38.0   36.0
 24   15.140495 3.241E-31 1.921E-10.07250.100  143.85490.700.000155       0 0 0 01       0 0 0 01           19.5     R 19e 18.5467764 428 5 4 5 7    40.0   38.0
 24   15.140495 3.410E-31 1.925E-10.07250.100  143.85490.700.000155       0 0 0 01       0 0 0 01           20.5     R 19e 19.5467764 428 5 4 5 7    42.0   40.0
 24   15.140495 3.586E-31 1.932E-10.07250.100  143.85490.700.000155       0 0 0 01       0 0 0 01           21.5     R 19e 20.5467764 428 5 4 5 7    44.0   42.0
 24   15.140495 3.771E-31 1.944E-10.07250.100  143.85490.700.000155       0 0 0 01       0 0 0 01           22.5     R 19e 21.5467764 428 5 4 5 7    46.0   44.0
 24   15.140497 3.764E-33 2.231E-12.07250.100  143.85490.700.000155       0 0 0 01       0 0 0 01           19.5     R 19e 19.5467764 428 5 4 5 7    40.0   40.0
 24   15.140506 3.349E-33 2.090E-12.07250.100  143.85490.700.000155       0 0 0 01       0 0 0 01           18.5     R 19e 18.5467764 428 5 4 5 7    38.0   38.0
 24   15.140513 2.097E-33 1.381E-12.07250.100  143.85490.700.000155       0 0 0 01       0 0 0 01           17.5     R 19e 17.5467764 428 5 4 5 7    36.0   36.0
 26   15.141012 3.031E-33 2.614e-11.07220.099  143.90200.700.000154       0 0 0 01       0 0 0 01                    R 19e     3477642330 5 4 5 7   492.0  468.0
 24   15.157217 5.627E-33 1.371e-11.07240.099  808.77270.700.000154       0 1 1 01       0 1 1 01                    R 19e     3477642330 5 4 5 7   246.0  234.0
 24   15.180472 5.638E-33 1.378e-11.07240.099  808.99540.700.000154       0 1 1 01       0 1 1 01                    R 19f     3477642330 5 4 5 7   246.0  234.0
 23   15.337658 2.904E-33 4.530e-09.07160.098 2485.52150.710.000145       0 0 0 11       0 0 0 11                    R 20e     3477642330 5 4 5 7    43.0   41.0
 23   15.456045 1.299E-32 1.118e-10.07160.098 1414.05900.710.000145       1 0 0 02       1 0 0 02                    R 20e     3477642330 5 4 5 7    43.0   41.0
 25   15.459241 5.868E-32 9.947e-11.07150.098  154.65480.710.000144       0 0 0 01       0 0 0 01                    R 20e     3477642330 5 4 5 7    86.0   82.0
 23   15.459353 5.136E-30 9.701e-11.07160.098  154.61660.710.000145       0 0 0 01       0 0 0 01                    R 20e     6677642332 5 4 5 7    43.0   41.0
 23   15.473737 4.468E-33 6.463e-11.07160.098 1520.66250.710.000145       1 0 0 01       1 0 0 01                    R 20e     3477642330 5 4 5 7    43.0   41.0
 25   15.474857 1.364E-33 5.283e-11.07150.098  798.16170.710.000144       0 1 1 01       0 1 1 01                    R 20e     3477642330 5 4 5 7    86.0   82.0
 23   15.476809 1.103E-31 5.225e-11.07160.098  817.23270.710.000145       0 1 1 01       0 1 1 01                    R 20e     3477642330 5 4 5 7    43.0   41.0
 25   15.498711 1.366E-33 5.306e-11.07150.098  798.40190.710.000144       0 1 1 01       0 1 1 01                    R 20f     3477642330 5 4 5 7    86.0   82.0
 23   15.499977 1.105E-31 5.248e-11.07160.098  817.46610.710.000145       0 1 1 01       0 1 1 01                    R 20f     3477642330 5 4 5 7    43.0   41.0
 23   15.517011 1.817E-33 2.168e-11.07160.098 1480.42800.710.000145       0 2 2 01       0 2 2 01                    R 20e     3477642330 5 4 5 7    43.0   41.0
 23   15.517121 1.818E-33 2.169e-11.07160.098 1480.43160.710.000145       0 2 2 01       0 2 2 01                    R 20f     3477642330 5 4 5 7    43.0   41.0
 24   15.897065 2.042E-33 1.192E-12.07190.099  158.99540.710.000145       0 0 0 01       0 0 0 01           22.5     R 20e 22.5467764 428 5 4 5 7    46.0   46.0
 24   15.897076 3.262E-33 1.990E-12.07190.099  158.99540.710.000145       0 0 0 01       0 0 0 01           21.5     R 20e 21.5467764 428 5 4 5 7    44.0   44.0
 24   15.897085 3.168E-31 2.238E-10.07190.099  158.99540.710.000145       0 0 0 01       0 0 0 01           18.5     R 20e 17.5467764 428 5 4 5 7    38.0   36.0
 24   15.897085 3.323E-31 2.230E-10.07190.099  158.99540.710.000145       0 0 0 01       0 0 0 01           19.5     R 20e 18.5467764 428 5 4 5 7    40.0   38.0
 24   15.897085 3.487E-31 2.229E-10.07190.099  158.99540.710.000145       0 0 0 01       0 0 0 01           20.5     R 20e 19.5467764 428 5 4 5 7    42.0   40.0
 24   15.897085 3.660E-31 2.233E-10.07190.099  158.99540.710.000145       0 0 0 01       0 0 0 01           21.5     R 20e 20.5467764 428 5 4 5 7    44.0   42.0
 24   15.897085 3.839E-31 2.240E-10.07190.099  158.99540.710.000145       0 0 0 01       0 0 0 01           22.5     R 20e 21.5467764 428 5 4 5 7    46.0   44.0
 24   15.897085 4.028E-31 2.253E-10.07190.099  158.99540.710.000145       0 0 0 01       0 0 0 01           23.5     R 20e 22.5467764 428 5 4 5 7    48.0   46.0
 24   15.897086 3.666E-33 2.343E-12.07190.099  158.99540.710.000145       0 0 0 01       0 0 0 01           20.5     R 20e 20.5467764 428 5 4 5 7    42.0   42.0
 24   15.897095 3.262E-33 2.189E-12.07190.099  158.99540.710.000145       0 0 0 01       0 0 0 01           19.5     R 20e 19.5467764 428 5 4 5 7    40.0   40.0
 24   15.897103 2.042E-33 1.443E-12.07190.099  158.99540.710.000145       0 0 0 01       0 0 0 01           18.5     R 20e 18.5467764 428 5 4 5 7    38.0   38.0
 26   15.897633 3.201E-33 2.980e-11.07160.098  159.04290.710.000145       0 0 0 01       0 0 0 01                    R 20e     3477642330 5 4 5 7   516.0  492.0
 24   15.914640 5.916E-33 1.557e-11.07180.098  823.92990.710.000145       0 1 1 01       0 1 1 01                    R 20e     3477642330 5 4 5 7   258.0  246.0
 24   15.939055 5.927E-33 1.564e-11.07180.098  824.17580.710.000145       0 1 1 01       0 1 1 01                    R 20f     3477642330 5 4 5 7   258.0  246.0
 23   16.067574 3.088E-33 5.205e-09.07110.097 2500.85910.710.000156       0 0 0 11       0 0 0 11                    R 21e     3477642330 5 4 5 7    45.0   43.0
 23   16.191531 1.408E-32 1.310e-10.07110.097 1429.51480.710.000156       1 0 0 02       1 0 0 02                    R 21e     3477642330 5 4 5 7    45.0   43.0
 25   16.194947 6.145E-32 1.126e-10.07100.097  170.11390.710.000156       0 0 0 01       0 0 0 01                    R 21e     3477642330 5 4 5 7    90.0   86.0
 23   16.195064 5.383E-30 1.099e-10.07110.097  170.07590.710.000156       0 0 0 01       0 0 0 01                    R 21e     6677642332 5 4 5 7    45.0   43.0
 23   16.210195 4.834E-33 7.560e-11.07110.097 1536.13600.710.000156       1 0 0 01       1 0 0 01                    R 21e     3477642330 5 4 5 7    45.0   43.0
 25   16.211300 1.420E-33 5.947e-11.07100.097  813.63630.710.000156       0 1 1 01       0 1 1 01                    R 21e     3477642330 5 4 5 7    90.0   86.0
 23   16.213345 1.149E-31 5.884e-11.07110.097  832.70930.710.000156       0 1 1 01       0 1 1 01                    R 21e     3477642330 5 4 5 7    45.0   43.0
 25   16.236287 1.422E-33 5.972e-11.07100.097  813.90050.710.000156       0 1 1 01       0 1 1 01                    R 21f     3477642330 5 4 5 7    90.0   86.0
 23   16.237613 1.151E-31 5.911e-11.07110.097  832.96590.710.000156       0 1 1 01       0 1 1 01                    R 21f     3477642330 5 4 5 7    45.0   43.0
 23   16.255439 1.872E-33 2.415e-11.07110.097 1495.94490.710.000156       0 2 2 01       0 2 2 01                    R 21e     3477642330 5 4 5 7    45.0   43.0
 23   16.255567 1.872E-33 2.415e-11.07110.097 1495.94870.710.000156       0 2 2 01       0 2 2 01                    R 21f     3477642330 5 4 5 7    45.0   43.0
 24   16.653590 1.976E-33 1.253E-12.07140.098  174.89250.710.000157       0 0 0 01       0 0 0 01           23.5     R 21e 23.5467764 428 5 4 5 7    48.0   48.0
 24   16.653602 3.158E-33 2.090E-12.07140.098  174.89250.710.000157       0 0 0 01       0 0 0 01           22.5     R 21e 22.5467764 428 5 4 5 7    46.0   46.0
 24   16.653610 3.388E-31 2.578E-10.07140.098  174.89250.710.000157       0 0 0 01       0 0 0 01           19.5     R 21e 18.5467764 428 5 4 5 7    40.0   38.0
 24   16.653610 3.546E-31 2.570E-10.07140.098  174.89250.710.000157       0 0 0 01       0 0 0 01           20.5     R 21e 19.5467764 428 5 4 5 7    42.0   40.0
 24   16.653610 3.712E-31 2.568E-10.07140.098  174.89250.710.000157       0 0 0 01       0 0 0 01           21.5     R 21e 20.5467764 428 5 4 5 7    44.0   42.0
 24   16.653610 3.886E-31 2.571E-10.07140.098  174.89250.710.000157       0 0 0 01       0 0 0 01           22.5     R 21e 21.5467764 428 5 4 5 7    46.0   44.0
 24   16.653610 4.068E-31 2.579E-10.07140.098  174.89250.710.000157       0 0 0 01       0 0 0 01           23.5     R 21e 22.5467764 428 5 4 5 7    48.0   46.0
 24   16.653610 4.259E-31 2.593E-10.07140.098  174.89250.710.000157       0 0 0 01       0 0 0 01           24.5     R 21e 23.5467764 428 5 4 5 7    50.0   48.0
 24   16.653612 3.551E-33 2.456E-12.07140.098  174.89250.710.000157       0 0 0 01       0 0 0 01           21.5     R 21e 21.5467764 428 5 4 5 7    44.0   44.0
 24   16.653621 3.157E-33 2.288E-12.07140.098  174.89250.710.000157       0 0 0 01       0 0 0 01           20.5     R 21e 20.5467764 428 5 4 5 7    42.0   42.0
 24   16.653629 1.976E-33 1.504E-12.07140.098  174.89250.710.000157       0 0 0 01       0 0 0 01           19.5     R 21e 19.5467764 428 5 4 5 7    40.0   40.0
 26   16.654188 3.343E-33 3.372e-11.07110.097  174.94050.710.000156       0 0 0 01       0 0 0 01                    R 21e     3477642330 5 4 5 7   540.0  516.0
 24   16.671998 6.146E-33 1.752e-11.07130.098  839.84450.710.000157       0 1 1 01       0 1 1 01                    R 21e     3477642330 5 4 5 7   270.0  258.0
 24   16.697572 6.157E-33 1.760e-11.07130.098  840.11480.710.000157       0 1 1 01       0 1 1 01                    R 21f     3477642330 5 4 5 7   270.0  258.0
 23   16.797428 3.250E-33 5.939e-09.07060.097 2516.92650.720.000135       0 0 0 11       0 0 0 11                    R 22e     3477642330 5 4 5 7    47.0   45.0
 23   16.926945 1.511E-32 1.525e-10.07060.097 1445.70610.720.000135       1 0 0 02       1 0 0 02                    R 22e     3477642330 5 4 5 7    47.0   45.0
 25   16.930590 6.366E-32 1.266e-10.07050.096  186.30860.720.000135       0 0 0 01       0 0 0 01                    R 22e     3477642330 5 4 5 7    94.0   90.0
 23   16.930711 5.581E-30 1.236e-10.07060.097  186.27100.720.000135       0 0 0 01       0 0 0 01                    R 22e     6677642332 5 4 5 7    47.0   45.0
 23   16.946600 5.183E-33 8.794e-11.07060.097 1552.34590.720.000135       1 0 0 01       1 0 0 01                    R 22e     3477642330 5 4 5 7    47.0   45.0
 25   16.947678 1.461E-33 6.638e-11.07050.096  829.84740.720.000135       0 1 1 01       0 1 1 01                    R 22e     3477642330 5 4 5 7    94.0   90.0
 23   16.949815 1.185E-31 6.584e-11.07060.097  848.92240.720.000135       0 1 1 01       0 1 1 01                    R 22e     3477642330 5 4 5 7    47.0   45.0
 25   16.973799 1.463E-33 6.667e-11.07050.096  830.13650.720.000135       0 1 1 01       0 1 1 01                    R 22f     3477642330 5 4 5 7    94.0   90.0
 23   16.975185 1.186E-31 6.609e-11.07060.097  849.20330.720.000135       0 1 1 01       0 1 1 01                    R 22f     3477642330 5 4 5 7    47.0   45.0
 23   16.993801 1.905E-33 2.667e-11.07060.097 1512.20010.720.000135       0 2 2 01       0 2 2 01                    R 22e     3477642330 5 4 5 7    47.0   45.0
 23   16.993947 1.905E-33 2.667e-11.07060.097 1512.20410.720.000135       0 2 2 01       0 2 2 01                    R 22f     3477642330 5 4 5 7    47.0   45.0
 24   17.410049 1.903E-33 1.316E-12.07090.097  191.54610.720.000136       0 0 0 01       0 0 0 01           24.5     R 22e 24.5467764 428 5 4 5 7    50.0   50.0
 24   17.410061 3.039E-33 2.188E-12.07090.097  191.54610.720.000136       0 0 0 01       0 0 0 01           23.5     R 22e 23.5467764 428 5 4 5 7    48.0   48.0
 24   17.410069 3.583E-31 2.949E-10.07090.097  191.54610.720.000136       0 0 0 01       0 0 0 01           20.5     R 22e 19.5467764 428 5 4 5 7    42.0   40.0
 24   17.410069 3.744E-31 2.941E-10.07090.097  191.54610.720.000136       0 0 0 01       0 0 0 01           21.5     R 22e 20.5467764 428 5 4 5 7    44.0   42.0
 24   17.410069 3.911E-31 2.939E-10.07090.097  191.54610.720.000136       0 0 0 01       0 0 0 01           22.5     R 22e 21.5467764 428 5 4 5 7    46.0   44.0
 24   17.410069 4.087E-31 2.943E-10.07090.097  191.54610.720.000136       0 0 0 01       0 0 0 01           23.5     R 22e 22.5467764 428 5 4 5 7    48.0   46.0
 24   17.410069 4.271E-31 2.952E-10.07090.097  191.54610.720.000136       0 0 0 01       0 0 0 01           24.5     R 22e 23.5467764 428 5 4 5 7    50.0   48.0
 24   17.410069 4.460E-31 2.965E-10.07090.097  191.54610.720.000136       0 0 0 01       0 0 0 01           25.5     R 22e 24.5467764 428 5 4 5 7    52.0   50.0
 24   17.410071 3.418E-33 2.568E-12.07090.097  191.54610.720.000136       0 0 0 01       0 0 0 01           22.5     R 22e 22.5467764 428 5 4 5 7    46.0   46.0
 24   17.410080 3.039E-33 2.387E-12.07090.097  191.54610.720.000136       0 0 0 01       0 0 0 01           21.5     R 22e 21.5467764 428 5 4 5 7    44.0   44.0
 24   17.410087 1.903E-33 1.566E-12.07090.097  191.54610.720.000136       0 0 0 01       0 0 0 01           20.5     R 22e 20.5467764 428 5 4 5 7    42.0   42.0
 26   17.410679 3.454E-33 3.788e-11.07060.097  191.59460.720.000135       0 0 0 01       0 0 0 01                    R 22e     3477642330 5 4 5 7   564.0  540.0
 24   17.429289 6.314E-33 1.957e-11.07080.097  856.51640.720.000136       0 1 1 01       0 1 1 01                    R 22e     3477642330 5 4 5 7   282.0  270.0
 24   17.456023 6.324E-33 1.967e-11.07080.097  856.81230.720.000136       0 1 1 01       0 1 1 01                    R 22f     3477642330 5 4 5 7   282.0  270.0
 23   17.527217 3.390E-33 6.739e-09.07020.096 2533.72390.730.000139       0 0 0 11       0 0 0 11                    R 23e     3477642330 5 4 5 7    49.0   47.0
 23   17.662284 1.609E-32 1.768e-10.07020.096 1462.63270.730.000139       1 0 0 02       1 0 0 02                    R 23e     3477642330 5 4 5 7    49.0   47.0
 25   17.666167 6.528E-32 1.413e-10.07000.095  203.23900.730.000139       0 0 0 01       0 0 0 01                    R 23e     3477642330 5 4 5 7    98.0   94.0
 23   17.666294 5.729E-30 1.382e-10.07020.096  203.20170.730.000139       0 0 0 01       0 0 0 01                    R 23e     6677642332 5 4 5 7    49.0   47.0
 23   17.682948 5.509E-33 1.018e-10.07020.096 1569.29240.730.000139       1 0 0 01       1 0 0 01                    R 23e     3477642330 5 4 5 7    49.0   47.0
 25   17.683992 1.488E-33 7.360e-11.07000.095  846.79490.730.000139       0 1 1 01       0 1 1 01                    R 23e     3477642330 5 4 5 7    98.0   94.0
 23   17.686221 1.208E-31 7.307e-11.07020.096  865.87210.730.000139       0 1 1 01       0 1 1 01                    R 23e     3477642330 5 4 5 7    49.0   47.0
 25   17.711244 1.490E-33 7.393e-11.07000.095  847.11010.730.000139       0 1 1 01       0 1 1 01                    R 23f     3477642330 5 4 5 7    98.0   94.0
 23   17.712690 1.209E-31 7.335e-11.07020.096  866.17830.730.000139       0 1 1 01       0 1 1 01                    R 23f     3477642330 5 4 5 7    49.0   47.0
 23   17.732094 1.915E-33 2.919e-11.07020.096 1529.19370.730.000139       0 2 2 01       0 2 2 01                    R 23e     3477642330 5 4 5 7    49.0   47.0
 23   17.732261 1.916E-33 2.921e-11.07020.096 1529.19780.730.000139       0 2 2 01       0 2 2 01                    R 23f     3477642330 5 4 5 7    49.0   47.0
 24   18.166438 1.821E-33 1.377E-12.07050.096  208.95620.730.000140       0 0 0 01       0 0 0 01           25.5     R 23e 25.5467764 428 5 4 5 7    52.0   52.0
 24   18.166450 2.910E-33 2.289E-12.07050.096  208.95610.730.000140       0 0 0 01       0 0 0 01           24.5     R 23e 24.5467764 428 5 4 5 7    50.0   50.0
 24   18.166458 3.755E-31 3.356E-10.07050.096  208.95620.730.000140       0 0 0 01       0 0 0 01           21.5     R 23e 20.5467764 428 5 4 5 7    44.0   42.0
 24   18.166458 3.914E-31 3.346E-10.07050.096  208.95610.730.000140       0 0 0 01       0 0 0 01           22.5     R 23e 21.5467764 428 5 4 5 7    46.0   44.0
 24   18.166458 4.083E-31 3.345E-10.07050.096  208.95610.730.000140       0 0 0 01       0 0 0 01           23.5     R 23e 22.5467764 428 5 4 5 7    48.0   46.0
 24   18.166458 4.257E-31 3.348E-10.07050.096  208.95610.730.000140       0 0 0 01       0 0 0 01           24.5     R 23e 23.5467764 428 5 4 5 7    50.0   48.0
 24   18.166458 4.439E-31 3.357E-10.07050.096  208.95610.730.000140       0 0 0 01       0 0 0 01           25.5     R 23e 24.5467764 428 5 4 5 7    52.0   50.0
 24   18.166458 4.630E-31 3.371E-10.07050.096  208.95620.730.000140       0 0 0 01       0 0 0 01           26.5     R 23e 25.5467764 428 5 4 5 7    54.0   52.0
 24   18.166460 3.272E-33 2.680E-12.07050.096  208.95610.730.000140       0 0 0 01       0 0 0 01           23.5     R 23e 23.5467764 428 5 4 5 7    48.0   48.0
 24   18.166469 2.909E-33 2.487E-12.07050.096  208.95610.730.000140       0 0 0 01       0 0 0 01           22.5     R 23e 22.5467764 428 5 4 5 7    46.0   46.0
 24   18.166477 1.821E-33 1.627E-12.07050.096  208.95610.730.000140       0 0 0 01       0 0 0 01           21.5     R 23e 21.5467764 428 5 4 5 7    44.0   44.0
 26   18.167101 3.532E-33 4.227e-11.07020.096  209.00520.730.000139       0 0 0 01       0 0 0 01                    R 23e     3477642330 5 4 5 7   588.0  564.0
 24   18.186509 6.418E-33 2.171e-11.07030.096  873.94560.730.000139       0 1 1 01       0 1 1 01                    R 23e     3477642330 5 4 5 7   294.0  282.0
 24   18.214403 6.427E-33 2.181e-11.07030.096  874.26820.730.000139       0 1 1 01       0 1 1 01                    R 23f     3477642330 5 4 5 7   294.0  282.0
 23   18.256937 3.503E-33 7.602e-09.06980.095 2551.25070.730.000140       0 0 0 11       0 0 0 11                    R 24e     3477542330 5 4 5 7    51.0   49.0
 23   18.397544 1.699E-32 2.039e-10.06980.095 1480.29470.730.000140       1 0 0 02       1 0 0 02                    R 24e     3477542330 5 4 5 7    51.0   49.0
 25   18.401676 6.630E-32 1.568e-10.06970.095  220.90490.730.000139       0 0 0 01       0 0 0 01                    R 24e     3477542330 5 4 5 7   102.0   98.0
 23   18.401807 5.823E-30 1.534e-10.06980.095  220.86800.730.000140       0 0 0 01       0 0 0 01                    R 24e     6677542332 5 4 5 7    51.0   49.0
 23   18.419237 5.808E-33 1.172e-10.06980.095 1586.97510.730.000140       1 0 0 01       1 0 0 01                    R 24e     3477542330 5 4 5 7    51.0   49.0
 25   18.420235 1.500E-33 8.106e-11.06970.095  864.47870.730.000139       0 1 1 01       0 1 1 01                    R 24e     3477542330 5 4 5 7   102.0   98.0
 23   18.422556 1.219E-31 8.056e-11.06980.095  883.55810.730.000140       0 1 1 01       0 1 1 01                    R 24e     3477542330 5 4 5 7    51.0   49.0
 25   18.448619 1.501E-33 8.138e-11.06970.095  864.82120.730.000139       0 1 1 01       0 1 1 01                    R 24f     3477542330 5 4 5 7   102.0   98.0
 23   18.450126 1.221E-31 8.095e-11.06980.095  883.89080.730.000140       0 1 1 01       0 1 1 01                    R 24f     3477542330 5 4 5 7    51.0   49.0
 23   18.470312 1.904E-33 3.172e-11.06980.095 1546.92570.730.000140       0 2 2 01       0 2 2 01                    R 24e     3477542330 5 4 5 7    51.0   49.0
 23   18.470503 1.906E-33 3.175e-11.06980.095 1546.92990.730.000140       0 2 2 01       0 2 2 01                    R 24f     3477542330 5 4 5 7    51.0   49.0
 24   18.922755 1.734E-33 1.439E-12.07010.095  227.12260.730.000140       0 0 0 01       0 0 0 01           26.5     R 24e 26.5467754 428 5 4 5 7    54.0   54.0
 24   18.922766 2.770E-33 2.388E-12.07010.095  227.12260.730.000140       0 0 0 01       0 0 0 01           25.5     R 24e 25.5467754 428 5 4 5 7    52.0   52.0
 24   18.922774 3.895E-31 3.795E-10.07010.095  227.12260.730.000140       0 0 0 01       0 0 0 01           22.5     R 24e 21.5467754 428 5 4 5 7    46.0   44.0
 24   18.922774 4.056E-31 3.787E-10.07010.095  227.12260.730.000140       0 0 0 01       0 0 0 01           23.5     R 24e 22.5467754 428 5 4 5 7    48.0   46.0
 24   18.922774 4.222E-31 3.785E-10.07010.095  227.12260.730.000140       0 0 0 01       0 0 0 01           24.5     R 24e 23.5467754 428 5 4 5 7    50.0   48.0
 24   18.922775 4.397E-31 3.790E-10.07010.095  227.12260.730.000140       0 0 0 01       0 0 0 01           25.5     R 24e 24.5467754 428 5 4 5 7    52.0   50.0
 24   18.922775 4.576E-31 3.798E-10.07010.095  227.12260.730.000140       0 0 0 01       0 0 0 01           26.5     R 24e 25.5467754 428 5 4 5 7    54.0   52.0
 24   18.922775 4.765E-31 3.814E-10.07010.095  227.12260.730.000140       0 0 0 01       0 0 0 01           27.5     R 24e 26.5467754 428 5 4 5 7    56.0   54.0
 24   18.922776 3.116E-33 2.793E-12.07010.095  227.12260.730.000140       0 0 0 01       0 0 0 01           24.5     R 24e 24.5467754 428 5 4 5 7    50.0   50.0
 24   18.922785 2.770E-33 2.587E-12.07010.095  227.12260.730.000140       0 0 0 01       0 0 0 01           23.5     R 24e 23.5467754 428 5 4 5 7    48.0   48.0
 24   18.922793 1.733E-33 1.689E-12.07010.095  227.12260.730.000140       0 0 0 01       0 0 0 01           22.5     R 24e 22.5467754 428 5 4 5 7    46.0   46.0
 26   18.923449 3.575E-33 4.686e-11.06980.095  227.17220.730.000140       0 0 0 01       0 0 0 01                    R 24e     3477542330 5 4 5 7   612.0  588.0
 24   18.943657 6.456E-33 2.392e-11.07000.095  892.13210.730.000140       0 1 1 01       0 1 1 01                    R 24e     3477542330 5 4 5 7   306.0  294.0
 24   18.972708 6.464E-33 2.403e-11.07000.095  892.48250.730.000140       0 1 1 01       0 1 1 01                    R 24f     3477542330 5 4 5 7   306.0  294.0
 23   18.986587 3.591E-33 8.538e-09.06950.094 2569.50760.730.000131       0 0 0 11       0 0 0 11                    R 25e     3477542330 5 4 5 7    53.0   51.0
 23   19.132724 1.780E-32 2.342e-10.06950.094 1498.69200.730.000131       1 0 0 02       1 0 0 02                    R 25e     3477542330 5 4 5 7    53.0   51.0
 25   19.137113 6.671E-32 1.729e-10.06930.094  239.30640.730.000131       0 0 0 01       0 0 0 01                    R 25e     3477542330 5 4 5 7   106.0  102.0
 23   19.137250 5.864E-30 1.694e-10.06950.094  239.26980.730.000131       0 0 0 01       0 0 0 01                    R 25e     6677542332 5 4 5 7    53.0   51.0
 23   19.155466 6.076E-33 1.344e-10.06950.094 1605.39400.730.000131       1 0 0 01       1 0 0 01                    R 25e     3477542330 5 4 5 7    53.0   51.0
 25   19.156406 1.497E-33 8.870e-11.06930.094  882.89870.730.000131       0 1 1 01       0 1 1 01                    R 25e     3477542330 5 4 5 7   106.0  102.0
 23   19.158819 1.219E-31 8.833e-11.06950.094  901.98040.730.000131       0 1 1 01       0 1 1 01                    R 25e     3477542330 5 4 5 7    53.0   51.0
 25   19.185923 1.498E-33 8.906e-11.06930.094  883.26950.730.000131       0 1 1 01       0 1 1 01                    R 25f     3477542330 5 4 5 7   106.0  102.0
 23   19.187488 1.220E-31 8.869e-11.06950.094  902.34070.730.000131       0 1 1 01       0 1 1 01                    R 25f     3477542330 5 4 5 7    53.0   51.0
 23   19.208456 1.873E-33 3.422e-11.06950.094 1565.39580.730.000131       0 2 2 01       0 2 2 01                    R 25e     3477542330 5 4 5 7    53.0   51.0
 23   19.208672 1.875E-33 3.426e-11.06950.094 1565.40010.730.000131       0 2 2 01       0 2 2 01                    R 25f     3477542330 5 4 5 7    53.0   51.0
 24   19.678995 1.641E-33 1.500E-12.06980.094  246.04540.730.000132       0 0 0 01       0 0 0 01           27.5     R 25e 27.5467754 428 5 4 5 7    56.0   56.0
 24   19.679006 2.624E-33 2.488E-12.06980.094  246.04540.730.000132       0 0 0 01       0 0 0 01           26.5     R 25e 26.5467754 428 5 4 5 7    54.0   54.0
 24   19.679015 4.008E-31 4.275E-10.06980.094  246.04540.730.000132       0 0 0 01       0 0 0 01           23.5     R 25e 22.5467754 428 5 4 5 7    48.0   46.0
 24   19.679015 4.166E-31 4.266E-10.06980.094  246.04540.730.000132       0 0 0 01       0 0 0 01           24.5     R 25e 23.5467754 428 5 4 5 7    50.0   48.0
 24   19.679015 4.330E-31 4.263E-10.06980.094  246.04540.730.000132       0 0 0 01       0 0 0 01           25.5     R 25e 24.5467754 428 5 4 5 7    52.0   50.0
 24   19.679015 4.501E-31 4.267E-10.06980.094  246.04540.730.000132       0 0 0 01       0 0 0 01           26.5     R 25e 25.5467754 428 5 4 5 7    54.0   52.0
 24   19.679015 4.678E-31 4.277E-10.06980.094  246.04540.730.000132       0 0 0 01       0 0 0 01           27.5     R 25e 26.5467754 428 5 4 5 7    56.0   54.0
 24   19.679016 2.951E-33 2.905E-12.06980.094  246.04540.730.000132       0 0 0 01       0 0 0 01           25.5     R 25e 25.5467754 428 5 4 5 7    52.0   52.0
 24   19.679025 2.622E-33 2.685E-12.06980.094  246.04540.730.000132       0 0 0 01       0 0 0 01           24.5     R 25e 24.5467754 428 5 4 5 7    50.0   50.0
 24   19.679033 1.641E-33 1.750E-12.06980.094  246.04540.730.000132       0 0 0 01       0 0 0 01           23.5     R 25e 23.5467754 428 5 4 5 7    48.0   48.0
 26   19.679724 3.586E-33 5.166e-11.06950.094  246.09550.730.000131       0 0 0 01       0 0 0 01                    R 25e     3477542330 5 4 5 7   636.0  612.0
 24   19.700727 6.429E-33 2.619e-11.06960.094  911.07560.730.000131       0 1 1 01       0 1 1 01                    R 25e     3477542330 5 4 5 7   318.0  306.0
 23   19.716162 3.651E-33 9.542e-09.06920.093 2588.49390.740.000107       0 0 0 11       0 0 0 11                    R 26e     3477642330 5 4 5 7    55.0   53.0
 24   19.730937 6.437E-33 2.631e-11.06960.094  911.45520.730.000131       0 1 1 01       0 1 1 01                    R 25f     3477542330 5 4 5 7   318.0  306.0
 23   19.867817 1.851E-32 2.679e-10.06920.093 1517.82430.740.000107       1 0 0 02       1 0 0 02                    R 26e     3477642330 5 4 5 7    55.0   53.0
 25   19.872477 6.651E-32 1.897e-10.06900.093  258.44320.740.000107       0 0 0 01       0 0 0 01                    R 26e     3477642330 5 4 5 7   110.0  106.0
 23   19.872618 5.853E-30 1.860e-10.06920.093  258.40710.740.000107       0 0 0 01       0 0 0 01                    R 26e     6677642332 5 4 5 7    55.0   53.0
 23   19.891630 6.310E-33 1.536e-10.06920.093 1624.54930.740.000107       1 0 0 01       1 0 0 01                    R 26e     3477642330 5 4 5 7    55.0   53.0
 25   19.892503 1.479E-33 9.642e-11.06900.093  902.05490.740.000107       0 1 1 01       0 1 1 01                    R 26e     3477642330 5 4 5 7   110.0  106.0
 23   19.895008 1.207E-31 9.623e-11.06920.093  921.13900.740.000107       0 1 1 01       0 1 1 01                    R 26e     3477642330 5 4 5 7    55.0   53.0
 25   19.923150 1.481E-33 9.689e-11.06900.093  902.45520.740.000107       0 1 1 01       0 1 1 01                    R 26f     3477642330 5 4 5 7   110.0  106.0
 23   19.924775 1.208E-31 9.664e-11.06920.093  921.52800.740.000107       0 1 1 01       0 1 1 01                    R 26f     3477642330 5 4 5 7    55.0   53.0
 23   19.946520 1.822E-33 3.663e-11.06920.093 1584.60400.740.000107       0 2 2 01       0 2 2 01                    R 26e     3477642330 5 4 5 7    55.0   53.0
 23   19.946764 1.824E-33 3.668e-11.06920.093 1584.60860.740.000107       0 2 2 01       0 2 2 01                    R 26f     3477642330 5 4 5 7    55.0   53.0
 24   20.435249 3.135E-31 5.552e-11.06930.093  265.72490.740.000107       0 0 0 01       0 0 0 01                    R 26e     3477642330 5 4 5 7   330.0  318.0
 26   20.435920 3.563E-33 5.662e-11.06920.093  265.77510.740.000107       0 0 0 01       0 0 0 01                    R 26e     3477642330 5 4 5 7   660.0  636.0
 23   20.445660 3.683E-33 1.062e-08.06890.092 2608.21000.740.000119       0 0 0 11       0 0 0 11                    R 27e     3477642330 5 4 5 7    57.0   55.0
 24   20.457719 6.342E-33 2.850e-11.06930.093  930.77630.740.000107       0 1 1 01       0 1 1 01                    R 26e     3477642330 5 4 5 7   330.0  318.0
 24   20.489087 6.349E-33 2.863e-11.06930.093  931.18610.740.000107       0 1 1 01       0 1 1 01                    R 26f     3477642330 5 4 5 7   330.0  318.0
 23   20.602823 1.911E-32 3.053e-10.06890.092 1537.69190.740.000119       1 0 0 02       1 0 0 02                    R 27e     3477642330 5 4 5 7    57.0   55.0
 25   20.607764 6.573E-32 2.069e-10.06880.092  278.31540.740.000119       0 0 0 01       0 0 0 01                    R 27e     3477642330 5 4 5 7   114.0  110.0
 23   20.607910 5.791E-30 2.031e-10.06890.092  278.27970.740.000119       0 0 0 01       0 0 0 01                    R 27e     6677642332 5 4 5 7    57.0   55.0
 23   20.627729 6.505E-33 1.749e-10.06890.092 1644.44070.740.000119       1 0 0 01       1 0 0 01                    R 27e     3477642330 5 4 5 7    57.0   55.0
 25   20.628520 1.449E-33 1.043e-10.06880.092  921.94710.740.000119       0 1 1 01       0 1 1 01                    R 27e     3477642330 5 4 5 7   114.0  110.0
 23   20.631118 1.184E-31 1.042e-10.06890.092  941.03380.740.000119       0 1 1 01       0 1 1 01                    R 27e     3477642330 5 4 5 7    57.0   55.0
 25   20.660299 1.450E-33 1.048e-10.06880.092  922.37810.740.000119       0 1 1 01       0 1 1 01                    R 27f     3477642330 5 4 5 7   114.0  110.0
 23   20.661985 1.185E-31 1.047e-10.06890.092  941.45250.740.000119       0 1 1 01       0 1 1 01                    R 27f     3477642330 5 4 5 7    57.0   55.0
 23   20.669527 1.005E-33 3.673e-10.06890.092 2180.93040.740.000119       1 1 1 02       1 1 1 02                    R 27f     3477642330 5 4 5 7    57.0   55.0
 23   20.684502 1.754E-33 3.895e-11.06890.092 1604.55030.740.000119       0 2 2 01       0 2 2 01                    R 27e     3477642330 5 4 5 7    57.0   55.0
 23   20.684776 1.756E-33 3.900e-11.06890.092 1604.55520.740.000119       0 2 2 01       0 2 2 01                    R 27f     3477642330 5 4 5 7    57.0   55.0
 23   21.175080 3.688E-33 1.177e-08.06870.091 2628.65530.750.000116       0 0 0 11       0 0 0 11                    R 28e     3477642330 5 4 5 7    59.0   57.0
 24   21.191337 3.091E-31 6.060e-11.06910.092  286.16010.740.000119       0 0 0 01       0 0 0 01                    R 27e     3477642330 5 4 5 7   342.0  330.0
 26   21.192035 3.509E-33 6.174e-11.06890.092  286.21090.740.000119       0 0 0 01       0 0 0 01                    R 27e     3477642330 5 4 5 7   684.0  660.0
 24   21.214628 6.197E-33 3.083e-11.06910.092  951.23390.740.000119       0 1 1 01       0 1 1 01                    R 27e     3477642330 5 4 5 7   342.0  330.0
 24   21.247152 6.203E-33 3.098e-11.06910.092  951.67510.740.000119       0 1 1 01       0 1 1 01                    R 27f     3477642330 5 4 5 7   342.0  330.0
 23   21.337739 1.960E-32 3.470e-10.06870.091 1558.29440.750.000116       1 0 0 02       1 0 0 02                    R 28e     3477642330 5 4 5 7    59.0   57.0
 25   21.342971 6.442E-32 2.247e-10.06860.091  298.92300.750.000116       0 0 0 01       0 0 0 01                    R 28e     3477642330 5 4 5 7   118.0  114.0
 23   21.343121 5.682E-30 2.208e-10.06870.091  298.88760.750.000116       0 0 0 01       0 0 0 01                    R 28e     6677642332 5 4 5 7    59.0   57.0
 23   21.361291 1.020E-33 4.109e-10.06870.091 2200.95530.750.000116       1 1 1 02       1 1 1 02                    R 28e     3477642330 5 4 5 7    59.0   57.0
 23   21.363760 6.660E-33 1.984e-10.06870.091 1665.06810.750.000116       1 0 0 01       1 0 0 01                    R 28e     3477642330 5 4 5 7    59.0   57.0
 25   21.364458 1.406E-33 1.121e-10.06860.091  942.57540.750.000116       0 1 1 01       0 1 1 01                    R 28e     3477642330 5 4 5 7   118.0  114.0
 23   21.367147 1.151E-31 1.123e-10.06870.091  961.66470.750.000116       0 1 1 01       0 1 1 01                    R 28e     3477642330 5 4 5 7    59.0   57.0
 25   21.397367 1.407E-33 1.127e-10.06860.091  943.03820.750.000116       0 1 1 01       0 1 1 01                    R 28f     3477642330 5 4 5 7   118.0  114.0
 23   21.399111 1.152E-31 1.128e-10.06870.091  962.11420.750.000116       0 1 1 01       0 1 1 01                    R 28f     3477642330 5 4 5 7    59.0   57.0
 23   21.406817 1.028E-33 4.164e-10.06870.091 2201.59990.750.000116       1 1 1 02       1 1 1 02                    R 28f     3477642330 5 4 5 7    59.0   57.0
 23   21.422399 1.671E-33 4.113e-11.06870.091 1625.23460.750.000116       0 2 2 01       0 2 2 01                    R 28e     3477642330 5 4 5 7    59.0   57.0
 23   21.422707 1.673E-33 4.118e-11.06870.091 1625.23970.750.000116       0 2 2 01       0 2 2 01                    R 28f     3477642330 5 4 5 7    59.0   57.0
 23   21.904416 3.667E-33 1.300e-08.06850.090 2649.83010.750.000098       0 0 0 11       0 0 0 11                    R 29e     3477642330 5 4 5 7    61.0   59.0
 24   21.947341 3.021E-31 6.581e-11.06890.091  307.35140.750.000117       0 0 0 01       0 0 0 01                    R 28e     3477642330 5 4 5 7   354.0  342.0
 26   21.948066 3.426E-33 6.698e-11.06870.091  307.40280.750.000116       0 0 0 01       0 0 0 01                    R 28e     3477642330 5 4 5 7   708.0  684.0
 24   21.971451 6.001E-33 3.318e-11.06890.091  972.44850.750.000117       0 1 1 01       0 1 1 01                    R 28e     3477642330 5 4 5 7   354.0  342.0
 24   22.005133 6.005E-33 3.333e-11.06890.091  972.92210.750.000117       0 1 1 01       0 1 1 01                    R 28f     3477642330 5 4 5 7   354.0  342.0
 23   22.072558 1.997E-32 3.930e-10.06850.090 1579.63180.750.000098       1 0 0 02       1 0 0 02                    R 29e     3477642330 5 4 5 7    61.0   59.0
 25   22.078096 6.261E-32 2.428e-10.06840.090  320.26560.750.000098       0 0 0 01       0 0 0 01                    R 29e     3477642330 5 4 5 7   122.0  118.0
 23   22.078251 5.529E-30 2.389e-10.06850.090  320.23070.750.000098       0 0 0 01       0 0 0 01                    R 29e     6677642332 5 4 5 7    61.0   59.0
 23   22.096954 1.036E-33 4.641e-10.06850.090 2222.31640.750.000098       1 1 1 02       1 1 1 02                    R 29e     3477642330 5 4 5 7    61.0   59.0
 23   22.099719 6.773E-33 2.243e-10.06850.090 1686.43160.750.000098       1 0 0 01       1 0 0 01                    R 29e     3477642330 5 4 5 7    61.0   59.0
 25   22.100312 1.352E-33 1.199e-10.06840.090  963.93960.750.000098       0 1 1 01       0 1 1 01                    R 29e     3477642330 5 4 5 7   122.0  118.0
 23   22.103092 1.110E-31 1.204e-10.06850.090  983.03150.750.000098       0 1 1 01       0 1 1 01                    R 29e     3477642330 5 4 5 7    61.0   59.0
 25   22.134350 1.353E-33 1.205e-10.06840.090  964.43530.750.000098       0 1 1 01       0 1 1 01                    R 29f     3477642330 5 4 5 7   122.0  118.0
 23   22.136155 1.110E-31 1.209e-10.06850.090  983.51310.750.000098       0 1 1 01       0 1 1 01                    R 29f     3477642330 5 4 5 7    61.0   59.0
 23   22.144012 1.045E-33 4.708e-10.06850.090 2223.00630.750.000098       1 1 1 02       1 1 1 02                    R 29f     3477642330 5 4 5 7    61.0   59.0
 23   22.160209 1.575E-33 4.312e-11.06850.090 1646.65690.750.000098       0 2 2 01       0 2 2 01                    R 29e     3477642330 5 4 5 7    61.0   59.0
 23   22.160551 1.578E-33 4.320e-11.06850.090 1646.66220.750.000098       0 2 2 01       0 2 2 01                    R 29f     3477642330 5 4 5 7    61.0   59.0
 23   22.633668 3.620E-33 1.431e-08.06840.089 2671.73440.750.000112       0 0 0 11       0 0 0 11                    R 30e     3477642330 5 4 5 7    63.0   61.0
 24   22.703257 2.929E-31 7.116e-11.06870.090  329.29880.750.000099       0 0 0 01       0 0 0 01                    R 29e     3477642330 5 4 5 7   366.0  354.0
 26   22.704010 3.317E-33 7.231e-11.06850.090  329.35080.750.000098       0 0 0 01       0 0 0 01                    R 29e     3477642330 5 4 5 7   732.0  708.0
 24   22.728186 5.758E-33 3.551e-11.06870.090  994.41980.750.000099       0 1 1 01       0 1 1 01                    R 29e     3477642330 5 4 5 7   366.0  354.0
 24   22.763024 5.762E-33 3.568e-11.06870.090  994.92720.750.000099       0 1 1 01       0 1 1 01                    R 29f     3477642330 5 4 5 7   366.0  354.0
 23   22.807280 2.021E-32 4.438e-10.06840.089 1601.70410.750.000112       1 0 0 02       1 0 0 02                    R 30e     3477642330 5 4 5 7    63.0   61.0
 25   22.813134 6.037E-32 2.612e-10.06830.089  342.34350.750.000112       0 0 0 01       0 0 0 01                    R 30e     3477642330 5 4 5 7   126.0  122.0
 23   22.813294 5.338E-30 2.574e-10.06840.089  342.30900.750.000112       0 0 0 01       0 0 0 01                    R 30e     6677642332 5 4 5 7    63.0   61.0
 23   22.832524 1.046E-33 5.229e-10.06840.089 2244.41310.750.000112       1 1 1 02       1 1 1 02                    R 30e     3477642330 5 4 5 7    63.0   61.0
 23   22.835605 6.843E-33 2.529e-10.06840.089 1708.53100.750.000112       1 0 0 01       1 0 0 01                    R 30e     3477642330 5 4 5 7    63.0   61.0
 25   22.836078 1.289E-33 1.276e-10.06830.089  986.03960.750.000112       0 1 1 01       0 1 1 01                    R 30e     3477642330 5 4 5 7   126.0  122.0
 23   22.838951 1.060E-31 1.283e-10.06840.089 1005.13440.750.000112       0 1 1 01       0 1 1 01                    R 30e     3477642330 5 4 5 7    63.0   61.0
 25   22.871247 1.289E-33 1.281e-10.06830.089  986.56930.750.000112       0 1 1 01       0 1 1 01                    R 30f     3477642330 5 4 5 7   126.0  122.0
 23   22.873110 1.060E-31 1.288e-10.06840.089 1005.64900.750.000112       0 1 1 01       0 1 1 01                    R 30f     3477642330 5 4 5 7    63.0   61.0
 23   22.881109 1.055E-33 5.305e-10.06840.089 2245.14990.750.000112       1 1 1 02       1 1 1 02                    R 30f     3477642330 5 4 5 7    63.0   61.0
 23   22.897925 1.469E-33 4.489e-11.06840.089 1668.81670.750.000112       0 2 2 01       0 2 2 01                    R 30e     3477642330 5 4 5 7    63.0   61.0
 23   22.898307 1.472E-33 4.498e-11.06840.089 1668.82260.750.000112       0 2 2 01       0 2 2 01                    R 30f     3477642330 5 4 5 7    63.0   61.0
 23   23.362831 3.550E-33 1.570e-08.06830.088 2694.36790.760.000116       0 0 0 11       0 0 0 11                    R 31e     3477642330 5 4 5 7    65.0   63.0
 24   23.459083 2.816E-31 7.657e-11.06860.090  352.00200.750.000112       0 0 0 01       0 0 0 01                    R 30e     3477642330 5 4 5 7   378.0  366.0
 26   23.459863 3.185E-33 7.771e-11.06840.089  352.05460.750.000112       0 0 0 01       0 0 0 01                    R 30e     3477642330 5 4 5 7   756.0  732.0
 24   23.484829 5.477E-33 3.781e-11.06860.090 1017.14790.750.000112       0 1 1 01       0 1 1 01                    R 30e     3477642330 5 4 5 7   378.0  366.0
 24   23.520822 5.479E-33 3.798e-11.06860.090 1017.69010.750.000112       0 1 1 01       0 1 1 01                    R 30f     3477642330 5 4 5 7   378.0  366.0
 23   23.541903 2.033E-32 4.999e-10.06830.088 1624.51100.760.000116       1 0 0 02       1 0 0 02                    R 31e     3477642330 5 4 5 7    65.0   63.0
 25   23.548085 5.774E-32 2.798e-10.06820.088  365.15630.760.000115       0 0 0 01       0 0 0 01                    R 31e     3477642330 5 4 5 7   130.0  126.0
 23   23.548250 5.113E-30 2.760e-10.06830.088  365.12220.760.000116       0 0 0 01       0 0 0 01                    R 31e     6677642332 5 4 5 7    65.0   63.0
 23   23.567996 1.049E-33 5.872e-10.06830.088 2267.24540.760.000116       1 1 1 02       1 1 1 02                    R 31e     3477642330 5 4 5 7    65.0   63.0
 23   23.571415 6.871E-33 2.844e-10.06830.088 1731.36650.760.000116       1 0 0 01       1 0 0 01                    R 31e     3477642330 5 4 5 7    65.0   63.0
 25   23.571756 1.219E-33 1.351e-10.06820.088 1008.87540.760.000115       0 1 1 01       0 1 1 01                    R 31e     3477642330 5 4 5 7   130.0  126.0
 23   23.574720 1.005E-31 1.362e-10.06830.088 1027.97310.760.000116       0 1 1 01       0 1 1 01                    R 31e     3477642330 5 4 5 7    65.0   63.0
 25   23.608054 1.219E-33 1.357e-10.06820.088 1009.44030.760.000115       0 1 1 01       0 1 1 01                    R 31f     3477642330 5 4 5 7   130.0  126.0
 23   23.609976 1.004E-31 1.367e-10.06830.088 1028.52190.760.000116       0 1 1 01       0 1 1 01                    R 31f     3477642330 5 4 5 7    65.0   63.0
 23   23.618103 1.058E-33 5.959e-10.06830.088 2268.03080.760.000116       1 1 1 02       1 1 1 02                    R 31f     3477642330 5 4 5 7    65.0   63.0
 23   23.635549 1.356E-33 4.642e-11.06830.088 1691.71440.760.000116       0 2 2 01       0 2 2 01                    R 31e     3477642330 5 4 5 7    65.0   63.0
 23   23.635972 1.359E-33 4.652e-11.06830.088 1691.72060.760.000116       0 2 2 01       0 2 2 01                    R 31f     3477642330 5 4 5 7    65.0   63.0
 23   24.091903 3.458E-33 1.717e-08.06820.087 2717.73050.760.000124       0 0 0 11       0 0 0 11                    R 32e     3477642330 5 4 5 7    67.0   65.0
 24   24.214815 2.687E-31 8.207e-11.06840.089  375.46110.760.000116       0 0 0 01       0 0 0 01                    R 31e     3477642330 5 4 5 7   390.0  378.0
 26   24.215625 3.034E-33 8.316e-11.06830.088  375.51440.760.000116       0 0 0 01       0 0 0 01                    R 31e     3477642330 5 4 5 7   780.0  756.0
 24   24.241378 5.165E-33 4.005e-11.06840.089 1040.63270.760.000116       0 1 1 01       0 1 1 01                    R 31e     3477642330 5 4 5 7   390.0  378.0
 23   24.276419 2.033E-32 5.617e-10.06820.087 1648.05250.760.000124       1 0 0 02       1 0 0 02                    R 32e     3477642330 5 4 5 7    67.0   65.0
 24   24.278527 5.166E-33 4.024e-11.06840.089 1041.21080.760.000116       0 1 1 01       0 1 1 01                    R 31f     3477642330 5 4 5 7   390.0  378.0
 25   24.282946 5.481E-32 2.984e-10.06800.087  388.70410.760.000124       0 0 0 01       0 0 0 01                    R 32e     3477642330 5 4 5 7   134.0  130.0
 23   24.283113 4.861E-30 2.949e-10.06820.087  388.67050.760.000124       0 0 0 01       0 0 0 01                    R 32e     6677642332 5 4 5 7    67.0   65.0
 23   24.303366 1.045E-33 6.574e-10.06820.087 2290.81300.760.000124       1 1 1 02       1 1 1 02                    R 32e     3477642330 5 4 5 7    67.0   65.0
 23   24.307149 6.858E-33 3.190e-10.06820.087 1754.93740.760.000124       1 0 0 01       1 0 0 01                    R 32e     3477642330 5 4 5 7    67.0   65.0
 25   24.307342 1.142E-33 1.422e-10.06800.087 1032.44690.760.000124       0 1 1 01       0 1 1 01                    R 32e     3477642330 5 4 5 7   134.0  130.0
 23   24.310397 9.441E-32 1.438e-10.06820.087 1051.54750.760.000124       0 1 1 01       0 1 1 01                    R 32e     3477642330 5 4 5 7    67.0   65.0
 25   24.344767 1.142E-33 1.429e-10.06800.087 1033.04810.760.000124       0 1 1 01       0 1 1 01                    R 32f     3477642330 5 4 5 7   134.0  130.0
 23   24.346750 9.435E-32 1.444e-10.06820.087 1052.13150.760.000124       0 1 1 01       0 1 1 01                    R 32f     3477642330 5 4 5 7    67.0   65.0
 23   24.354992 1.055E-33 6.679e-10.06820.087 2291.64870.760.000124       1 1 1 02       1 1 1 02                    R 32f     3477642330 5 4 5 7    67.0   65.0
 23   24.373075 1.239E-33 4.768e-11.06820.087 1715.34970.760.000124       0 2 2 01       0 2 2 01                    R 32e     3477642330 5 4 5 7    67.0   65.0
 23   24.373542 1.242E-33 4.780e-11.06820.087 1715.35630.760.000124       0 2 2 01       0 2 2 01                    R 32f     3477642330 5 4 5 7    67.0   65.0
 23   24.820882 3.348E-33 1.873e-08.06810.086 2741.82200.760.000136       0 0 0 11       0 0 0 11                    R 33e     3477642330 5 4 5 7    69.0   67.0
 24   24.970452 2.543E-31 8.757e-11.06830.088  399.67590.760.000125       0 0 0 01       0 0 0 01                    R 32e     3477642330 5 4 5 7   402.0  390.0
 26   24.971288 2.868E-33 8.863e-11.06820.087  399.72980.760.000124       0 0 0 01       0 0 0 01                    R 32e     3477642330 5 4 5 7   804.0  780.0
 24   24.997829 4.829E-33 4.223e-11.06830.088 1064.87400.760.000125       0 1 1 01       0 1 1 01                    R 32e     3477642330 5 4 5 7   402.0  390.0
 23   25.010829 2.021E-32 6.297e-10.06810.086 1672.32860.760.000136       1 0 0 02       1 0 0 02                    R 33e     3477642330 5 4 5 7    69.0   67.0
 25   25.017711 5.163E-32 3.170e-10.06790.086  412.98670.760.000135       0 0 0 01       0 0 0 01                    R 33e     3477642330 5 4 5 7   138.0  134.0
 23   25.017884 4.586E-30 3.137e-10.06810.086  412.95360.760.000136       0 0 0 01       0 0 0 01                    R 33e     6677642332 5 4 5 7    69.0   67.0
 24   25.036131 4.829E-33 4.242e-11.06830.088 1065.48930.760.000125       0 1 1 01       0 1 1 01                    R 32f     3477642330 5 4 5 7   402.0  390.0
 23   25.038633 1.036E-33 7.351e-10.06810.086 2315.11600.760.000136       1 1 1 02       1 1 1 02                    R 33e     3477642330 5 4 5 7    69.0   67.0
 23   25.042800 6.804E-33 3.569e-10.06810.086 1779.24430.760.000136       1 0 0 01       1 0 0 01                    R 33e     3477642330 5 4 5 7    69.0   67.0
 25   25.042831 1.061E-33 1.490e-10.06790.086 1056.75400.760.000135       0 1 1 01       0 1 1 01                    R 33e     3477642330 5 4 5 7   138.0  134.0
 23   25.045978 8.798E-32 1.512e-10.06810.086 1075.85750.760.000136       0 1 1 01       0 1 1 01                    R 33e     3477642330 5 4 5 7    69.0   67.0
 25   25.081384 1.061E-33 1.498e-10.06790.086 1057.39260.760.000135       0 1 1 01       0 1 1 01                    R 33f     3477642330 5 4 5 7   138.0  134.0
 23   25.083426 8.790E-32 1.517e-10.06810.086 1076.47800.760.000136       0 1 1 01       0 1 1 01                    R 33f     3477642330 5 4 5 7    69.0   67.0
 23   25.091773 1.046E-33 7.470e-10.06810.086 2316.00320.760.000136       1 1 1 02       1 1 1 02                    R 33f     3477642330 5 4 5 7    69.0   67.0
 23   25.110499 1.119E-33 4.858e-11.06810.086 1739.72250.760.000136       0 2 2 01       0 2 2 01                    R 33e     3477642330 5 4 5 7    69.0   67.0
 23   25.111016 1.122E-33 4.871e-11.06810.086 1739.72960.760.000136       0 2 2 01       0 2 2 01                    R 33f     3477642330 5 4 5 7    69.0   67.0
 23   25.549764 3.220E-33 2.037e-08.06800.085 2766.64260.760.000143       0 0 0 11       0 0 0 11                    R 34e     3477642330 5 4 5 7    71.0   69.0
 24   25.725989 2.388E-31 9.304e-11.06820.087  424.64640.760.000136       0 0 0 01       0 0 0 01                    R 33e     3477642330 5 4 5 7   414.0  402.0
 26   25.726855 2.689E-33 9.402e-11.06810.086  424.70100.760.000136       0 0 0 01       0 0 0 01                    R 33e     3477642330 5 4 5 7   828.0  804.0
 23   25.745129 1.997E-32 7.041e-10.06800.085 1697.33900.760.000143       1 0 0 02       1 0 0 02                    R 34e     3477642330 5 4 5 7    71.0   69.0
 25   25.752380 4.826E-32 3.353e-10.06780.085  438.00410.760.000143       0 0 0 01       0 0 0 01                    R 34e     3477642330 5 4 5 7   142.0  138.0
 23   25.752557 4.294E-30 3.325e-10.06800.085  437.97150.760.000143       0 0 0 01       0 0 0 01                    R 34e     6677642332 5 4 5 7    71.0   69.0
 24   25.754178 4.476E-33 4.429e-11.06820.087 1089.87170.760.000136       0 1 1 01       0 1 1 01                    R 33e     3477642330 5 4 5 7   414.0  402.0
 23   25.773793 1.021E-33 8.199e-10.06800.085 2340.15430.760.000143       1 1 1 02       1 1 1 02                    R 34e     3477642330 5 4 5 7    71.0   69.0
 23   25.778369 6.712E-33 3.985e-10.06800.085 1804.28670.760.000143       1 0 0 01       1 0 0 01                    R 34e     3477642330 5 4 5 7    71.0   69.0
 23   25.781461 8.131E-32 1.581e-10.06800.085 1100.90330.760.000143       0 1 1 01       0 1 1 01                    R 34e     3477642330 5 4 5 7    71.0   69.0
 24   25.793635 4.475E-33 4.450e-11.06820.087 1090.52530.760.000136       0 1 1 01       0 1 1 01                    R 33f     3477642330 5 4 5 7   414.0  402.0
 23   25.820005 8.121E-32 1.587e-10.06800.085 1101.56120.760.000143       0 1 1 01       0 1 1 01                    R 34f     3477642330 5 4 5 7    71.0   69.0
 23   25.828443 1.031E-33 8.336e-10.06800.085 2341.09470.760.000143       1 1 1 02       1 1 1 02                    R 34f     3477642330 5 4 5 7    71.0   69.0
 23   25.848389 1.003E-33 4.931e-11.06800.085 1764.84030.760.000143       0 2 2 01       0 2 2 01                    R 34f     3477642330 5 4 5 7    71.0   69.0
 23   26.278547 3.073E-33 2.205e-08.06780.084 2792.19210.760.000144       0 0 0 11       0 0 0 11                    R 35e     3477642330 5 4 5 7    73.0   71.0
 23   26.479314 1.964E-32 7.864e-10.06780.084 1723.08370.760.000144       1 0 0 02       1 0 0 02                    R 35e     3477642330 5 4 5 7    73.0   71.0
 24   26.481423 2.226E-31 9.850e-11.06810.086  450.37240.760.000144       0 0 0 01       0 0 0 01                    R 34e     3477642330 5 4 5 7   426.0  414.0
 26   26.482317 2.502E-33 9.935e-11.06800.085  450.42770.760.000143       0 0 0 01       0 0 0 01                    R 34e     3477642330 5 4 5 7   852.0  828.0
 25   26.486949 4.479E-32 3.535e-10.06770.084  463.75610.760.000143       0 0 0 01       0 0 0 01                    R 35e     3477642330 5 4 5 7   146.0  142.0
 23   26.487131 3.990E-30 3.508e-10.06780.084  463.72410.760.000144       0 0 0 01       0 0 0 01                    R 35e     6677642332 5 4 5 7    73.0   71.0
 23   26.508841 1.002E-33 9.140e-10.06780.084 2365.92770.760.000144       1 1 1 02       1 1 1 02                    R 35e     3477642330 5 4 5 7    73.0   71.0
 24   26.510424 4.114E-33 4.624e-11.06810.086 1115.62590.760.000144       0 1 1 01       0 1 1 01                    R 34e     3477642330 5 4 5 7   426.0  414.0
 23   26.513853 6.601E-33 4.452e-10.06780.084 1830.06480.760.000144       1 0 0 01       1 0 0 01                    R 35e     3477642330 5 4 5 7    73.0   71.0
 23   26.516842 7.434E-32 1.642e-10.06780.084 1126.68440.760.000144       0 1 1 01       0 1 1 01                    R 35e     3477642330 5 4 5 7    73.0   71.0
 24   26.551035 4.112E-33 4.645e-11.06810.086 1116.31880.760.000144       0 1 1 01       0 1 1 01                    R 34f     3477642330 5 4 5 7   426.0  414.0
 23   26.556481 7.432E-32 1.650e-10.06780.084 1127.38090.760.000144       0 1 1 01       0 1 1 01                    R 35f     3477642330 5 4 5 7    73.0   71.0
 23   26.564997 1.011E-33 9.287e-10.06780.084 2366.92260.760.000144       1 1 1 02       1 1 1 02                    R 35f     3477642330 5 4 5 7    73.0   71.0
 23   27.007227 2.921E-33 2.387e-08.06780.083 2818.47050.760.000124       0 0 0 11       0 0 0 11                    R 36e     3477642330 5 4 5 7    75.0   73.0
 23   27.213383 1.920E-32 8.762e-10.06780.083 1749.56270.760.000124       1 0 0 02       1 0 0 02                    R 36e     3477642330 5 4 5 7    75.0   73.0
 25   27.221416 4.126E-32 3.711e-10.06760.083  490.24270.760.000124       0 0 0 01       0 0 0 01                    R 36e     3477642330 5 4 5 7   150.0  146.0
 23   27.221602 3.681E-30 3.689e-10.06780.083  490.21120.760.000124       0 0 0 01       0 0 0 01                    R 36e     6677642332 5 4 5 7    75.0   73.0
 24   27.236753 2.060E-31 1.039e-10.06800.085  476.85380.760.000144       0 0 0 01       0 0 0 01                    R 35e     3477642330 5 4 5 7   438.0  426.0
 26   27.237676 2.311E-33 1.046e-10.06780.084  476.90980.760.000144       0 0 0 01       0 0 0 01                    R 35e     3477642330 5 4 5 7   876.0  852.0
 23   27.249249 6.439E-33 4.950e-10.06780.083 1856.57820.760.000124       1 0 0 01       1 0 0 01                    R 36e     3477642330 5 4 5 7    75.0   73.0
 23   27.252121 6.759E-32 1.702e-10.06780.083 1153.20100.760.000124       0 1 1 01       0 1 1 01                    R 36e     3477642330 5 4 5 7    75.0   73.0
 24   27.266563 3.749E-33 4.804e-11.06800.085 1142.13610.760.000144       0 1 1 01       0 1 1 01                    R 35e     3477642330 5 4 5 7   438.0  426.0
 23   27.292853 6.752E-32 1.709e-10.06780.083 1153.93700.760.000124       0 1 1 01       0 1 1 01                    R 36f     3477642330 5 4 5 7    75.0   73.0
 24   27.308327 3.747E-33 4.826e-11.06800.085 1142.86980.760.000144       0 1 1 01       0 1 1 01                    R 35f     3477642330 5 4 5 7   438.0  426.0
 23   27.735802 2.760E-33 2.577e-08.06770.082 2845.47730.760.000119       0 0 0 11       0 0 0 11                    R 37e     3477642330 5 4 5 7    77.0   75.0
 23   27.947331 1.867E-32 9.745e-10.06770.082 1776.77560.760.000119       1 0 0 02       1 0 0 02                    R 37e     3477642330 5 4 5 7    77.0   75.0
 25   27.955778 3.773E-32 3.882e-10.06750.082  517.46380.760.000119       0 0 0 01       0 0 0 01                    R 37e     3477642330 5 4 5 7   154.0  150.0
 23   27.955968 3.373E-30 3.867e-10.06770.082  517.43280.760.000119       0 0 0 01       0 0 0 01                    R 37e     6677642332 5 4 5 7    77.0   75.0
 23   27.984554 6.249E-33 5.496e-10.06770.082 1883.82710.760.000119       1 0 0 01       1 0 0 01                    R 37e     3477642330 5 4 5 7    77.0   75.0
 23   27.987292 6.093E-32 1.755e-10.06770.082 1180.45280.760.000119       0 1 1 01       0 1 1 01                    R 37e     3477642330 5 4 5 7    77.0   75.0
 24   27.991973 1.891E-31 1.091e-10.06790.084  504.09060.760.000125       0 0 0 01       0 0 0 01                    R 36e     3477642330 5 4 5 7   450.0  438.0
 26   27.992927 2.118E-33 1.097e-10.06780.083  504.14730.760.000124       0 0 0 01       0 0 0 01                    R 36e     3477642330 5 4 5 7   900.0  876.0
 24   28.022593 3.388E-33 4.967e-11.06790.084 1169.40250.760.000125       0 1 1 01       0 1 1 01                    R 36e     3477642330 5 4 5 7   450.0  438.0
 23   28.029118 6.086E-32 1.762e-10.06770.082 1181.22950.760.000119       0 1 1 01       0 1 1 01                    R 37f     3477642330 5 4 5 7    77.0   75.0
 24   28.065507 3.385E-33 4.989e-11.06790.084 1170.17800.760.000125       0 1 1 01       0 1 1 01                    R 36f     3477642330 5 4 5 7   450.0  438.0
 23   28.464269 2.592E-33 2.775e-08.06760.081 2873.21290.750.000134       0 0 0 11       0 0 0 11                    R 38e     3477642330 5 4 5 7    79.0   77.0
 23   28.681157 1.805E-32 1.081e-09.06760.081 1804.72250.750.000134       1 0 0 02       1 0 0 02                    R 38e     3477642330 5 4 5 7    79.0   77.0
 25   28.690031 3.425E-32 4.045e-10.06750.081  545.41920.750.000133       0 0 0 01       0 0 0 01                    R 38e     3477642330 5 4 5 7   158.0  154.0
 23   28.690225 3.069E-30 4.038e-10.06760.081  545.38880.750.000134       0 0 0 01       0 0 0 01                    R 38e     6677642332 5 4 5 7    79.0   77.0
 23   28.719769 6.032E-33 6.090e-10.06760.081 1911.81140.750.000134       1 0 0 01       1 0 0 01                    R 38e     3477642330 5 4 5 7    79.0   77.0
 23   28.722352 5.447E-32 1.801e-10.06760.081 1208.43970.750.000134       0 1 1 01       0 1 1 01                    R 38e     3477642330 5 4 5 7    79.0   77.0
 24   28.747082 1.724E-31 1.142e-10.06780.083  532.08250.760.000120       0 0 0 01       0 0 0 01                    R 37e     3477642330 5 4 5 7   462.0  450.0
 26   28.748065 1.927E-33 1.146e-10.06770.082  532.14000.760.000119       0 0 0 01       0 0 0 01                    R 37e     3477642330 5 4 5 7   924.0  900.0
 23   28.765272 5.440E-32 1.809e-10.06760.081 1209.25830.750.000134       0 1 1 01       0 1 1 01                    R 38f     3477642330 5 4 5 7    79.0   77.0
 24   28.778509 3.035E-33 5.109e-11.06780.083 1197.42500.760.000120       0 1 1 01       0 1 1 01                    R 37e     3477642330 5 4 5 7   462.0  450.0
 24   28.822576 3.032E-33 5.133e-11.06780.083 1198.24340.760.000120       0 1 1 01       0 1 1 01                    R 37f     3477642330 5 4 5 7   462.0  450.0
 23   29.192626 2.422E-33 2.983e-08.06750.081 2901.67680.750.000131       0 0 0 11       0 0 0 11                    R 39e     3477642330 5 4 5 7    81.0   79.0
 23   29.414855 1.736E-32 1.198e-09.06750.081 1833.40320.750.000131       1 0 0 02       1 0 0 02                    R 39e     3477642330 5 4 5 7    81.0   79.0
 25   29.424174 3.087E-32 4.199e-10.06740.080  574.10890.750.000131       0 0 0 01       0 0 0 01                    R 39e     3477642330 5 4 5 7   162.0  158.0
 23   29.424371 2.772E-30 4.202e-10.06750.081  574.07900.750.000131       0 0 0 01       0 0 0 01                    R 39e     6677642332 5 4 5 7    81.0   79.0
 23   29.454886 5.793E-33 6.739e-10.06750.081 1940.53080.750.000131       1 0 0 01       1 0 0 01                    R 39e     3477642330 5 4 5 7    81.0   79.0
 23   29.457302 4.829E-32 1.840e-10.06750.081 1237.16170.750.000131       0 1 1 01       0 1 1 01                    R 39e     3477642330 5 4 5 7    81.0   79.0
 23   29.501312 4.821E-32 1.847e-10.06750.081 1238.02320.750.000131       0 1 1 01       0 1 1 01                    R 39f     3477642330 5 4 5 7    81.0   79.0
 24   29.502077 1.560E-31 1.191e-10.06770.082  560.82960.750.000134       0 0 0 01       0 0 0 01                    R 38e     3477642330 5 4 5 7   474.0  462.0
 26   29.503091 1.740E-33 1.192e-10.06760.081  560.88790.750.000134       0 0 0 01       0 0 0 01                    R 38e     3477642330 5 4 5 7   948.0  924.0
 24   29.534309 2.696E-33 5.231e-11.06770.082 1226.20340.750.000134       0 1 1 01       0 1 1 01                    R 38e     3477642330 5 4 5 7   474.0  462.0
 24   29.579526 2.693E-33 5.255e-11.06770.082 1227.06580.750.000134       0 1 1 01       0 1 1 01                    R 38f     3477642330 5 4 5 7   474.0  462.0
 23   29.920869 2.250E-33 3.200e-08.06750.080 2930.86910.750.000123       0 0 0 11       0 0 0 11                    R 40e     3477642330 5 4 5 7    83.0   81.0
 23   30.148424 1.662E-32 1.326e-09.06750.080 1862.81760.750.000123       1 0 0 02       1 0 0 02                    R 40e     3477642330 5 4 5 7    83.0   81.0
 25   30.158203 2.763E-32 4.345e-10.06730.079  603.53270.750.000123       0 0 0 01       0 0 0 01                    R 40e     3477642330 5 4 5 7   166.0  162.0
 23   30.158404 2.486E-30 4.356e-10.06750.080  603.50330.750.000123       0 0 0 01       0 0 0 01                    R 40e     6677642332 5 4 5 7    83.0   81.0
 23   30.189908 5.534E-33 7.444e-10.06750.080 1969.98540.750.000123       1 0 0 01       1 0 0 01                    R 40e     3477642330 5 4 5 7    83.0   81.0
 23   30.192134 4.246E-32 1.870e-10.06750.080 1266.61870.750.000123       0 1 1 01       0 1 1 01                    R 40e     3477642330 5 4 5 7    83.0   81.0
 23   30.237238 4.238E-32 1.878e-10.06750.080 1267.52420.750.000123       0 1 1 01       0 1 1 01                    R 40f     3477642330 5 4 5 7    83.0   81.0
 24   30.256955 1.402E-31 1.238e-10.06770.081  590.33170.750.000131       0 0 0 01       0 0 0 01                    R 39e     3477642330 5 4 5 7   486.0  474.0
 26   30.257998 1.559E-33 1.235e-10.06750.081  590.39080.750.000131       0 0 0 01       0 0 0 01                    R 39e     3477642330 5 4 5 7   972.0  948.0
 24   30.289990 2.374E-33 5.328e-11.06770.081 1255.73750.750.000131       0 1 1 01       0 1 1 01                    R 39e     3477642330 5 4 5 7   486.0  474.0
 24   30.336358 2.371E-33 5.354e-11.06770.081 1256.64530.750.000131       0 1 1 01       0 1 1 01                    R 39f     3477642330 5 4 5 7   486.0  474.0
 23   30.648995 2.079E-33 3.427e-08.06740.079 2960.78980.750.000121       0 0 0 11       0 0 0 11                    R 41e     3477642330 5 4 5 7    85.0   83.0
 23   30.881861 1.583E-32 1.465e-09.06740.079 1892.96560.750.000121       1 0 0 02       1 0 0 02                    R 41e     3477642330 5 4 5 7    85.0   83.0
 25   30.892114 2.454E-32 4.477e-10.06730.079  633.69050.750.000120       0 0 0 01       0 0 0 01                    R 41e     3477642330 5 4 5 7   170.0  166.0
 23   30.892319 2.214E-30 4.501e-10.06740.079  633.66180.750.000121       0 0 0 01       0 0 0 01                    R 41e     6677642332 5 4 5 7    85.0   83.0
 23   30.924830 5.260E-33 8.209e-10.06740.079 2000.17480.750.000121       1 0 0 01       1 0 0 01                    R 41e     3477642330 5 4 5 7    85.0   83.0
 23   30.926848 3.700E-32 1.891e-10.06740.079 1296.81050.750.000121       0 1 1 01       0 1 1 01                    R 41e     3477642330 5 4 5 7    85.0   83.0
 23   30.973043 3.692E-32 1.899e-10.06740.079 1297.76110.750.000121       0 1 1 01       0 1 1 01                    R 41f     3477642330 5 4 5 7    85.0   83.0
 24   31.011712 1.250E-31 1.281e-10.06760.080  620.58860.750.000124       0 0 0 01       0 0 0 01                    R 40e     3477642330 5 4 5 7   498.0  486.0
 26   31.012787 1.387E-33 1.276e-10.06750.080  620.64860.750.000123       0 0 0 01       0 0 0 01                    R 40e     3477642330 5 4 5 7   996.0  972.0
 24   31.045548 2.073E-33 5.401e-11.06760.080 1286.02750.750.000124       0 1 1 01       0 1 1 01                    R 40e     3477642330 5 4 5 7   498.0  486.0
 24   31.093066 2.069E-33 5.425e-11.06760.080 1286.98140.750.000124       0 1 1 01       0 1 1 01                    R 40f     3477642330 5 4 5 7   498.0  486.0
 23   31.377001 1.910E-33 3.661e-08.06730.078 2991.43850.750.000138       0 0 0 11       0 0 0 11                    R 42e     3477642330 5 4 5 7    87.0   85.0
 23   31.615160 1.499E-32 1.615e-09.06730.078 1923.84700.750.000138       1 0 0 02       1 0 0 02                    R 42e     3477642330 5 4 5 7    87.0   85.0
 25   31.625907 2.165E-32 4.599e-10.06720.078  664.58220.750.000137       0 0 0 01       0 0 0 01                    R 42e     3477642330 5 4 5 7   174.0  170.0
 23   31.626116 1.958E-30 4.635e-10.06730.078  664.55410.750.000138       0 0 0 01       0 0 0 01                    R 42e     6677642332 5 4 5 7    87.0   85.0
 23   31.659649 4.975E-33 9.042e-10.06730.078 2031.09920.750.000138       1 0 0 01       1 0 0 01                    R 42e     3477642330 5 4 5 7    87.0   85.0
 23   31.661442 3.197E-32 1.903e-10.06730.078 1327.73690.750.000138       0 1 1 01       0 1 1 01                    R 42e     3477642330 5 4 5 7    87.0   85.0
 23   31.708727 3.189E-32 1.911e-10.06730.078 1328.73380.750.000138       0 1 1 01       0 1 1 01                    R 42f     3477642330 5 4 5 7    87.0   85.0
 24   31.766346 1.107E-31 1.322e-10.06760.079  651.60040.750.000121       0 0 0 01       0 0 0 01                    R 41e     3477642330 5 4 5 7   510.0  498.0
 26   31.767451 1.225E-33 1.313e-10.06740.079  651.66110.750.000121       0 0 0 01       0 0 0 01                    R 41e     3477642330 5 4 5 7  1020.0  996.0
 24   31.800983 1.793E-33 5.444e-11.06760.079 1317.07290.750.000121       0 1 1 01       0 1 1 01                    R 41e     3477642330 5 4 5 7   510.0  498.0
 24   31.849648 1.790E-33 5.470e-11.06760.079 1318.07430.750.000121       0 1 1 01       0 1 1 01                    R 41f     3477642330 5 4 5 7   510.0  498.0
 23   32.104887 1.746E-33 3.905e-08.06720.077 3022.81520.750.000126       0 0 0 11       0 0 0 11                    R 43e     3477642330 5 4 5 7    89.0   87.0
 23   32.348322 1.414E-32 1.780e-09.06720.077 1955.46150.750.000126       1 0 0 02       1 0 0 02                    R 43e     3477642330 5 4 5 7    89.0   87.0
 25   32.359576 1.895E-32 4.703e-10.06710.077  696.20770.750.000126       0 0 0 01       0 0 0 01                    R 43e     3477642330 5 4 5 7   178.0  174.0
 23   32.359789 1.720E-30 4.757e-10.06720.077  696.18020.750.000126       0 0 0 01       0 0 0 01                    R 43e     6677642332 5 4 5 7    89.0   87.0
 23   32.394363 4.683E-33 9.946e-10.06720.077 2062.75850.750.000126       1 0 0 01       1 0 0 01                    R 43e     3477642330 5 4 5 7    89.0   87.0
 23   32.395911 2.738E-32 1.905e-10.06720.077 1359.39790.750.000126       0 1 1 01       0 1 1 01                    R 43e     3477642330 5 4 5 7    89.0   87.0
 23   32.444286 2.730E-32 1.912e-10.06720.077 1360.44210.750.000126       0 1 1 01       0 1 1 01                    R 43f     3477642330 5 4 5 7    89.0   87.0
 24   32.520853 9.730E-32 1.358e-10.06750.078  683.36670.750.000138       0 0 0 01       0 0 0 01                    R 42e     3477642330 5 4 5 7   522.0  510.0
 24   32.556288 1.537E-33 5.458e-11.06750.078 1348.87370.750.000138       0 1 1 01       0 1 1 01                    R 42e     3477642330 5 4 5 7   522.0  510.0
 24   32.606101 1.534E-33 5.484e-11.06750.078 1349.92400.750.000138       0 1 1 01       0 1 1 01                    R 42f     3477642330 5 4 5 7   522.0  510.0
 23   32.832647 1.588E-33 4.160e-08.06720.076 3054.91970.750.000143       0 0 0 11       0 0 0 11                    R 44e     3477642330 5 4 5 7    91.0   89.0
 23   33.081341 1.326E-32 1.957e-09.06720.076 1987.80940.750.000143       1 0 0 02       1 0 0 02                    R 44e     3477642330 5 4 5 7    91.0   89.0
 25   33.093122 1.647E-32 4.793e-10.06700.076  728.56690.750.000143       0 0 0 01       0 0 0 01                    R 44e     3477642330 5 4 5 7   182.0  178.0
 23   33.093338 1.499E-30 4.861e-10.06720.076  728.54000.750.000143       0 0 0 01       0 0 0 01                    R 44e     6677642332 5 4 5 7    91.0   89.0
 23   33.128973 4.386E-33 1.093e-09.06720.076 2095.15230.750.000143       1 0 0 01       1 0 0 01                    R 44e     3477642330 5 4 5 7    91.0   89.0
 23   33.130252 2.322E-32 1.894e-10.06720.076 1391.79350.750.000143       0 1 1 01       0 1 1 01                    R 44e     3477642330 5 4 5 7    91.0   89.0
 23   33.179717 2.316E-32 1.903e-10.06720.076 1392.88600.750.000143       0 1 1 01       0 1 1 01                    R 44f     3477642330 5 4 5 7    91.0   89.0
 24   33.275231 8.490E-32 1.391e-10.06740.077  715.88760.750.000126       0 0 0 01       0 0 0 01                    R 43e     3477642330 5 4 5 7   534.0  522.0
 23   33.560279 1.437E-33 4.424e-08.06700.076 3087.75200.740.000124       0 0 0 11       0 0 0 11                    R 45e     3477642330 5 4 5 7    93.0   91.0
 23   33.814214 1.239E-32 2.152e-09.06700.076 2020.89030.740.000124       1 0 0 02       1 0 0 02                    R 45e     3477642330 5 4 5 7    93.0   91.0
 25   33.826538 1.421E-32 4.867e-10.06690.075  761.65960.740.000124       0 0 0 01       0 0 0 01                    R 45e     3477642330 5 4 5 7   186.0  182.0
 23   33.826758 1.298E-30 4.954e-10.06700.076  761.63330.740.000124       0 0 0 01       0 0 0 01                    R 45e     6677642332 5 4 5 7    93.0   91.0
 23   33.863471 4.088E-33 1.199e-09.06700.076 2128.28100.740.000124       1 0 0 01       1 0 0 01                    R 45e     3477642330 5 4 5 7    93.0   91.0
 23   33.864465 1.952E-32 1.874e-10.06700.076 1424.92330.740.000124       0 1 1 01       0 1 1 01                    R 45e     3477642330 5 4 5 7    93.0   91.0
 23   33.915017 1.945E-32 1.881e-10.06700.076 1426.06530.740.000124       0 1 1 01       0 1 1 01                    R 45f     3477642330 5 4 5 7    93.0   91.0
 24   34.029476 7.353E-32 1.419e-10.06730.077  749.16280.750.000143       0 0 0 01       0 0 0 01                    R 44e     3477642330 5 4 5 7   546.0  534.0
 23   34.546939 1.151E-32 2.361e-09.06690.075 2054.70410.740.000127       1 0 0 02       1 0 0 02                    R 46e     3477642330 5 4 5 7    95.0   93.0
 25   34.559824 1.217E-32 4.922e-10.06680.075  795.48570.740.000127       0 0 0 01       0 0 0 01                    R 46e     3477642330 5 4 5 7   190.0  186.0
 23   34.560047 1.115E-30 5.025e-10.06690.075  795.46010.740.000127       0 0 0 01       0 0 0 01                    R 46e     6677642332 5 4 5 7    95.0   93.0
 23   34.597858 3.793E-33 1.314e-09.06690.075 2162.14400.740.000127       1 0 0 01       1 0 0 01                    R 46e     3477642330 5 4 5 7    95.0   93.0
 23   34.598543 1.624E-32 1.842e-10.06690.075 1458.78750.740.000127       0 1 1 01       0 1 1 01                    R 46e     3477642330 5 4 5 7    95.0   93.0
 23   34.650184 1.618E-32 1.849e-10.06690.075 1459.97990.740.000127       0 1 1 01       0 1 1 01                    R 46f     3477642330 5 4 5 7    95.0   93.0
 24   34.783586 6.322E-32 1.442e-10.06720.076  783.19230.740.000125       0 0 0 01       0 0 0 01                    R 45e     3477642330 5 4 5 7   558.0  546.0
 23   35.279513 1.065E-32 2.589e-09.06680.074 2089.25020.730.000115       1 0 0 02       1 0 0 02                    R 47e     3477642330 5 4 5 7    97.0   95.0
 25   35.292977 1.035E-32 4.961e-10.06670.074  830.04500.730.000115       0 0 0 01       0 0 0 01                    R 47e     3477642330 5 4 5 7   194.0  190.0
 23   35.293203 9.516E-31 5.083e-10.06680.074  830.02010.730.000115       0 0 0 01       0 0 0 01                    R 47e     3477642330 5 4 5 7    97.0   95.0
 23   35.332132 3.502E-33 1.438e-09.06680.074 2196.74150.730.000115       1 0 0 01       1 0 0 01                    R 47e     3477642330 5 4 5 7    97.0   95.0
 23   35.332487 1.337E-32 1.798e-10.06680.074 1493.38560.730.000115       0 1 1 01       0 1 1 01                    R 47e     3477642330 5 4 5 7    97.0   95.0
 23   35.385215 1.332E-32 1.805e-10.06680.074 1494.62980.730.000115       0 1 1 01       0 1 1 01                    R 47f     3477642330 5 4 5 7    97.0   95.0
 24   35.537558 5.395E-32 1.460e-10.06710.075  817.97190.740.000127       0 0 0 01       0 0 0 01                    R 46e     3477642330 5 4 5 7   570.0  558.0
 23   36.011930 9.801E-33 2.833e-09.06670.074 2124.52930.730.000122       1 0 0 02       1 0 0 02                    R 48e     3477742330 5 4 5 7    99.0   97.0
 25   36.025992 8.725E-33 4.974e-10.06660.073  865.33760.730.000122       0 0 0 01       0 0 0 01                    R 48e     3477742330 5 4 5 7   198.0  194.0
 23   36.026221 8.059E-31 5.120e-10.06670.074  865.31330.730.000122       0 0 0 01       0 0 0 01                    R 48e     3477742330 5 4 5 7    99.0   97.0
 23   36.066290 3.218E-33 1.571e-09.06670.074 2232.07300.730.000122       1 0 0 01       1 0 0 01                    R 48e     3477742330 5 4 5 7    99.0   97.0
 23   36.066292 1.089E-32 1.742e-10.06670.074 1528.71770.730.000122       0 1 1 01       0 1 1 01                    R 48e     3477742330 5 4 5 7    99.0   97.0
 23   36.120105 1.085E-32 1.749e-10.06670.074 1530.01450.730.000122       0 1 1 01       0 1 1 01                    R 48f     3477742330 5 4 5 7    99.0   97.0
 24   36.291388 4.569E-32 1.473e-10.06690.074  853.50930.730.000115       0 0 0 01       0 0 0 01                    R 47e     3477642330 5 4 5 7   582.0  570.0
 23   36.744192 8.981E-33 3.098e-09.06660.073 2160.54080.730.000114       1 0 0 02       1 0 0 02                    R 49e     3477742330 5 4 5 7   101.0   99.0
 25   36.758868 7.301E-33 4.968e-10.06640.073  901.36310.730.000113       0 0 0 01       0 0 0 01                    R 49e     3477742330 5 4 5 7   202.0  198.0
 23   36.759100 6.773E-31 5.136e-10.06660.073  901.33950.730.000114       0 0 0 01       0 0 0 01                    R 49e     3477742330 5 4 5 7   101.0   99.0
 23   36.799954 8.773E-33 1.675e-10.06660.073 1564.78340.730.000114       0 1 1 01       0 1 1 01                    R 49e     3477742330 5 4 5 7   101.0   99.0
 23   36.800328 2.944E-33 1.716e-09.06660.073 2268.13890.730.000114       1 0 0 01       1 0 0 01                    R 49e     3477742330 5 4 5 7   101.0   99.0
 23   36.854855 8.734E-33 1.681e-10.06660.073 1566.13420.730.000114       0 1 1 01       0 1 1 01                    R 49f     3477742330 5 4 5 7   101.0   99.0
 24   37.045073 3.840E-32 1.480e-10.06680.074  889.80050.730.000122       0 0 0 01       0 0 0 01                    R 48e     3477742330 5 4 5 7   594.0  582.0
 23   37.476291 8.192E-33 3.385e-09.06650.072 2197.28420.730.000103       1 0 0 02       1 0 0 02                    R 50e     3477742330 5 4 5 7   103.0  101.0
 25   37.491602 6.060E-33 4.940e-10.06630.072  938.12150.730.000103       0 0 0 01       0 0 0 01                    R 50e     3477742330 5 4 5 7   206.0  202.0
 23   37.491838 5.649E-31 5.131e-10.06650.072  938.09860.730.000103       0 0 0 01       0 0 0 01                    R 50e     3477742330 5 4 5 7   103.0  101.0
 23   37.533474 6.979E-33 1.597e-10.06650.072 1601.58300.730.000103       0 1 1 01       0 1 1 01                    R 50e     3477742330 5 4 5 7   103.0  101.0
 23   37.534245 2.681E-33 1.873e-09.06650.072 2304.93870.730.000103       1 0 0 01       1 0 0 01                    R 50e     3477742330 5 4 5 7   103.0  101.0
 23   37.589458 6.945E-33 1.602e-10.06650.072 1602.98860.730.000103       0 1 1 01       0 1 1 01                    R 50f     3477742330 5 4 5 7   103.0  101.0
 24   37.798612 3.201E-32 1.480e-10.06670.073  926.84540.730.000114       0 0 0 01       0 0 0 01                    R 49e     3477742330 5 4 5 7   606.0  594.0
 23   38.208226 7.439E-33 3.695e-09.06640.072 2234.76000.720.000107       1 0 0 02       1 0 0 02                    R 51e     3477742330 5 4 5 7   105.0  103.0
 25   38.224191 4.988E-33 4.888e-10.06620.072  975.61260.720.000107       0 0 0 01       0 0 0 01                    R 51e     3477742330 5 4 5 7   210.0  206.0
 23   38.224429 4.674E-31 5.104e-10.06640.072  975.59050.720.000107       0 0 0 01       0 0 0 01                    R 51e     3477742330 5 4 5 7   105.0  103.0
 23   38.266845 5.479E-33 1.507e-10.06640.072 1639.11600.720.000107       0 1 1 01       0 1 1 01                    R 51e     3477742330 5 4 5 7   105.0  103.0
 23   38.268040 2.430E-33 2.041e-09.06640.072 2342.47240.720.000107       1 0 0 01       1 0 0 01                    R 51e     3477742330 5 4 5 7   105.0  103.0
 23   38.323914 5.451E-33 1.512e-10.06640.072 1640.57760.720.000107       0 1 1 01       0 1 1 01                    R 51f     3477742330 5 4 5 7   105.0  103.0
 24   38.551999 2.648E-32 1.474e-10.06660.073  964.64380.730.000103       0 0 0 01       0 0 0 01                    R 50e     3477742330 5 4 5 7   618.0  606.0
 23   38.939995 6.724E-33 4.029e-09.06620.071 2272.96750.720.000114       1 0 0 02       1 0 0 02                    R 52e     3477742330 5 4 5 7   107.0  105.0
 25   38.956632 4.071E-33 4.812e-10.06610.071 1013.83630.720.000114       0 0 0 01       0 0 0 01                    R 52e     3477742330 5 4 5 7   214.0  210.0
 23   38.956873 3.837E-31 5.054e-10.06620.071 1013.81490.720.000114       0 0 0 01       0 0 0 01                    R 52e     3477742330 5 4 5 7   107.0  105.0
 23   39.000067 4.241E-33 1.408e-10.06620.071 1677.38240.720.000114       0 1 1 01       0 1 1 01                    R 52e     3477742330 5 4 5 7   107.0  105.0
 23   39.001708 2.193E-33 2.222e-09.06620.071 2380.74000.720.000114       1 0 0 01       1 0 0 01                    R 52e     3477742330 5 4 5 7   107.0  105.0
 23   39.058219 4.217E-33 1.412e-10.06620.071 1678.90100.720.000114       0 1 1 01       0 1 1 01                    R 52f     3477742330 5 4 5 7   107.0  105.0
 24   39.305233 2.172E-32 1.461e-10.06650.072 1003.19560.720.000107       0 0 0 01       0 0 0 01                    R 51e     3477742330 5 4 5 7   630.0  618.0
 23   39.671593 6.051E-33 4.389e-09.06610.071 2311.90700.720.000125       1 0 0 02       1 0 0 02                    R 53e     3477742330 5 4 5 7   109.0  107.0
 25   39.688923 3.293E-33 4.713e-10.06600.071 1052.79240.720.000125       0 0 0 01       0 0 0 01                    R 53e     3477742330 5 4 5 7   218.0  214.0
 23   39.689166 3.124E-31 4.982e-10.06610.071 1052.77190.720.000125       0 0 0 01       0 0 0 01                    R 53e     3477742330 5 4 5 7   109.0  107.0
 23   39.733135 3.231E-33 1.299e-10.06610.071 1716.38200.720.000125       0 1 1 01       0 1 1 01                    R 53e     3477742330 5 4 5 7   109.0  107.0
 23   39.735249 1.970E-33 2.418e-09.06610.071 2419.74120.720.000125       1 0 0 01       1 0 0 01                    R 53e     3477742330 5 4 5 7   109.0  107.0
 23   39.792370 3.211E-33 1.303e-10.06610.071 1717.95870.720.000125       0 1 1 01       0 1 1 01                    R 53f     3477742330 5 4 5 7   109.0  107.0
 24   40.058312 1.767E-32 1.441e-10.06640.072 1042.50060.720.000114       0 0 0 01       0 0 0 01                    R 52e     3477742330 5 4 5 7   642.0  630.0
 23   40.403017 5.420E-33 4.776e-09.06590.070 2351.57790.710.000122       1 0 0 02       1 0 0 02                    R 54e     3477742330 5 4 5 7   111.0  109.0
 25   40.421059 2.640E-33 4.591e-10.06580.070 1092.48100.710.000122       0 0 0 01       0 0 0 01                    R 54e     3477742330 5 4 5 7   222.0  218.0
 23   40.421305 2.521E-31 4.885e-10.06590.070 1092.46110.710.000122       0 0 0 01       0 0 0 01                    R 54e     3477742330 5 4 5 7   111.0  109.0
 23   40.466048 2.419E-33 1.181e-10.06590.070 1756.11470.710.000122       0 1 1 01       0 1 1 01                    R 54e     3477742330 5 4 5 7   111.0  109.0
 23   40.526364 2.403E-33 1.185e-10.06590.070 1757.75070.710.000122       0 1 1 01       0 1 1 01                    R 54f     3477742330 5 4 5 7   111.0  109.0
 24   40.811229 1.424E-32 1.414e-10.06620.071 1082.55870.720.000126       0 0 0 01       0 0 0 01                    R 53e     3477742330 5 4 5 7   654.0  642.0
 23   41.134266 4.834E-33 5.193e-09.06580.070 2391.98050.710.000128       1 0 0 02       1 0 0 02                    R 55e     3477742330 5 4 5 7   113.0  111.0
 25   41.153039 2.095E-33 4.442e-10.06560.070 1132.90140.710.000127       0 0 0 01       0 0 0 01                    R 55e     3477742330 5 4 5 7   226.0  222.0
 23   41.153288 2.017E-31 4.765e-10.06580.070 1132.88230.710.000128       0 0 0 01       0 0 0 01                    R 55e     3477742330 5 4 5 7   113.0  111.0
 24   41.563986 1.138E-32 1.380e-10.06610.071 1123.36980.710.000123       0 0 0 01       0 0 0 01                    R 54e     3477742330 5 4 5 7   666.0  654.0
 23   41.865334 4.292E-33 5.642e-09.06560.070 2433.11400.700.000113       1 0 0 02       1 0 0 02                    R 56e     3477742330 5 4 5 7   115.0  113.0
 23   41.885111 1.598E-31 4.620e-10.06560.070 1174.03550.700.000113       0 0 0 01       0 0 0 01                    R 56e     3477742330 5 4 5 7   115.0  113.0
 24   42.316576 9.006E-33 1.339e-10.06590.070 1164.93350.710.000128       0 0 0 01       0 0 0 01                    R 55e     3477742330 5 4 5 7   678.0  666.0
 23   42.596220 3.794E-33 6.123e-09.06540.069 2474.97880.700.000113       1 0 0 02       1 0 0 02                    R 57e     3477742330 5 4 5 7   117.0  115.0
 23   42.616772 1.254E-31 4.452e-10.06540.069 1215.92070.700.000113       0 0 0 01       0 0 0 01                    R 57e     3477742330 5 4 5 7   117.0  115.0
 24   43.068998 7.057E-33 1.291e-10.06570.070 1207.24990.700.000113       0 0 0 01       0 0 0 01                    R 56e     3477742330 5 4 5 7   690.0  678.0
 23   43.326921 3.340E-33 6.642e-09.06520.069 2517.57420.700.000118       1 0 0 02       1 0 0 02                    R 58e     3477742330 5 4 5 7   119.0  117.0
 23   43.348269 9.743E-32 4.263e-10.06520.069 1258.53740.700.000118       0 0 0 01       0 0 0 01                    R 58e     3477742330 5 4 5 7   119.0  117.0
 24   43.821249 5.472E-33 1.237e-10.06550.069 1250.31860.700.000113       0 0 0 01       0 0 0 01                    R 57e     3477742330 5 4 5 7   702.0  690.0
 23   44.057432 2.927E-33 7.198e-09.06510.068 2560.90040.690.000127       1 0 0 02       1 0 0 02                    R 59e     3477742330 5 4 5 7   121.0  119.0
 23   44.079596 7.486E-32 4.051e-10.06510.068 1301.90830.690.000127       0 0 0 01       0 0 0 01                    R 59e     3477742330 5 4 5 7   121.0  119.0
 24   44.573324 4.196E-33 1.176e-10.06540.069 1294.13960.700.000118       0 0 0 01       0 0 0 01                    R 58e     3477742330 5 4 5 7   714.0  702.0
 23   44.787753 2.554E-33 7.795e-09.06490.068 2604.95730.690.000115       1 0 0 02       1 0 0 02                    R 60e     3477742330 5 4 5 7   123.0  121.0
 23   44.810754 5.685E-32 3.818e-10.06490.068 1345.98740.690.000115       0 0 0 01       0 0 0 01                    R 60e     3477742330 5 4 5 7   123.0  121.0
 24   45.325223 3.179E-33 1.108e-10.06520.069 1338.71280.690.000127       0 0 0 01       0 0 0 01                    R 59e     3477742330 5 4 5 7   726.0  714.0
 23   45.541738 4.263E-32 3.566e-10.06470.068 1390.79750.690.000116       0 0 0 01       0 0 0 01                    R 61e     3477742330 5 4 5 7   125.0  123.0
 23   46.272545 3.153E-32 3.297e-10.06450.068 1436.33870.680.000117       0 0 0 01       0 0 0 01                    R 62e     3477742330 5 4 5 7   127.0  125.0
 23   47.003174 2.297E-32 3.013e-10.06430.067 1482.61070.680.000121       0 0 0 01       0 0 0 01                    R 63e     3477742330 5 4 5 7   129.0  127.0
 23   47.733619 1.646E-32 2.718e-10.06410.067 1529.61330.680.000115       0 0 0 01       0 0 0 01                    R 64e     3477742330 5 4 5 7   131.0  129.0
 23   48.463882 1.157E-32 2.414e-10.06390.067 1577.34630.670.000125       0 0 0 01       0 0 0 01                    R 65e     3477742330 5 4 5 7   133.0  131.0
 23   49.193955 7.955E-33 2.104e-10.06370.067 1625.80960.670.000112       0 0 0 01       0 0 0 01                    R 66e     3477742330 5 4 5 7   135.0  133.0
 23   49.923838 5.331E-33 1.794e-10.06350.066 1675.00290.670.000126       0 0 0 01       0 0 0 01                    R 67e     3477642330 5 4 5 7   137.0  135.0
 23   50.653527 3.464E-33 1.488e-10.06330.066 1724.92610.660.000110       0 0 0 01       0 0 0 01                    R 68e     3477642330 5 4 5 7   139.0  137.0
 23   66.148570 5.848E-33 1.603e-08.06550.070 2474.97880.700.000190       1 0 0 01       1 0 0 02                    P 57e     3477742330 5 4 5 7   113.0  115.0
 23   66.811967 7.173E-33 1.652e-08.06570.070 2433.11400.710.000190       1 0 0 01       1 0 0 02                    P 56e     3477742330 5 4 5 7   111.0  113.0
 23   67.477575 8.764E-33 1.702e-08.06590.070 2391.98050.710.000192       1 0 0 01       1 0 0 02                    P 55e     3477742330 5 4 5 7   109.0  111.0
 23   68.145343 1.066E-32 1.753e-08.06600.071 2351.57790.710.000185       1 0 0 01       1 0 0 02                    P 54e     3477742330 5 4 5 7   107.0  109.0
 23   68.815228 1.292E-32 1.806e-08.06620.071 2311.90700.720.000184       1 0 0 01       1 0 0 02                    P 53e     3477742330 5 4 5 7   105.0  107.0
 23   69.487183 1.560E-32 1.860e-08.06630.072 2272.96750.720.000179       1 0 0 01       1 0 0 02                    P 52e     3477742330 5 4 5 7   103.0  105.0
 23   70.161164 1.875E-32 1.915e-08.06640.072 2234.76000.720.000169       1 0 0 01       1 0 0 02                    P 51e     3477742330 5 4 5 7   101.0  103.0
 23   70.837127 2.245E-32 1.971e-08.06660.073 2197.28420.730.000169       1 0 0 01       1 0 0 02                    P 50e     3477742330 5 4 5 7    99.0  101.0
 23   71.515029 2.676E-32 2.028e-08.06670.074 2160.54080.730.000155       1 0 0 01       1 0 0 02                    P 49e     3477742330 5 4 5 7    97.0   99.0
 23   72.194827 3.178E-32 2.088e-08.06680.074 2124.52930.730.000146       1 0 0 01       1 0 0 02                    P 48e     3477642330 5 4 5 7    95.0   97.0
 23   72.876482 3.757E-32 2.147e-08.06690.075 2089.25020.740.000147       1 0 0 01       1 0 0 02                    P 47e     3477642330 5 4 5 7    93.0   95.0
 23   73.559950 4.425E-32 2.209e-08.06700.076 2054.70410.740.000143       1 0 0 01       1 0 0 02                    P 46e     3477642330 5 4 5 7    91.0   93.0
 23   74.245191 5.189E-32 2.271e-08.06710.076 2020.89030.740.000141       1 0 0 01       1 0 0 02                    P 45e     3477642330 5 4 5 7    89.0   91.0
 23   74.932169 6.059E-32 2.335e-08.06720.077 1987.80940.750.000128       1 0 0 01       1 0 0 02                    P 44e     3477642330 5 4 5 7    87.0   89.0
 23   75.620842 7.046E-32 2.401e-08.06730.078 1955.46150.750.000134       1 0 0 01       1 0 0 02                    P 43e     3477642330 5 4 5 7    85.0   87.0
 24   75.920617 7.224E-33 7.220e-09.06790.084 1804.46040.760.000121       1 0 0 01       1 0 0 02                    P 37e     3477642330 5 4 5 7   438.0  450.0
 23   76.311172 8.158E-32 2.467e-08.06740.079 1923.84700.750.000129       1 0 0 01       1 0 0 02                    P 42e     3477642330 5 4 5 7    83.0   85.0
 24   76.662797 8.193E-33 7.432e-09.06800.085 1776.46660.760.000113       1 0 0 01       1 0 0 02                    P 36e     3477642330 5 4 5 7   426.0  438.0
 23   77.003125 9.407E-32 2.536e-08.06750.080 1892.96560.750.000132       1 0 0 01       1 0 0 02                    P 41e     3477642330 5 4 5 7    81.0   83.0
 24   77.405842 9.249E-33 7.649e-09.06810.086 1749.22770.760.000107       1 0 0 01       1 0 0 02                    P 35e     3477642330 5 4 5 7   414.0  426.0
 23   77.696663 1.080E-31 2.605e-08.06750.081 1862.81760.750.000126       1 0 0 01       1 0 0 02                    P 40e     3477642330 5 4 5 7    79.0   81.0
 24   78.149716 1.039E-32 7.868e-09.06820.087 1722.74400.760.000107       1 0 0 01       1 0 0 02                    P 34e     3477642330 5 4 5 7   402.0  414.0
 23   78.391749 1.234E-31 2.675e-08.06760.081 1833.40320.750.000125       1 0 0 01       1 0 0 02                    P 39e     3477642330 5 4 5 7    77.0   79.0
 24   78.894384 1.162E-32 8.094e-09.06830.087 1697.01560.760.000113       1 0 0 01       1 0 0 02                    P 33e     3477642330 5 4 5 7   390.0  402.0
 23   79.088352 1.405E-31 2.749e-08.06770.082 1804.72250.760.000125       1 0 0 01       1 0 0 02                    P 38e     3477642330 5 4 5 7    75.0   77.0
 24   79.639814 1.294E-32 8.329e-09.06840.089 1672.04260.760.000121       1 0 0 01       1 0 0 02                    P 32e     3477642330 5 4 5 7   378.0  390.0
 23   79.786434 1.592E-31 2.823e-08.06780.083 1776.77560.760.000121       1 0 0 01       1 0 0 02                    P 37e     3477642330 5 4 5 7    73.0   75.0
 24   80.385971 1.434E-32 8.568e-09.06860.089 1647.82520.750.000110       1 0 0 01       1 0 0 02                    P 31e     3477642330 5 4 5 7   366.0  378.0
 23   80.485964 1.796E-31 2.898e-08.06790.084 1749.56270.760.000113       1 0 0 01       1 0 0 02                    P 36e     3477642330 5 4 5 7    71.0   73.0
 24   81.132824 1.581E-32 8.810e-09.06870.090 1624.36340.750.000106       1 0 0 01       1 0 0 02                    P 30e     3477642330 5 4 5 7   354.0  366.0
 23   81.186909 2.018E-31 2.977e-08.06800.085 1723.08370.760.000106       1 0 0 01       1 0 0 02                    P 35e     3477642330 5 4 5 7    69.0   71.0
 24   81.880342 1.734E-32 9.054e-09.06890.091 1601.65730.750.000112       1 0 0 01       1 0 0 02                    P 29e     3477642330 5 4 5 7   342.0  354.0
 23   81.889238 2.256E-31 3.055e-08.06810.086 1697.33900.760.000106       1 0 0 01       1 0 0 02                    P 34e     3477642330 5 4 5 7    67.0   69.0
 23   82.592918 2.511E-31 3.135e-08.06820.087 1672.32860.760.000113       1 0 0 01       1 0 0 02                    P 33e     3477642330 5 4 5 7    65.0   67.0
 24   82.628494 1.893E-32 9.307e-09.06910.092 1579.70730.740.000122       1 0 0 01       1 0 0 02                    P 28e     3477642330 5 4 5 7   330.0  342.0
 23   83.297922 2.782E-31 3.217e-08.06830.088 1648.05250.760.000121       1 0 0 01       1 0 0 02                    P 32e     3477642330 5 4 5 7    63.0   65.0
 24   83.377252 2.056E-32 9.565e-09.06930.093 1558.51310.740.000107       1 0 0 01       1 0 0 02                    P 27e     3477642330 5 4 5 7   318.0  330.0
 23   84.004220 3.068E-31 3.301e-08.06840.089 1624.51100.750.000110       1 0 0 01       1 0 0 02                    P 31e     3477642330 5 4 5 7    61.0   63.0
 24   84.126588 2.221E-32 9.826e-09.06960.094 1538.07500.730.000100       1 0 0 01       1 0 0 02                    P 26e     3477542330 5 4 5 7   306.0  318.0
 23   84.711781 3.367E-31 3.386e-08.06850.090 1601.70410.750.000106       1 0 0 01       1 0 0 02                    P 30e     3477642330 5 4 5 7    59.0   61.0
 24   84.876474 2.387E-32 1.010e-08.07000.095 1518.39290.730.000092       1 0 0 01       1 0 0 02                    P 25e     3477642330 5 4 5 7   294.0  306.0
 23   85.420579 3.678E-31 3.474e-08.06870.091 1579.63180.750.000112       1 0 0 01       1 0 0 02                    P 29e     3477642330 5 4 5 7    57.0   59.0
 24   85.626882 2.551E-32 1.037e-08.07030.096 1499.46740.730.000094       1 0 0 01       1 0 0 02                    P 24e     3477542330 5 4 5 7   282.0  294.0
 23   86.130589 3.998E-31 3.563e-08.06890.092 1558.29440.740.000122       1 0 0 01       1 0 0 02                    P 28e     3477642330 5 4 5 7    55.0   57.0
 24   86.377790 2.712E-32 1.065e-08.07080.097 1481.29800.720.000095       1 0 0 01       1 0 0 02                    P 23e     3477642330 5 4 5 7   270.0  282.0
 23   86.841782 4.324E-31 3.653e-08.06920.093 1537.69190.740.000107       1 0 0 01       1 0 0 02                    P 27e     3477642330 5 4 5 7    53.0   55.0
 24   87.129170 2.866E-32 1.093e-08.07120.098 1463.88510.710.000103       1 0 0 01       1 0 0 02                    P 22e     3477642330 5 4 5 7   258.0  270.0
 23   87.554133 4.654E-31 3.747e-08.06950.094 1517.82430.730.000099       1 0 0 01       1 0 0 02                    P 26e     3477542330 5 4 5 7    51.0   53.0
 24   87.880999 3.012E-32 1.123e-08.07180.098 1447.22880.710.000122       1 0 0 01       1 0 0 02                    P 21e     3477642330 5 4 5 7   246.0  258.0
 23   88.267620 4.983E-31 3.842e-08.06980.095 1498.69200.730.000092       1 0 0 01       1 0 0 02                    P 25e     3477642330 5 4 5 7    49.0   51.0
 24   88.633255 3.146E-32 1.153e-08.07240.099 1431.32890.700.000118       1 0 0 01       1 0 0 02                    P 20e     3477642330 5 4 5 7   234.0  246.0
 23   88.982216 5.307E-31 3.939e-08.07020.096 1480.29470.730.000094       1 0 0 01       1 0 0 02                    P 24e     3477542330 5 4 5 7    47.0   49.0
 24   89.385916 3.265E-32 1.184e-08.07300.100 1416.18570.700.000111       1 0 0 01       1 0 0 02                    P 19e     3477642330 5 4 5 7   222.0  234.0
 23   89.697900 5.621E-31 4.037e-08.07060.097 1462.63270.720.000095       1 0 0 01       1 0 0 02                    P 23e     3477642330 5 4 5 7    45.0   47.0
 24   90.138960 3.367E-32 1.216e-08.07370.101 1401.79920.690.000110       1 0 0 01       1 0 0 02                    P 18e     3477642330 5 4 5 7   210.0  222.0
 23   90.414650 5.921E-31 4.138e-08.07110.097 1445.70610.710.000103       1 0 0 01       1 0 0 02                    P 22e     3477642330 5 4 5 7    43.0   45.0
 24   90.892368 3.448E-32 1.248e-08.07460.102 1388.16960.690.000093       1 0 0 01       1 0 0 02                    P 17e     3477642330 5 4 5 7   198.0  210.0
 23   91.132444 6.202E-31 4.242e-08.07160.098 1429.51480.710.000122       1 0 0 01       1 0 0 02                    P 21e     3477642330 5 4 5 7    41.0   43.0
 24   91.646119 3.505E-32 1.281e-08.07550.102 1375.29680.690.000066       1 0 0 01       1 0 0 02                    P 16e     3477642330 5 4 5 7   186.0  198.0
 23   91.851261 6.457E-31 4.348e-08.07220.099 1414.05900.700.000118       1 0 0 01       1 0 0 02                    P 20e     3477642330 5 4 5 7    39.0   41.0
 24   92.400197 3.536E-32 1.316e-08.07650.103 1363.18080.690.000052       1 0 0 01       1 0 0 02                    P 15e     3477642330 5 4 5 7   174.0  186.0
 23   92.571082 6.681E-31 4.457e-08.07280.100 1399.33870.700.000111       1 0 0 01       1 0 0 02                    P 19e     3477642330 5 4 5 7    37.0   39.0
 24   93.154584 3.538E-32 1.351e-08.07750.104 1351.82190.690.000038       1 0 0 01       1 0 0 02                    P 14e     3477642330 5 4 5 7   162.0  174.0
 23   93.291889 6.869E-31 4.568e-08.07360.101 1385.35400.690.000110       1 0 0 01       1 0 0 02                    P 18e     3477642330 5 4 5 7    35.0   37.0
 24   93.909262 3.508E-32 1.388e-08.07860.105 1341.22000.690.000041       1 0 0 01       1 0 0 02                    P 13e     3477742330 5 4 5 7   150.0  162.0
 23   94.013663 7.014E-31 4.682e-08.07440.101 1372.10510.690.000093       1 0 0 01       1 0 0 02                    P 17e     3477642330 5 4 5 7    33.0   35.0
 24   94.664217 3.445E-32 1.426e-08.07960.107 1331.37520.690.000037       1 0 0 01       1 0 0 02                    P 12e     3477742330 5 4 5 7   138.0  150.0
 23   94.736386 7.111E-31 4.799e-08.07530.102 1359.59180.690.000066       1 0 0 01       1 0 0 02                    P 16e     3477642330 5 4 5 7    31.0   33.0
 24   95.419433 3.348E-32 1.466e-08.08070.108 1322.28750.700.000020       1 0 0 01       1 0 0 02                    P 11e     3477742330 5 4 5 7   126.0  138.0
 23   95.460043 7.156E-31 4.921e-08.07630.103 1347.81430.690.000051       1 0 0 01       1 0 0 02                    P 15e     3477642330 5 4 5 7    29.0   31.0
 24   96.174898 3.213E-32 1.508e-08.08180.109 1313.95700.70-.000016       1 0 0 01       1 0 0 02                    P 10e     3477842330 5 4 5 7   114.0  126.0
 23   96.184617 7.142E-31 5.046e-08.07730.104 1336.77270.690.000038       1 0 0 01       1 0 0 02                    P 14e     3477642330 5 4 5 7    27.0   29.0
 23   96.910095 7.066E-31 5.175e-08.07840.105 1326.46700.690.000041       1 0 0 01       1 0 0 02                    P 13e     3477742330 5 4 5 7    25.0   27.0
 24   96.930599 3.042E-32 1.553e-08.08290.110 1306.38350.71-.000059       1 0 0 01       1 0 0 02                    P  9e     3477842330 5 4 5 7   102.0  114.0
 23   97.636461 6.925E-31 5.310e-08.07940.106 1316.89720.690.000037       1 0 0 01       1 0 0 02                    P 12e     3477742330 5 4 5 7    23.0   25.0
 24   97.686524 2.834E-32 1.601e-08.08400.112 1299.56750.73-.000089       1 0 0 01       1 0 0 02                    P  8e     3477842330 5 4 5 7    90.0  102.0
 23   98.363704 6.714E-31 5.451e-08.08050.107 1308.06340.700.000020       1 0 0 01       1 0 0 02                    P 11e     3477742330 5 4 5 7    21.0   23.0
 24   98.442660 2.589E-32 1.654e-08.08510.113 1293.50850.74-.000112       1 0 0 01       1 0 0 02                    P  7e     3477742330 5 4 5 7    78.0   90.0
 23   99.091809 6.432E-31 5.599e-08.08160.109 1299.96550.70-.000016       1 0 0 01       1 0 0 02                    P 10e     3477842330 5 4 5 7    19.0   21.0
 24   99.199000 2.308E-32 1.714e-08.08610.115 1288.20720.75-.000118       1 0 0 01       1 0 0 02                    P  6e     3477742330 5 4 5 7    66.0   78.0
 23   99.820768 6.078E-31 5.757e-08.08280.110 1292.60380.71-.000059       1 0 0 01       1 0 0 02                    P  9e     3477842330 5 4 5 7    17.0   19.0
 24   99.955534 1.993E-32 1.786e-08.08690.116 1283.66280.76-.000110       1 0 0 01       1 0 0 02                    P  5e     3477742330 5 4 5 7    54.0   66.0
 23  100.550566 5.652E-31 5.927e-08.08390.111 1285.97800.73-.000089       1 0 0 01       1 0 0 02                    P  8e     3477842330 5 4 5 7    15.0   17.0
 24  100.712252 1.646E-32 1.879e-08.08760.117 1279.87600.77-.000065       1 0 0 01       1 0 0 02                    P  4e     3477742330 5 4 5 7    42.0   54.0
 23  101.281197 5.155E-31 6.116e-08.08490.113 1280.08850.74-.000112       1 0 0 01       1 0 0 02                    P  7e     3477742330 5 4 5 7    13.0   15.0
 24  101.469149 1.269E-32 2.017e-08.08820.118 1276.84640.780.000027       1 0 0 01       1 0 0 02                    P  3e     3477742330 5 4 5 7    30.0   42.0
 23  102.012649 4.589E-31 6.331e-08.08590.114 1274.93510.75-.000118       1 0 0 01       1 0 0 02                    P  6e     3477742330 5 4 5 7    11.0   13.0
 23  102.744916 3.957E-31 6.588e-08.08670.116 1270.51770.76-.000109       1 0 0 01       1 0 0 02                    P  5e     3477742330 5 4 5 7     9.0   11.0
 23  103.477990 3.264E-31 6.923e-08.08740.117 1266.83670.77-.000065       1 0 0 01       1 0 0 02                    P  4e     3477742330 5 4 5 7     7.0    9.0
 23  104.211863 2.514E-31 7.423e-08.08800.118 1263.89180.780.000027       1 0 0 01       1 0 0 02                    P  3e     3477742330 5 4 5 7     5.0    7.0
 23  104.946531 1.716E-31 8.427e-08.08880.119 1261.68310.780.000078       1 0 0 01       1 0 0 02                    P  2e     3477742330 5 4 5 7     3.0    5.0
 23  105.681988 8.747E-32 1.291e-07.09220.125 1260.21060.780.000048       1 0 0 01       1 0 0 02                    P  1e     3477742330 5 4 5 7     1.0    3.0
 24  106.013988 1.387E-32 1.644e-08.08820.118 1274.57430.780.000006       1 0 0 01       1 0 0 02                    R  2e     3477742330 5 4 5 7    42.0   30.0
 24  106.772009 1.853E-32 1.743e-08.08760.117 1276.84640.770.000098       1 0 0 01       1 0 0 02                    R  3e     3477742330 5 4 5 7    54.0   42.0
 23  107.155255 8.996E-32 4.484e-08.09220.125 1259.42910.78-.000029       1 0 0 01       1 0 0 02                    R  0e     3477742330 5 4 5 7     3.0    1.0
 24  107.530183 2.311E-32 1.820e-08.08690.116 1279.87600.760.000161       1 0 0 01       1 0 0 02                    R  4e     3477742330 5 4 5 7    66.0   54.0
 23  107.893059 1.815E-31 5.495e-08.08880.119 1260.21060.78-.000042       1 0 0 01       1 0 0 02                    R  1e     3477742330 5 4 5 7     5.0    3.0
 24  108.288513 2.757E-32 1.888e-08.08600.115 1283.66280.750.000175       1 0 0 01       1 0 0 02                    R  5e     3477742330 5 4 5 7    78.0   66.0
 23  108.631641 2.736E-31 6.010e-08.08800.118 1261.68310.780.000006       1 0 0 01       1 0 0 02                    R  2e     3477742330 5 4 5 7     7.0    5.0
 24  109.047000 3.186E-32 1.950e-08.08510.113 1288.20720.740.000180       1 0 0 01       1 0 0 02                    R  6e     3477742330 5 4 5 7    90.0   78.0
 23  109.371000 3.652E-31 6.360e-08.08740.117 1263.89180.770.000098       1 0 0 01       1 0 0 02                    R  3e     3477742330 5 4 5 7     9.0    7.0
 24  109.805646 3.593E-32 2.008e-08.08400.112 1293.50850.730.000172       1 0 0 01       1 0 0 02                    R  7e     3477842330 5 4 5 7   102.0   90.0
 23  110.111136 4.554E-31 6.638e-08.08670.116 1266.83670.760.000161       1 0 0 01       1 0 0 02                    R  4e     3477742330 5 4 5 7    11.0    9.0
 24  110.564457 3.973E-32 2.064e-08.08290.110 1299.56750.710.000149       1 0 0 01       1 0 0 02                    R  8e     3477842330 5 4 5 7   114.0  102.0
 23  110.852050 5.432E-31 6.878e-08.08590.114 1270.51770.750.000175       1 0 0 01       1 0 0 02                    R  5e     3477742330 5 4 5 7    13.0   11.0
 24  111.323436 4.323E-32 2.118e-08.08180.109 1306.38350.700.000136       1 0 0 01       1 0 0 02                    R  9e     3477842330 5 4 5 7   126.0  114.0
 23  111.593744 6.277E-31 7.096e-08.08490.113 1274.93510.740.000180       1 0 0 01       1 0 0 02                    R  6e     3477742330 5 4 5 7    15.0   13.0
 24  112.082590 4.640E-32 2.172e-08.08070.108 1313.95700.700.000123       1 0 0 01       1 0 0 02                    R 10e     3477742330 5 4 5 7   138.0  126.0
 23  112.336221 7.079E-31 7.300e-08.08390.111 1280.08850.730.000171       1 0 0 01       1 0 0 02                    R  7e     3477842330 5 4 5 7    17.0   15.0
 24  112.841925 4.920E-32 2.225e-08.07960.107 1322.28750.690.000127       1 0 0 01       1 0 0 02                    R 11e     3477742330 5 4 5 7   150.0  138.0
 23  113.079481 7.830E-31 7.496e-08.08270.110 1285.97800.710.000148       1 0 0 01       1 0 0 02                    R  8e     3477842330 5 4 5 7    19.0   17.0
 24  113.601450 5.162E-32 2.278e-08.07860.105 1331.37520.690.000158       1 0 0 01       1 0 0 02                    R 12e     3477742330 5 4 5 7   162.0  150.0
 23  113.823533 8.523E-31 7.687e-08.08160.109 1292.60380.700.000136       1 0 0 01       1 0 0 02                    R  9e     3477842330 5 4 5 7    21.0   19.0
 24  114.361171 5.363E-32 2.331e-08.07750.104 1341.22000.690.000185       1 0 0 01       1 0 0 02                    R 13e     3477642330 5 4 5 7   174.0  162.0
 23  114.568378 9.150E-31 7.873e-08.08050.107 1299.96550.700.000123       1 0 0 01       1 0 0 02                    R 10e     3477742330 5 4 5 7    23.0   21.0
 24  115.121099 5.523E-32 2.384e-08.07650.103 1351.82190.690.000199       1 0 0 01       1 0 0 02                    R 14e     3477642330 5 4 5 7   186.0  174.0
 23  115.314025 9.708E-31 8.059e-08.07940.106 1308.06340.690.000126       1 0 0 01       1 0 0 02                    R 11e     3477742330 5 4 5 7    25.0   23.0
 24  115.881244 5.641E-32 2.437e-08.07550.102 1363.18080.690.000208       1 0 0 01       1 0 0 02                    R 15e     3477642330 5 4 5 7   198.0  186.0
 23  116.060478 1.019E-30 8.243e-08.07840.105 1316.89720.690.000158       1 0 0 01       1 0 0 02                    R 12e     3677742332 5 4 5 7    27.0   25.0
 24  116.641618 5.717E-32 2.491e-08.07460.102 1375.29680.690.000189       1 0 0 01       1 0 0 02                    R 16e     3477642330 5 4 5 7   210.0  198.0
 23  116.807746 1.059E-30 8.423e-08.07740.104 1326.46700.690.000185       1 0 0 01       1 0 0 02                    R 13e     3677642332 5 4 5 7    29.0   27.0
 24  117.402233 5.754E-32 2.545e-08.07370.101 1388.16960.690.000193       1 0 0 01       1 0 0 02                    R 17e     3477642330 5 4 5 7   222.0  210.0
 23  117.555836 1.092E-30 8.611e-08.07630.103 1336.77270.690.000198       1 0 0 01       1 0 0 02                    R 14e     3677642332 5 4 5 7    31.0   29.0
 24  118.163101 5.751E-32 2.600e-08.07300.100 1401.79920.700.000168       1 0 0 01       1 0 0 02                    R 18e     3477642330 5 4 5 7   234.0  222.0
 23  118.304760 1.116E-30 8.793e-08.07530.102 1347.81430.690.000207       1 0 0 01       1 0 0 02                    R 15e     3677642332 5 4 5 7    33.0   31.0
 24  118.924238 5.710E-32 2.655e-08.07240.099 1416.18570.700.000154       1 0 0 01       1 0 0 02                    R 19e     3477642330 5 4 5 7   246.0  234.0
 23  119.054524 1.133E-30 8.984e-08.07440.101 1359.59180.690.000189       1 0 0 01       1 0 0 02                    R 16e     3677642332 5 4 5 7    35.0   33.0
 24  119.685657 5.635E-32 2.710e-08.07180.098 1431.32890.710.000145       1 0 0 01       1 0 0 02                    R 20e     3477642330 5 4 5 7   258.0  246.0
 23  119.805140 1.141E-30 9.168e-08.07360.101 1372.10510.690.000193       1 0 0 01       1 0 0 02                    R 17e     3677642332 5 4 5 7    37.0   35.0
 24  120.447375 5.527E-32 2.767e-08.07130.098 1447.22880.710.000157       1 0 0 01       1 0 0 02                    R 21e     3477642330 5 4 5 7   270.0  258.0
 23  120.556621 1.142E-30 9.358e-08.07290.100 1385.35400.700.000168       1 0 0 01       1 0 0 02                    R 18e     3677642332 5 4 5 7    39.0   37.0
 24  121.209409 5.390E-32 2.823e-08.07080.097 1463.88510.720.000136       1 0 0 01       1 0 0 02                    R 22e     3477642330 5 4 5 7   282.0  270.0
 23  121.261544 1.776E-32 1.076e-07.06790.084 2392.43630.760.000113       1 1 1 01       1 1 1 02                    P 36e     3477642330 5 4 5 7    71.0   73.0
 23  121.308979 1.136E-30 9.552e-08.07220.099 1399.33870.700.000154       1 0 0 01       1 0 0 02                    R 19e     3677642332 5 4 5 7    41.0   39.0
 23  121.330278 1.767E-32 1.077e-07.06790.084 2393.48730.760.000113       1 1 1 01       1 1 1 02                    P 36f     3477642330 5 4 5 7    71.0   73.0
 24  121.971777 5.227E-32 2.881e-08.07030.096 1481.29800.730.000139       1 0 0 01       1 0 0 02                    R 23e     3477642330 5 4 5 7   294.0  282.0
 23  121.985591 1.983E-32 1.095e-07.06800.085 2365.92770.760.000106       1 1 1 01       1 1 1 02                    P 35e     3477642330 5 4 5 7    69.0   71.0
 23  122.048129 1.974E-32 1.096e-07.06800.085 2366.92260.760.000106       1 1 1 01       1 1 1 02                    P 35f     3477642330 5 4 5 7    69.0   71.0
 23  122.062226 1.122E-30 9.739e-08.07160.098 1414.05900.710.000145       1 0 0 01       1 0 0 02                    R 20e     3677642332 5 4 5 7    43.0   41.0
 23  122.710249 2.205E-32 1.115e-07.06810.086 2340.15430.760.000106       1 1 1 01       1 1 1 02                    P 34e     3477642330 5 4 5 7    67.0   69.0
 24  122.734496 5.042E-32 2.940e-08.07000.095 1499.46740.730.000140       1 0 0 01       1 0 0 02                    R 24e     3477542330 5 4 5 7   306.0  294.0
 23  122.766900 2.195E-32 1.116e-07.06810.086 2341.09470.760.000106       1 1 1 01       1 1 1 02                    P 34f     3477642330 5 4 5 7    67.0   69.0
 23  122.816376 1.103E-30 9.940e-08.07110.097 1429.51480.710.000156       1 0 0 01       1 0 0 02                    R 21e     3677642332 5 4 5 7    45.0   43.0
 23  123.435498 2.441E-32 1.135e-07.06820.087 2315.11600.760.000113       1 1 1 01       1 1 1 02                    P 33e     3477642330 5 4 5 7    65.0   67.0
 23  123.486565 2.430E-32 1.135e-07.06820.087 2316.00320.760.000113       1 1 1 01       1 1 1 02                    P 33f     3477642330 5 4 5 7    65.0   67.0
 24  123.497587 4.837E-32 2.999e-08.06960.094 1518.39290.730.000131       1 0 0 01       1 0 0 02                    R 25e     3477542330 5 4 5 7   318.0  306.0
 23  123.571445 1.077E-30 1.013e-07.07060.097 1445.70610.720.000135       1 0 0 01       1 0 0 02                    R 22e     3677642332 5 4 5 7    47.0   45.0
 23  124.161319 2.689E-32 1.155e-07.06830.088 2290.81300.760.000121       1 1 1 01       1 1 1 02                    P 32e     3477642330 5 4 5 7    63.0   65.0
 23  124.207097 2.677E-32 1.155e-07.06830.088 2291.64870.760.000121       1 1 1 01       1 1 1 02                    P 32f     3477642330 5 4 5 7    63.0   65.0
 24  124.261070 4.616E-32 3.059e-08.06930.093 1538.07500.740.000107       1 0 0 01       1 0 0 02                    R 26e     3477642330 5 4 5 7   330.0  318.0
 23  124.327448 1.046E-30 1.033e-07.07020.096 1462.63270.730.000139       1 0 0 01       1 0 0 02                    R 23e     3677642332 5 4 5 7    49.0   47.0
 23  124.887695 2.949E-32 1.175e-07.06840.089 2267.24540.750.000110       1 1 1 01       1 1 1 02                    P 31e     3477642330 5 4 5 7    61.0   63.0
 23  124.928472 2.937E-32 1.175e-07.06840.089 2268.03080.750.000110       1 1 1 01       1 1 1 02                    P 31f     3477642330 5 4 5 7    61.0   63.0
 24  125.024967 4.383E-32 3.119e-08.06910.092 1558.51310.740.000119       1 0 0 01       1 0 0 02                    R 27e     3477642330 5 4 5 7   342.0  330.0
 23  125.084401 1.011E-30 1.053e-07.06980.095 1480.29470.730.000140       1 0 0 01       1 0 0 02                    R 24e     3677542332 5 4 5 7    51.0   49.0
 23  125.614607 3.219E-32 1.196e-07.06850.090 2244.41310.750.000106       1 1 1 01       1 1 1 02                    P 30e     3477642330 5 4 5 7    59.0   61.0
 23  125.650665 3.207E-32 1.196e-07.06850.090 2245.14990.750.000106       1 1 1 01       1 1 1 02                    P 30f     3477642330 5 4 5 7    59.0   61.0
 24  125.789299 4.141E-32 3.181e-08.06890.091 1579.70730.750.000117       1 0 0 01       1 0 0 02                    R 28e     3477642330 5 4 5 7   354.0  342.0
 23  125.842323 9.717E-31 1.073e-07.06950.094 1498.69200.730.000131       1 0 0 01       1 0 0 02                    R 25e     3477542330 5 4 5 7    53.0   51.0
 23  126.342038 3.498E-32 1.217e-07.06870.091 2222.31640.750.000112       1 1 1 01       1 1 1 02                    P 29e     3477642330 5 4 5 7    57.0   59.0
 23  126.373652 3.485E-32 1.217e-07.06870.091 2223.00630.750.000112       1 1 1 01       1 1 1 02                    P 29f     3477642330 5 4 5 7    57.0   59.0
 24  126.554091 3.893E-32 3.243e-08.06870.090 1601.65730.750.000099       1 0 0 01       1 0 0 02                    R 29e     3477642330 5 4 5 7   366.0  354.0
 23  126.601229 9.293E-31 1.094e-07.06920.093 1517.82430.740.000107       1 0 0 01       1 0 0 02                    R 26e     3477642330 5 4 5 7    55.0   53.0
 23  127.069972 3.781E-32 1.238e-07.06890.092 2200.95530.740.000122       1 1 1 01       1 1 1 02                    P 28e     3477642330 5 4 5 7    55.0   57.0
 23  127.097409 3.768E-32 1.238e-07.06890.092 2201.59990.740.000122       1 1 1 01       1 1 1 02                    P 28f     3477642330 5 4 5 7    55.0   57.0
 24  127.319366 3.642E-32 3.305e-08.06860.090 1624.36340.750.000112       1 0 0 01       1 0 0 02                    R 30e     3477642330 5 4 5 7   378.0  366.0
 23  127.361141 8.843E-31 1.115e-07.06890.092 1537.69190.740.000119       1 0 0 01       1 0 0 02                    R 27e     3477642330 5 4 5 7    57.0   55.0
 23  127.798391 4.069E-32 1.259e-07.06920.093 2180.33010.740.000107       1 1 1 01       1 1 1 02                    P 27e     3477642330 5 4 5 7    53.0   55.0
 23  127.821914 4.055E-32 1.259e-07.06920.093 2180.93040.740.000107       1 1 1 01       1 1 1 02                    P 27f     3477642330 5 4 5 7    53.0   55.0
 24  128.085148 3.391E-32 3.369e-08.06840.089 1647.82520.760.000116       1 0 0 01       1 0 0 02                    R 31e     3477642330 5 4 5 7   390.0  378.0
 23  128.122078 8.373E-31 1.136e-07.06870.091 1558.29440.750.000116       1 0 0 01       1 0 0 02                    R 28e     3477642330 5 4 5 7    59.0   57.0
 23  128.527278 4.356E-32 1.281e-07.06950.094 2160.44090.730.000099       1 1 1 01       1 1 1 02                    P 26e     3477542330 5 4 5 7    51.0   53.0
 23  128.547144 4.343E-32 1.281e-07.06950.094 2160.99850.730.000099       1 1 1 01       1 1 1 02                    P 26f     3477542330 5 4 5 7    51.0   53.0
 24  128.851465 3.142E-32 3.433e-08.06830.088 1672.04260.760.000125       1 0 0 01       1 0 0 02                    R 32e     3477642330 5 4 5 7   402.0  390.0
 23  128.884058 7.890E-31 1.157e-07.06850.090 1579.63180.750.000098       1 0 0 01       1 0 0 02                    R 29e     3477642330 5 4 5 7    61.0   59.0
 23  129.256622 4.640E-32 1.304e-07.06980.095 2141.28740.730.000092       1 1 1 01       1 1 1 02                    P 25e     3477642330 5 4 5 7    49.0   51.0
 23  129.273079 4.626E-32 1.303e-07.06980.095 2141.80420.730.000092       1 1 1 01       1 1 1 02                    P 25f     3477642330 5 4 5 7    49.0   51.0
 24  129.618343 2.899E-32 3.499e-08.06820.087 1697.01560.760.000136       1 0 0 01       1 0 0 02                    R 33e     3477642330 5 4 5 7   414.0  402.0
 23  129.647105 7.400E-31 1.179e-07.06840.089 1601.70410.750.000112       1 0 0 01       1 0 0 02                    R 30e     3477642330 5 4 5 7    63.0   61.0
 23  129.986403 4.916E-32 1.326e-07.07020.096 2122.86990.730.000094       1 1 1 01       1 1 1 02                    P 24e     3477542330 5 4 5 7    47.0   49.0
 23  129.999698 4.903E-32 1.326e-07.07020.096 2123.34740.730.000094       1 1 1 01       1 1 1 02                    P 24f     3477542330 5 4 5 7    47.0   49.0
 24  130.385809 2.661E-32 3.564e-08.06810.086 1722.74400.760.000144       1 0 0 01       1 0 0 02                    R 34e     3477642330 5 4 5 7   426.0  414.0
 23  130.411240 6.908E-31 1.200e-07.06830.088 1624.51100.760.000116       1 0 0 01       1 0 0 02                    R 31e     3477642330 5 4 5 7    65.0   63.0
 23  130.716610 5.181E-32 1.349e-07.07060.097 2105.18850.720.000095       1 1 1 01       1 1 1 02                    P 23e     3477642330 5 4 5 7    45.0   47.0
 23  130.726980 5.168E-32 1.349e-07.07060.097 2105.62820.720.000095       1 1 1 01       1 1 1 02                    P 23f     3477642330 5 4 5 7    45.0   47.0
 24  131.153893 2.433E-32 3.632e-08.06800.085 1749.22770.760.000144       1 0 0 01       1 0 0 02                    R 35e     3477642330 5 4 5 7   438.0  426.0
 23  131.176486 6.419E-31 1.223e-07.06820.087 1648.05250.760.000124       1 0 0 01       1 0 0 02                    R 32e     3477642330 5 4 5 7    67.0   65.0
 23  131.447226 5.431E-32 1.373e-07.07110.097 2088.24320.710.000103       1 1 1 01       1 1 1 02                    P 22e     3477642330 5 4 5 7    43.0   45.0
 23  131.454908 5.418E-32 1.372e-07.07110.097 2088.64650.710.000103       1 1 1 01       1 1 1 02                    P 22f     3477642330 5 4 5 7    43.0   45.0
 24  131.922624 2.214E-32 3.700e-08.06790.084 1776.46660.760.000125       1 0 0 01       1 0 0 02                    R 36e     3477642330 5 4 5 7   450.0  438.0
 23  131.942867 5.938E-31 1.245e-07.06810.086 1672.32860.760.000136       1 0 0 01       1 0 0 02                    R 33e     3477642330 5 4 5 7    69.0   67.0
 23  132.178239 5.660E-32 1.397e-07.07160.098 2072.03420.710.000122       1 1 1 01       1 1 1 02                    P 21e     3477642330 5 4 5 7    41.0   43.0
 23  132.183462 5.647E-32 1.396e-07.07160.098 2072.40280.710.000122       1 1 1 01       1 1 1 02                    P 21f     3477642330 5 4 5 7    41.0   43.0
 23  132.710407 5.467E-31 1.267e-07.06800.085 1697.33900.760.000143       1 0 0 01       1 0 0 02                    R 34e     3477642330 5 4 5 7    71.0   69.0
 23  132.909637 5.863E-32 1.421e-07.07220.099 2056.56130.700.000118       1 1 1 01       1 1 1 02                    P 20e     3477642330 5 4 5 7    39.0   41.0
 23  132.912623 5.851E-32 1.421e-07.07220.099 2056.89700.700.000118       1 1 1 01       1 1 1 02                    P 20f     3477642330 5 4 5 7    39.0   41.0
 23  133.479131 5.012E-31 1.290e-07.06780.084 1723.08370.760.000144       1 0 0 01       1 0 0 02                    R 35e     3477642330 5 4 5 7    73.0   71.0
 23  133.641405 6.036E-32 1.446e-07.07280.100 2041.82500.700.000111       1 1 1 01       1 1 1 02                    P 19e     3477642330 5 4 5 7    37.0   39.0
 23  133.642376 6.025E-32 1.445e-07.07280.100 2042.12900.700.000111       1 1 1 01       1 1 1 02                    P 19f     3477642330 5 4 5 7    37.0   39.0
 23  134.249066 4.576E-31 1.314e-07.06780.083 1749.56270.760.000124       1 0 0 01       1 0 0 02                    R 36e     3477642330 5 4 5 7    75.0   73.0
 23  134.372703 6.164E-32 1.470e-07.07360.101 2028.09900.690.000110       1 1 1 01       1 1 1 02                    P 18f     3477642330 5 4 5 7    35.0   37.0
 23  134.373532 6.175E-32 1.471e-07.07360.101 2027.82500.690.000110       1 1 1 01       1 1 1 02                    P 18e     3477642330 5 4 5 7    35.0   37.0
 23  135.020237 4.158E-31 1.337e-07.06770.082 1776.77560.760.000119       1 0 0 01       1 0 0 02                    R 37e     3477642330 5 4 5 7    77.0   75.0
 23  135.103588 6.264E-32 1.496e-07.07440.101 2014.80710.690.000093       1 1 1 01       1 1 1 02                    P 17f     3477642330 5 4 5 7    33.0   35.0
 23  135.106005 6.274E-32 1.497e-07.07440.101 2014.56160.690.000093       1 1 1 01       1 1 1 02                    P 17e     3477642330 5 4 5 7    33.0   35.0
 23  135.792675 3.763E-31 1.361e-07.06760.081 1804.72250.750.000134       1 0 0 01       1 0 0 02                    R 38e     3477642330 5 4 5 7    79.0   77.0
 23  135.835017 6.320E-32 1.522e-07.07530.102 2002.25330.690.000066       1 1 1 01       1 1 1 02                    P 16f     3477642330 5 4 5 7    31.0   33.0
 23  135.838815 6.330E-32 1.523e-07.07530.102 2002.03470.690.000066       1 1 1 01       1 1 1 02                    P 16e     3477642330 5 4 5 7    31.0   33.0
 23  136.566404 3.391E-31 1.385e-07.06750.081 1833.40320.750.000131       1 0 0 01       1 0 0 02                    R 39e     3477642330 5 4 5 7    81.0   79.0
 23  136.566975 6.329E-32 1.549e-07.07630.103 1990.43770.690.000051       1 1 1 01       1 1 1 02                    P 15f     3477642330 5 4 5 7    29.0   31.0
 23  136.571950 6.338E-32 1.550e-07.07630.103 1990.24440.690.000051       1 1 1 01       1 1 1 02                    P 15e     3477642330 5 4 5 7    29.0   31.0
 23  137.299447 6.286E-32 1.577e-07.07730.104 1979.36040.690.000038       1 1 1 01       1 1 1 02                    P 14f     3477642330 5 4 5 7    27.0   29.0
 23  137.305400 6.294E-32 1.578e-07.07730.104 1979.19070.690.000038       1 1 1 01       1 1 1 02                    P 14e     3477642330 5 4 5 7    27.0   29.0
 23  137.341457 3.042E-31 1.409e-07.06750.080 1862.81760.750.000123       1 0 0 01       1 0 0 02                    R 40e     3477642330 5 4 5 7    83.0   81.0
 23  138.032423 6.187E-32 1.605e-07.07840.105 1969.02110.690.000041       1 1 1 01       1 1 1 02                    P 13f     3477742330 5 4 5 7    25.0   27.0
 23  138.039154 6.195E-32 1.606e-07.07840.105 1968.87370.690.000041       1 1 1 01       1 1 1 02                    P 13e     3477742330 5 4 5 7    25.0   27.0
 23  138.117863 2.718E-31 1.434e-07.06740.079 1892.96560.750.000121       1 0 0 01       1 0 0 02                    R 41e     3477642330 5 4 5 7    85.0   83.0
 23  138.765887 6.032E-32 1.635e-07.07940.106 1959.42030.690.000037       1 1 1 01       1 1 1 02                    P 12f     3477742330 5 4 5 7    23.0   25.0
 23  138.773204 6.038E-32 1.636e-07.07940.106 1959.29350.690.000037       1 1 1 01       1 1 1 02                    P 12e     3477742330 5 4 5 7    23.0   25.0
 23  138.895651 2.418E-31 1.459e-07.06730.078 1923.84700.750.000138       1 0 0 01       1 0 0 02                    R 42e     3477642330 5 4 5 7    87.0   85.0
 23  139.499830 5.816E-32 1.665e-07.08050.107 1950.55770.700.000020       1 1 1 01       1 1 1 02                    P 11f     3477742330 5 4 5 7    21.0   23.0
 23  139.507541 5.821E-32 1.666e-07.08050.107 1950.45010.700.000020       1 1 1 01       1 1 1 02                    P 11e     3477742330 5 4 5 7    21.0   23.0
 23  139.674854 2.143E-31 1.485e-07.06720.077 1955.46150.750.000126       1 0 0 01       1 0 0 02                    R 43e     3477642330 5 4 5 7    89.0   87.0
 23  140.234238 5.539E-32 1.696e-07.08160.109 1942.43380.70-.000016       1 1 1 01       1 1 1 02                    P 10f     3477842330 5 4 5 7    19.0   21.0
 23  140.242155 5.544E-32 1.697e-07.08160.109 1942.34340.70-.000016       1 1 1 01       1 1 1 02                    P 10e     3477842330 5 4 5 7    19.0   21.0
 23  140.455505 1.890E-31 1.510e-07.06720.076 1987.80940.750.000143       1 0 0 01       1 0 0 02                    R 44e     3477642330 5 4 5 7    91.0   89.0
 23  140.969104 5.201E-32 1.729e-07.08280.110 1935.04810.71-.000059       1 1 1 01       1 1 1 02                    P  9f     3477842330 5 4 5 7    17.0   19.0
 23  140.977040 5.205E-32 1.730e-07.08280.110 1934.97380.71-.000059       1 1 1 01       1 1 1 02                    P  9e     3477842330 5 4 5 7    17.0   19.0
 23  141.237635 1.661E-31 1.536e-07.06700.076 2020.89030.740.000124       1 0 0 01       1 0 0 02                    R 45e     3477642330 5 4 5 7    93.0   91.0
 23  141.704418 4.801E-32 1.763e-07.08390.111 1928.40100.73-.000089       1 1 1 01       1 1 1 02                    P  8f     3477842330 5 4 5 7    15.0   17.0
 23  141.712187 4.804E-32 1.764e-07.08390.111 1928.34080.73-.000089       1 1 1 01       1 1 1 02                    P  8e     3477842330 5 4 5 7    15.0   17.0
 23  142.021279 1.454E-31 1.563e-07.06690.075 2054.70410.740.000127       1 0 0 01       1 0 0 02                    R 46e     3477642330 5 4 5 7    95.0   93.0
 23  142.440169 4.340E-32 1.799e-07.08490.113 1922.49230.74-.000112       1 1 1 01       1 1 1 02                    P  7f     3477742330 5 4 5 7    13.0   15.0
 23  142.447591 4.342E-32 1.800e-07.08490.113 1922.44480.74-.000112       1 1 1 01       1 1 1 02                    P  7e     3477742330 5 4 5 7    13.0   15.0
 23  142.806472 1.267E-31 1.589e-07.06680.074 2089.25020.730.000115       1 0 0 01       1 0 0 02                    R 47e     3477642330 5 4 5 7    97.0   95.0
 23  143.176350 3.819E-32 1.837e-07.08590.114 1917.32210.75-.000118       1 1 1 01       1 1 1 02                    P  6f     3477742330 5 4 5 7    11.0   13.0
 23  143.183244 3.821E-32 1.838e-07.08590.114 1917.28580.75-.000118       1 1 1 01       1 1 1 02                    P  6e     3477742330 5 4 5 7    11.0   13.0
 23  143.403162 2.583E-32 3.055e-06.06740.079 2991.43850.75-.000027       2 0 0 03       0 0 0 11                    P 42e     3477642330 5 4 5 7    83.0   85.0
 23  143.593249 1.100E-31 1.616e-07.06670.074 2124.52930.730.000122       1 0 0 01       1 0 0 02                    R 48e     3477742330 5 4 5 7    99.0   97.0
 23  143.879172 2.927E-32 3.069e-06.06750.080 2960.78980.75-.000024       2 0 0 03       0 0 0 11                    P 41e     3477642330 5 4 5 7    81.0   83.0
 23  143.912953 3.239E-32 1.876e-07.08670.116 1912.89060.76-.000109       1 1 1 01       1 1 1 02                    P  5f     3477742330 5 4 5 7     9.0   11.0
 23  143.919140 3.240E-32 1.877e-07.08670.116 1912.86360.76-.000109       1 1 1 01       1 1 1 02                    P  5e     3477742330 5 4 5 7     9.0   11.0
 23  144.360952 3.304E-32 3.085e-06.06750.081 2930.86910.75-.000029       2 0 0 03       0 0 0 11                    P 40e     3477642330 5 4 5 7    79.0   81.0
 23  144.381647 9.511E-32 1.643e-07.06660.073 2160.54080.730.000114       1 0 0 01       1 0 0 02                    R 49e     3477742330 5 4 5 7   101.0   99.0
 23  144.649973 2.599E-32 1.914e-07.08740.117 1909.19760.77-.000065       1 1 1 01       1 1 1 02                    P  4f     3477742330 5 4 5 7     7.0    9.0
 23  144.655274 2.600E-32 1.915e-07.08740.117 1909.17870.77-.000065       1 1 1 01       1 1 1 02                    P  4e     3477742330 5 4 5 7     7.0    9.0
 23  144.848535 3.714E-32 3.101e-06.06760.081 2901.67680.75-.000031       2 0 0 03       0 0 0 11                    P 39e     3477642330 5 4 5 7    77.0   79.0
 23  145.171700 8.190E-32 1.671e-07.06650.072 2197.28420.730.000103       1 0 0 01       1 0 0 02                    R 50e     3477742330 5 4 5 7   103.0  101.0
 23  145.341952 4.158E-32 3.118e-06.06770.082 2873.21290.76-.000030       2 0 0 03       0 0 0 11                    P 38e     3477642330 5 4 5 7    75.0   77.0
 23  145.841235 4.637E-32 3.136e-06.06780.083 2845.47730.76-.000034       2 0 0 03       0 0 0 11                    P 37e     3477642330 5 4 5 7    73.0   75.0
 23  145.963449 7.024E-32 1.698e-07.06640.072 2234.76000.720.000107       1 0 0 01       1 0 0 02                    R 51e     3477742330 5 4 5 7   105.0  103.0
 23  146.346415 5.147E-32 3.152e-06.06790.084 2818.47050.76-.000041       2 0 0 03       0 0 0 11                    P 36e     3477642330 5 4 5 7    71.0   73.0
 23  146.756931 6.001E-32 1.727e-07.06620.071 2272.96750.720.000114       1 0 0 01       1 0 0 02                    R 52e     3477742330 5 4 5 7   107.0  105.0
 23  146.857522 5.690E-32 3.171e-06.06800.085 2792.19210.76-.000048       2 0 0 03       0 0 0 11                    P 35e     3477642330 5 4 5 7    69.0   71.0
 23  147.374583 6.265E-32 3.190e-06.06810.086 2766.64260.76-.000047       2 0 0 03       0 0 0 11                    P 34e     3477642330 5 4 5 7    67.0   69.0
 23  147.552185 5.106E-32 1.755e-07.06610.071 2311.90700.720.000125       1 0 0 01       1 0 0 02                    R 53e     3477742330 5 4 5 7   109.0  107.0
 23  147.897628 6.870E-32 3.211e-06.06820.087 2741.82200.76-.000041       2 0 0 03       0 0 0 11                    P 33e     3477642330 5 4 5 7    65.0   67.0
 23  148.349250 4.328E-32 1.784e-07.06590.070 2351.57790.710.000122       1 0 0 01       1 0 0 02                    R 54e     3477742330 5 4 5 7   111.0  109.0
 23  148.426683 7.500E-32 3.232e-06.06830.088 2717.73050.76-.000032       2 0 0 03       0 0 0 11                    P 32e     3477642330 5 4 5 7    63.0   65.0
 23  148.961775 8.152E-32 3.254e-06.06840.089 2694.36790.75-.000041       2 0 0 03       0 0 0 11                    P 31e     3477642330 5 4 5 7    61.0   63.0
 23  149.148170 3.653E-32 1.813e-07.06580.070 2391.98050.710.000128       1 0 0 01       1 0 0 02                    R 55e     3477742330 5 4 5 7   113.0  111.0
 23  149.502930 8.822E-32 3.277e-06.06850.090 2671.73440.75-.000045       2 0 0 03       0 0 0 11                    P 30e     3477642330 5 4 5 7    59.0   61.0
 23  149.948982 3.072E-32 1.843e-07.06560.070 2433.11400.700.000113       1 0 0 01       1 0 0 02                    R 56e     3477742330 5 4 5 7   115.0  113.0
 23  150.050173 9.503E-32 3.301e-06.06870.091 2649.83010.75-.000040       2 0 0 03       0 0 0 11                    P 29e     3477642330 5 4 5 7    57.0   59.0
 23  150.552396 2.823E-32 1.680e-07.08740.117 1906.23060.770.000098       1 1 1 01       1 1 1 02                    R  3e     3477742330 5 4 5 7     9.0    7.0
 23  150.560502 2.823E-32 1.680e-07.08740.117 1906.24300.770.000098       1 1 1 01       1 1 1 02                    R  3f     3477742330 5 4 5 7     9.0    7.0
 23  150.603527 1.019E-31 3.326e-06.06890.092 2628.65530.74-.000031       2 0 0 03       0 0 0 11                    P 28e     3477642330 5 4 5 7    55.0   57.0
 23  151.163015 1.088E-31 3.353e-06.06920.093 2608.21000.74-.000044       2 0 0 03       0 0 0 11                    P 27e     3477642330 5 4 5 7    53.0   55.0
 23  151.290499 3.592E-32 1.786e-07.08670.116 1909.17870.760.000161       1 1 1 01       1 1 1 02                    R  4e     3477742330 5 4 5 7    11.0    9.0
 23  151.301071 3.592E-32 1.786e-07.08670.116 1909.19760.760.000161       1 1 1 01       1 1 1 02                    R  4f     3477742330 5 4 5 7    11.0    9.0
 23  151.728661 1.155E-31 3.377e-06.06950.094 2588.49390.73-.000050       2 0 0 03       0 0 0 11                    P 26e     3477542330 5 4 5 7    51.0   53.0
 23  152.028810 4.323E-32 1.863e-07.08590.114 1912.86360.750.000175       1 1 1 01       1 1 1 02                    R  5e     3477742330 5 4 5 7    13.0   11.0
 23  152.042026 4.324E-32 1.864e-07.08590.114 1912.89060.750.000175       1 1 1 01       1 1 1 02                    R  5f     3477742330 5 4 5 7    13.0   11.0
 23  152.300486 1.221E-31 3.405e-06.06980.095 2569.50760.73-.000057       2 0 0 03       0 0 0 11                    P 25e     3477642330 5 4 5 7    49.0   51.0
 23  152.767329 5.015E-32 1.926e-07.08490.113 1917.28580.740.000180       1 1 1 01       1 1 1 02                    R  6e     3477742330 5 4 5 7    15.0   13.0
 23  152.783369 5.017E-32 1.928e-07.08490.113 1917.32210.740.000180       1 1 1 01       1 1 1 02                    R  6f     3477742330 5 4 5 7    15.0   13.0
 23  152.878508 1.285E-31 3.436e-06.07020.096 2551.25070.73-.000054       2 0 0 03       0 0 0 11                    P 24e     3477542330 5 4 5 7    47.0   49.0
 23  153.462749 1.344E-31 3.465e-06.07060.097 2533.72390.72-.000052       2 0 0 03       0 0 0 11                    P 23e     3477642330 5 4 5 7    45.0   47.0
 23  153.506057 5.664E-32 1.981e-07.08390.111 1922.44480.730.000171       1 1 1 01       1 1 1 02                    R  7e     3477842330 5 4 5 7    17.0   15.0
 23  153.525099 5.665E-32 1.982e-07.08390.111 1922.49230.730.000171       1 1 1 01       1 1 1 02                    R  7f     3477842330 5 4 5 7    17.0   15.0
 23  154.053227 1.399E-31 3.496e-06.07110.097 2516.92650.71-.000044       2 0 0 03       0 0 0 11                    P 22e     3477642330 5 4 5 7    43.0   45.0
 23  154.244994 6.264E-32 2.030e-07.08270.110 1928.34080.710.000148       1 1 1 01       1 1 1 02                    R  8e     3477842330 5 4 5 7    19.0   17.0
 23  154.267221 6.266E-32 2.032e-07.08270.110 1928.40100.710.000148       1 1 1 01       1 1 1 02                    R  8f     3477842330 5 4 5 7    19.0   17.0
 23  154.649960 1.448E-31 3.528e-06.07160.098 2500.85910.71-.000026       2 0 0 03       0 0 0 11                    P 21e     3477642330 5 4 5 7    41.0   43.0
 23  154.984141 6.811E-32 2.076e-07.08160.109 1934.97380.700.000136       1 1 1 01       1 1 1 02                    R  9e     3477842330 5 4 5 7    21.0   19.0
 23  155.009737 6.813E-32 2.078e-07.08160.109 1935.04810.700.000136       1 1 1 01       1 1 1 02                    R  9f     3477842330 5 4 5 7    21.0   19.0
 23  155.252965 1.491E-31 3.563e-06.07220.099 2485.52150.70-.000030       2 0 0 03       0 0 0 11                    P 20e     3477642330 5 4 5 7    39.0   41.0
 23  155.723499 7.301E-32 2.119e-07.08050.107 1942.34340.700.000123       1 1 1 01       1 1 1 02                    R 10e     3477742330 5 4 5 7    23.0   21.0
 23  155.752650 7.303E-32 2.121e-07.08050.107 1942.43380.700.000123       1 1 1 01       1 1 1 02                    R 10f     3477742330 5 4 5 7    23.0   21.0
 23  155.862258 1.526E-31 3.599e-06.07280.100 2470.91410.70-.000037       2 0 0 03       0 0 0 11                    P 19e     3477642330 5 4 5 7    37.0   39.0
 23  156.463072 7.731E-32 2.161e-07.07940.106 1950.45010.690.000126       1 1 1 01       1 1 1 02                    R 11e     3477742330 5 4 5 7    25.0   23.0
 23  156.477854 1.552E-31 3.636e-06.07360.101 2457.03660.69-.000038       2 0 0 03       0 0 0 11                    P 18e     3477642330 5 4 5 7    35.0   37.0
 23  156.495967 7.733E-32 2.163e-07.07940.106 1950.55770.690.000126       1 1 1 01       1 1 1 02                    R 11f     3477742330 5 4 5 7    25.0   23.0
 23  157.099766 1.568E-31 3.675e-06.07440.101 2443.88920.69-.000052       2 0 0 03       0 0 0 11                    P 17e     3477642330 5 4 5 7    33.0   35.0
 23  157.202861 8.097E-32 2.202e-07.07840.105 1959.29350.690.000158       1 1 1 01       1 1 1 02                    R 12e     3477742330 5 4 5 7    27.0   25.0
 23  157.239689 8.099E-32 2.204e-07.07840.105 1959.42030.690.000158       1 1 1 01       1 1 1 02                    R 12f     3477742330 5 4 5 7    27.0   25.0
 23  157.728010 1.573E-31 3.714e-06.07530.102 2431.47170.69-.000075       2 0 0 03       0 0 0 11                    P 16e     3477642330 5 4 5 7    31.0   33.0
 23  157.942869 8.398E-32 2.241e-07.07740.104 1968.87370.690.000185       1 1 1 01       1 1 1 02                    R 13e     3477642330 5 4 5 7    29.0   27.0
 23  157.983825 8.400E-32 2.244e-07.07740.104 1969.02110.690.000185       1 1 1 01       1 1 1 02                    R 13f     3477642330 5 4 5 7    29.0   27.0
 21  158.301811 1.115E-30 2.266e-06.06900.092 3341.63500.75-.000040       2 1 1 03       0 1 1 11                    P 29f     3677642029 5 4 5 7    57.0   59.0
 21  158.335167 1.137E-30 2.142e-06.06920.093 3318.64870.74-.000031       2 1 1 03       0 1 1 11                    P 28e     3677642029 5 4 5 7    55.0   57.0
 23  158.362596 1.567E-31 3.757e-06.07630.103 2419.78470.69-.000085       2 0 0 03       0 0 0 11                    P 15e     3477642330 5 4 5 7    29.0   31.0
 23  158.683100 8.633E-32 2.280e-07.07630.103 1979.19070.690.000198       1 1 1 01       1 1 1 02                    R 14e     3477642330 5 4 5 7    31.0   29.0
 23  158.728380 8.635E-32 2.284e-07.07630.103 1979.36040.690.000198       1 1 1 01       1 1 1 02                    R 14f     3477642330 5 4 5 7    31.0   29.0
 23  159.003537 1.549E-31 3.802e-06.07730.104 2408.82790.69-.000093       2 0 0 03       0 0 0 11                    P 14e     3477642330 5 4 5 7    27.0   29.0
 21  159.400959 1.289E-30 2.293e-06.06950.094 3297.40650.74-.000044       2 1 1 03       0 1 1 11                    P 27f     3677642029 5 4 5 7    53.0   55.0
 23  159.423558 8.802E-32 2.319e-07.07530.102 1990.24440.690.000207       1 1 1 01       1 1 1 02                    R 15e     3477642330 5 4 5 7    33.0   31.0
 23  159.473362 8.805E-32 2.323e-07.07530.102 1990.43770.690.000207       1 1 1 01       1 1 1 02                    R 15f     3477642330 5 4 5 7    33.0   31.0
 21  159.523810 1.308E-30 2.182e-06.06980.095 3276.03590.73-.000051       2 1 1 03       0 1 1 11                    P 26e     3677542029 5 4 5 7    51.0   53.0
 23  159.650842 1.518E-31 3.850e-06.07840.105 2398.60130.69-.000085       2 0 0 03       0 0 0 11                    P 13e     3477742330 5 4 5 7    25.0   27.0
 23  160.164248 8.907E-32 2.358e-07.07440.101 2002.03470.690.000189       1 1 1 01       1 1 1 02                    R 16e     3477642330 5 4 5 7    35.0   33.0
 23  160.218779 8.909E-32 2.362e-07.07440.101 2002.25330.690.000189       1 1 1 01       1 1 1 02                    R 16f     3477642330 5 4 5 7    35.0   33.0
 23  160.304522 1.474E-31 3.901e-06.07940.106 2389.10500.69-.000082       2 0 0 03       0 0 0 11                    P 12e     3477742330 5 4 5 7    23.0   25.0
 21  160.532401 1.462E-30 2.326e-06.07010.095 3256.27860.73-.000057       2 1 1 03       0 1 1 11                    P 25f     3677642029 5 4 5 7    49.0   51.0
 21  160.739334 1.475E-30 2.226e-06.07050.096 3236.51930.73-.000054       2 1 1 03       0 1 1 11                    P 24e     3677542029 5 4 5 7    47.0   49.0
 23  160.905174 8.949E-32 2.396e-07.07360.101 2014.56160.690.000193       1 1 1 01       1 1 1 02                    R 17e     3477642330 5 4 5 7    37.0   35.0
 23  160.964586 1.416E-31 3.955e-06.08050.107 2380.33890.70-.000094       2 0 0 03       0 0 0 11                    P 11e     3477742330 5 4 5 7    21.0   23.0
 23  160.964639 8.951E-32 2.401e-07.07360.101 2014.80710.690.000193       1 1 1 01       1 1 1 02                    R 17f     3477642330 5 4 5 7    37.0   35.0
 23  161.631039 1.345E-31 4.016e-06.08160.109 2372.30320.70-.000123       2 0 0 03       0 0 0 11                    P 10e     3477842330 5 4 5 7    19.0   21.0
 23  161.646342 8.932E-32 2.435e-07.07290.100 2027.82500.700.000168       1 1 1 01       1 1 1 02                    R 18e     3477642330 5 4 5 7    39.0   37.0
 21  161.696304 1.624E-30 2.361e-06.07090.097 3218.25200.72-.000052       2 1 1 03       0 1 1 11                    P 23f     3677642029 5 4 5 7    45.0   47.0
 23  161.710951 8.933E-32 2.440e-07.07290.100 2028.09900.700.000168       1 1 1 01       1 1 1 02                    R 18f     3477642330 5 4 5 7    39.0   37.0
 21  161.981846 1.628E-30 2.273e-06.07140.098 3200.09960.71-.000044       2 1 1 03       0 1 1 11                    P 22e     3677642029 5 4 5 7    43.0   45.0
 23  162.303890 1.260E-31 4.080e-06.08280.110 2364.99800.71-.000160       2 0 0 03       0 0 0 11                    P  9e     3477842330 5 4 5 7    17.0   19.0
 23  162.387757 8.857E-32 2.474e-07.07220.099 2041.82500.700.000154       1 1 1 01       1 1 1 02                    R 19e     3477642330 5 4 5 7    41.0   39.0
 23  162.457726 8.857E-32 2.479e-07.07220.099 2042.12900.700.000154       1 1 1 01       1 1 1 02                    R 19f     3477642330 5 4 5 7    41.0   39.0
 21  162.892823 1.764E-30 2.399e-06.07190.099 3183.32710.71-.000026       2 1 1 03       0 1 1 11                    P 21f     3677642029 5 4 5 7    41.0   43.0
 23  162.983144 1.162E-31 4.154e-06.08390.111 2358.42330.73-.000186       2 0 0 03       0 0 0 11                    P  8e     3477842330 5 4 5 7    15.0   17.0
 23  163.129428 8.728E-32 2.512e-07.07160.098 2056.56130.710.000145       1 1 1 01       1 1 1 02                    R 20e     3477642330 5 4 5 7    43.0   41.0
 23  163.204973 8.728E-32 2.518e-07.07160.098 2056.89700.710.000145       1 1 1 01       1 1 1 02                    R 20f     3477642330 5 4 5 7    43.0   41.0
 21  163.251447 1.756E-30 2.323e-06.07250.100 3166.77730.70-.000030       2 1 1 03       0 1 1 11                    P 20e     3677642029 5 4 5 7    39.0   41.0
 23  163.668806 1.051E-31 4.238e-06.08490.113 2352.57910.74-.000206       2 0 0 03       0 0 0 11                    P  7e     3477742330 5 4 5 7    13.0   15.0
 23  163.871358 8.551E-32 2.551e-07.07110.097 2072.03420.710.000156       1 1 1 01       1 1 1 02                    R 21e     3477642330 5 4 5 7    45.0   43.0
 23  163.952706 8.551E-32 2.558e-07.07110.097 2072.40280.710.000156       1 1 1 01       1 1 1 02                    R 21f     3477642330 5 4 5 7    45.0   43.0
 21  164.122096 1.872E-30 2.441e-06.07320.100 3151.50490.70-.000037       2 1 1 03       0 1 1 11                    P 19f     3677642029 5 4 5 7    37.0   39.0
 23  164.360880 9.285E-32 4.340e-06.08590.114 2347.46530.75-.000209       2 0 0 03       0 0 0 11                    P  6e     3477742330 5 4 5 7    11.0   13.0
 21  164.548222 1.848E-30 2.377e-06.07390.101 3136.55300.69-.000038       2 1 1 03       0 1 1 11                    P 18e     3677642029 5 4 5 7    35.0   37.0
 23  164.613556 8.330E-32 2.590e-07.07060.097 2088.24320.720.000135       1 1 1 01       1 1 1 02                    R 22e     3477642330 5 4 5 7    47.0   45.0
 23  164.700935 8.329E-32 2.597e-07.07060.097 2088.64650.720.000135       1 1 1 01       1 1 1 02                    R 22f     3477642330 5 4 5 7    47.0   45.0
 23  165.059369 7.946E-32 4.470e-06.08670.116 2343.08200.76-.000197       2 0 0 03       0 0 0 11                    P  5e     3477742330 5 4 5 7     9.0   11.0
 23  165.356032 8.070E-32 2.630e-07.07020.096 2105.18850.730.000139       1 1 1 01       1 1 1 02                    R 23e     3477642330 5 4 5 7    49.0   47.0
 21  165.384245 1.935E-30 2.486e-06.07470.102 3122.78590.69-.000052       2 1 1 03       0 1 1 11                    P 17f     3677642029 5 4 5 7    33.0   35.0
 23  165.449673 8.068E-32 2.637e-07.07020.096 2105.62820.730.000139       1 1 1 01       1 1 1 02                    R 23f     3477642330 5 4 5 7    49.0   47.0
 23  165.764275 6.506E-32 4.649e-06.08740.117 2339.42920.77-.000151       2 0 0 03       0 0 0 11                    P  4e     3477742330 5 4 5 7     7.0    9.0
 21  165.872250 1.892E-30 2.435e-06.07570.103 3109.42750.69-.000075       2 1 1 03       0 1 1 11                    P 16e     3677642029 5 4 5 7    31.0   33.0
 23  166.098790 7.776E-32 2.669e-07.06980.095 2122.86990.730.000140       1 1 1 01       1 1 1 02                    R 24e     3477542330 5 4 5 7    51.0   49.0
 23  166.198934 7.774E-32 2.677e-07.06980.095 2123.34740.730.000140       1 1 1 01       1 1 1 02                    R 24f     3477542330 5 4 5 7    51.0   49.0
 23  166.475598 4.977E-32 4.937e-06.08800.118 2336.50710.78-.000058       2 0 0 03       0 0 0 11                    P  3e     3477742330 5 4 5 7     5.0    7.0
 21  166.679380 1.945E-30 2.537e-06.07670.104 3097.17020.69-.000086       2 1 1 03       0 1 1 11                    P 15f     3677642029 5 4 5 7    29.0   31.0
 23  166.841843 7.454E-32 2.709e-07.06950.094 2141.28740.730.000131       1 1 1 01       1 1 1 02                    R 25e     3477542330 5 4 5 7    53.0   51.0
 23  166.948731 7.451E-32 2.717e-07.06950.094 2141.80420.730.000131       1 1 1 01       1 1 1 02                    R 25f     3477542330 5 4 5 7    53.0   51.0
 23  167.193339 3.373E-32 5.550e-06.08880.119 2334.31520.78-.000006       2 0 0 03       0 0 0 11                    P  2e     3477742330 5 4 5 7     3.0    5.0
 21  167.223596 1.879E-30 2.497e-06.07770.105 3085.40060.69-.000094       2 1 1 03       0 1 1 11                    P 14e     3677642029 5 4 5 7    27.0   29.0
 23  167.585197 7.109E-32 2.749e-07.06920.093 2160.44090.740.000107       1 1 1 01       1 1 1 02                    R 26e     3477642330 5 4 5 7    55.0   53.0
 23  167.699080 7.106E-32 2.758e-07.06920.093 2160.99850.740.000107       1 1 1 01       1 1 1 02                    R 26f     3477642330 5 4 5 7    55.0   53.0
 21  168.007595 1.891E-30 2.593e-06.07870.106 3074.65840.69-.000085       2 1 1 03       0 1 1 11                    P 13f     3677742029 5 4 5 7    25.0   27.0
 23  168.328864 6.746E-32 2.789e-07.06890.092 2180.33010.740.000119       1 1 1 01       1 1 1 02                    R 27e     3477642330 5 4 5 7    57.0   55.0
 23  168.449996 6.743E-32 2.799e-07.06890.092 2180.93040.740.000119       1 1 1 01       1 1 1 02                    R 27f     3477642330 5 4 5 7    57.0   55.0
 21  168.602317 1.800E-30 2.565e-06.07980.107 3064.47340.69-.000082       2 1 1 03       0 1 1 11                    P 12e     3677742029 5 4 5 7    23.0   25.0
 21  168.845719 1.420E-30 2.980e-06.06650.072 3456.05220.720.000014       2 0 0 03       0 0 0 11                    P 53e     3677742029 5 4 5 7   105.0  107.0
 23  169.072852 6.371E-32 2.830e-07.06870.091 2200.95530.750.000116       1 1 1 01       1 1 1 02                    R 28e     3477642330 5 4 5 7    59.0   57.0
 23  169.201494 6.367E-32 2.840e-07.06870.091 2201.59990.750.000116       1 1 1 01       1 1 1 02                    R 28f     3477642330 5 4 5 7    59.0   57.0
 21  169.368966 1.768E-30 2.655e-06.08080.108 3055.25100.70-.000094       2 1 1 03       0 1 1 11                    P 11f     3677742029 5 4 5 7    21.0   23.0
 21  169.618895 2.012E-30 2.977e-06.06670.073 3374.90650.720.000003       2 0 0 03       0 0 0 11                    P 51e     3677742029 5 4 5 7   101.0  103.0
 23  169.817173 5.988E-32 2.871e-07.06850.090 2222.31640.750.000098       1 1 1 01       1 1 1 02                    R 29e     3477642330 5 4 5 7    61.0   59.0
 23  169.953593 5.983E-32 2.882e-07.06850.090 2223.00630.750.000098       1 1 1 01       1 1 1 02                    R 29f     3477642330 5 4 5 7    61.0   59.0
 21  170.008456 1.651E-30 2.641e-06.08200.109 3046.64580.70-.000124       2 1 1 03       0 1 1 11                    P 10e     3677842029 5 4 5 7    19.0   21.0
 23  170.128450 3.480E-32 3.493e-06.08880.119 2332.85420.78-.000126       2 0 0 03       0 0 0 11                    R  1e     3477742330 5 4 5 7     5.0    3.0
 21  170.418944 2.806E-30 2.977e-06.06700.074 3296.84080.73-.000008       2 0 0 03       0 0 0 11                    P 49e     3677742029 5 4 5 7    97.0   99.0
 23  170.561839 5.601E-32 2.912e-07.06840.089 2244.41310.750.000112       1 1 1 01       1 1 1 02                    R 30e     3477642330 5 4 5 7    63.0   61.0
 23  170.706309 5.596E-32 2.924e-07.06840.089 2245.14990.750.000112       1 1 1 01       1 1 1 02                    R 30f     3477642330 5 4 5 7    63.0   61.0
 21  170.763555 1.573E-30 2.726e-06.08310.111 3038.94820.71-.000161       2 1 1 03       0 1 1 11                    P  9f     3677842029 5 4 5 7    17.0   19.0
 23  170.878247 5.216E-32 3.788e-06.08800.118 2334.31520.78-.000079       2 0 0 03       0 0 0 11                    R  2e     3477742330 5 4 5 7     7.0    5.0
 21  171.246239 3.853E-30 2.981e-06.06720.075 3221.85690.74-.000014       2 0 0 03       0 0 0 11                    P 47e     3677642029 5 4 5 7    93.0   95.0
 23  171.306860 5.215E-32 2.954e-07.06830.088 2267.24540.760.000116       1 1 1 01       1 1 1 02                    R 31e     3477642330 5 4 5 7    65.0   63.0
 21  171.442046 1.428E-30 2.725e-06.08420.112 3031.91820.73-.000187       2 1 1 03       0 1 1 11                    P  8e     3677842029 5 4 5 7    15.0   17.0
 23  171.459660 5.209E-32 2.966e-07.06830.088 2268.03080.760.000116       1 1 1 01       1 1 1 02                    R 31f     3477642330 5 4 5 7    65.0   63.0
 23  171.634442 6.925E-32 3.978e-06.08740.117 2336.50710.770.000012       2 0 0 03       0 0 0 11                    R  3e     3477742330 5 4 5 7     9.0    7.0
 23  172.052248 4.834E-32 2.997e-07.06820.087 2290.81300.760.000124       1 1 1 01       1 1 1 02                    R 32e     3477642330 5 4 5 7    67.0   65.0
 21  172.101142 5.204E-30 2.986e-06.06740.077 3149.95560.74-.000019       2 0 0 03       0 0 0 11                    P 45e     3677642029 5 4 5 7    89.0   91.0
 21  172.191411 1.305E-30 2.805e-06.08530.114 3025.75050.74-.000206       2 1 1 03       0 1 1 11                    P  7f     3677742029 5 4 5 7    13.0   15.0
 23  172.213665 4.828E-32 3.009e-07.06820.087 2291.64870.760.000124       1 1 1 01       1 1 1 02                    R 32f     3477642330 5 4 5 7    67.0   65.0
 23  172.397028 8.591E-32 4.120e-06.08670.116 2339.42920.760.000073       2 0 0 03       0 0 0 11                    R  4e     3477742330 5 4 5 7    11.0    9.0
 23  172.798017 4.460E-32 3.039e-07.06810.086 2315.11600.760.000136       1 1 1 01       1 1 1 02                    R 33e     3477642330 5 4 5 7    69.0   67.0
 21  172.903110 1.134E-30 2.821e-06.08630.115 3020.29100.75-.000210       2 1 1 03       0 1 1 11                    P  6e     3677742029 5 4 5 7    11.0   13.0
 23  172.968345 4.454E-32 3.052e-07.06810.086 2316.00320.760.000136       1 1 1 01       1 1 1 02                    R 33f     3477642330 5 4 5 7    69.0   67.0
 21  172.984004 6.916E-30 2.995e-06.06760.078 3081.13820.75-.000024       2 0 0 03       0 0 0 11                    P 43e     3677642029 5 4 5 7    85.0   87.0
 23  173.165998 1.020E-31 4.239e-06.08590.114 2343.08200.750.000085       2 0 0 03       0 0 0 11                    R  5e     3477742330 5 4 5 7    13.0   11.0
 23  173.544178 4.097E-32 3.082e-07.06800.085 2340.15430.760.000143       1 1 1 01       1 1 1 02                    R 34e     3477642330 5 4 5 7    71.0   69.0
 23  173.723718 4.091E-32 3.096e-07.06800.085 2341.09470.760.000143       1 1 1 01       1 1 1 02                    R 34f     3477642330 5 4 5 7    71.0   69.0
 21  173.895162 9.040E-30 3.006e-06.06780.080 3015.40600.75-.000024       2 0 0 03       0 0 0 11                    P 41e     3677642029 5 4 5 7    81.0   83.0
 23  173.941343 1.173E-31 4.342e-06.08490.113 2347.46530.740.000087       2 0 0 03       0 0 0 11                    R  6e     3477742330 5 4 5 7    15.0   13.0
 23  174.290746 3.746E-32 3.125e-07.06780.084 2365.92770.760.000144       1 1 1 01       1 1 1 02                    R 35e     3477642330 5 4 5 7    73.0   71.0
 23  174.479806 3.741E-32 3.141e-07.06780.084 2366.92260.760.000144       1 1 1 01       1 1 1 02                    R 35f     3477642330 5 4 5 7    73.0   71.0
 23  174.723053 1.316E-31 4.433e-06.08390.111 2352.57910.730.000074       2 0 0 03       0 0 0 11                    R  7e     3477842330 5 4 5 7    17.0   15.0
 21  174.834940 1.162E-29 3.019e-06.06790.082 2952.75980.75-.000031       2 0 0 03       0 0 0 11                    P 39e     3677642029 5 4 5 7    77.0   79.0
 23  175.511118 1.450E-31 4.524e-06.08270.110 2358.42330.710.000048       2 0 0 03       0 0 0 11                    R  8e     3477842330 5 4 5 7    19.0   17.0
 21  175.803648 1.469E-29 3.037e-06.06810.084 2893.20070.76-.000034       2 0 0 03       0 0 0 11                    P 37e     3677642029 5 4 5 7    73.0   75.0
 23  176.305527 1.572E-31 4.610e-06.08160.109 2364.99800.700.000029       2 0 0 03       0 0 0 11                    R  9e     3477842330 5 4 5 7    21.0   19.0
 21  176.801585 1.825E-29 3.057e-06.06830.086 2836.72970.76-.000048       2 0 0 03       0 0 0 11                    P 35e     3677642029 5 4 5 7    69.0   71.0
 23  177.106266 1.681E-31 4.693e-06.08050.107 2372.30320.700.000009       2 0 0 03       0 0 0 11                    R 10e     3477742330 5 4 5 7    23.0   21.0
 21  177.829031 2.228E-29 3.081e-06.06850.088 2783.34790.76-.000041       2 0 0 03       0 0 0 11                    P 33e     3677642029 5 4 5 7    65.0   67.0
 23  177.913323 1.777E-31 4.776e-06.07940.106 2380.33890.690.000007       2 0 0 03       0 0 0 11                    R 11e     3477742330 5 4 5 7    25.0   23.0
 23  178.726683 1.858E-31 4.855e-06.07840.105 2389.10500.690.000033       2 0 0 03       0 0 0 11                    R 12e     3477742330 5 4 5 7    27.0   25.0
 21  178.886252 2.671E-29 3.107e-06.06870.090 2733.05620.75-.000041       2 0 0 03       0 0 0 11                    P 31e     3677642029 5 4 5 7    61.0   63.0
 23  179.546331 1.926E-31 4.938e-06.07740.104 2398.60130.690.000055       2 0 0 03       0 0 0 11                    R 13e     3477642330 5 4 5 7    29.0   27.0
 21  179.973503 3.143E-29 3.137e-06.06900.092 2685.85500.75-.000040       2 0 0 03       0 0 0 11                    P 29e     3677642029 5 4 5 7    57.0   59.0
 23  180.372252 1.979E-31 5.020e-06.07630.103 2408.82790.690.000063       2 0 0 03       0 0 0 11                    R 14e     3477642330 5 4 5 7    31.0   29.0
 21  181.091019 3.630E-29 3.171e-06.06950.094 2641.74560.74-.000044       2 0 0 03       0 0 0 11                    P 27e     3677642029 5 4 5 7    53.0   55.0
 23  181.204427 2.018E-31 5.104e-06.07530.102 2419.78470.690.000066       2 0 0 03       0 0 0 11                    R 15e     3477642330 5 4 5 7    33.0   31.0
 21  181.429964 1.055E-30 2.689e-06.08710.116 3011.76390.760.000073       2 1 1 03       0 1 1 11                    R  4e     3677742029 5 4 5 7    11.0    9.0
 23  182.042839 2.042E-31 5.187e-06.07440.101 2431.47170.690.000045       2 0 0 03       0 0 0 11                    R 16e     3477642330 5 4 5 7    35.0   33.0
 21  182.239019 4.109E-29 3.209e-06.07010.095 2600.72850.73-.000057       2 0 0 03       0 0 0 11                    P 25e     3677642029 5 4 5 7    49.0   51.0
 21  182.284057 1.257E-30 2.781e-06.08620.115 3015.65770.750.000085       2 1 1 03       0 1 1 11                    R  5f     3677742029 5 4 5 7    13.0   11.0
 23  182.887468 2.052E-31 5.271e-06.07360.101 2443.88920.690.000045       2 0 0 03       0 0 0 11                    R 17e     3477642330 5 4 5 7    37.0   35.0
 21  183.069364 1.469E-30 2.898e-06.08530.114 3020.29100.740.000087       2 1 1 03       0 1 1 11                    R  6e     3677742029 5 4 5 7    15.0   13.0
 21  183.417707 4.556E-29 3.251e-06.07090.097 2562.80420.72-.000052       2 0 0 03       0 0 0 11                    P 23e     3677642029 5 4 5 7    45.0   47.0
 23  183.738296 2.049E-31 5.357e-06.07290.100 2457.03660.700.000021       2 0 0 03       0 0 0 11                    R 18e     3477642330 5 4 5 7    39.0   37.0
 21  183.961354 1.638E-30 2.948e-06.08420.112 3025.75050.730.000075       2 1 1 03       0 1 1 11                    R  7f     3677842029 5 4 5 7    17.0   15.0
 23  184.595300 2.034E-31 5.446e-06.07220.099 2470.91410.700.000007       2 0 0 03       0 0 0 11                    R 19e     3477642330 5 4 5 7    41.0   39.0
 21  184.627272 4.941E-29 3.296e-06.07190.099 2527.97360.71-.000026       2 0 0 03       0 0 0 11                    P 21e     3677642029 5 4 5 7    41.0   43.0
 21  184.736044 1.830E-30 3.054e-06.08310.111 3031.91820.710.000048       2 1 1 03       0 1 1 11                    R  8e     3677842029 5 4 5 7    19.0   17.0
 23  185.458459 2.006E-31 5.534e-06.07160.098 2485.52150.71-.000002       2 0 0 03       0 0 0 11                    R 20e     3477642330 5 4 5 7    43.0   41.0
 21  185.671696 1.959E-30 3.082e-06.08200.109 3038.94820.700.000029       2 1 1 03       0 1 1 11                    R  9f     3677842029 5 4 5 7    21.0   19.0
 21  185.867883 5.236E-29 3.348e-06.07320.100 2496.23730.70-.000037       2 0 0 03       0 0 0 11                    P 19e     3677642029 5 4 5 7    37.0   39.0
 23  186.327751 1.968E-31 5.626e-06.07110.097 2500.85910.710.000008       2 0 0 03       0 0 0 11                    R 21e     3477642330 5 4 5 7    45.0   43.0
 21  186.429929 2.126E-30 3.188e-06.08090.108 3046.64580.700.000009       2 1 1 03       0 1 1 11                    R 10e     3677742029 5 4 5 7    23.0   21.0
 21  187.139691 5.408E-29 3.406e-06.07470.102 2467.59570.69-.000052       2 0 0 03       0 0 0 11                    P 17e     3677642029 5 4 5 7    33.0   35.0
 23  187.203153 1.920E-31 5.719e-06.07060.097 2516.92650.72-.000011       2 0 0 03       0 0 0 11                    R 22e     3477642330 5 4 5 7    47.0   45.0
 21  187.414982 2.211E-30 3.204e-06.07980.107 3055.25100.690.000008       2 1 1 03       0 1 1 11                    R 11f     3677742029 5 4 5 7    25.0   23.0
 23  188.084640 1.863E-31 5.813e-06.07020.096 2533.72390.73-.000009       2 0 0 03       0 0 0 11                    R 23e     3477642330 5 4 5 7    49.0   47.0
 21  188.150934 2.351E-30 3.317e-06.07870.106 3064.47340.690.000034       2 1 1 03       0 1 1 11                    R 12e     3677742029 5 4 5 7    27.0   25.0
 21  188.442833 5.431E-29 3.471e-06.07670.104 2442.04910.69-.000086       2 0 0 03       0 0 0 11                    P 15e     3677642029 5 4 5 7    29.0   31.0
 23  188.972185 1.798E-31 5.908e-06.06980.095 2551.25070.73-.000009       2 0 0 03       0 0 0 11                    R 24e     3477542330 5 4 5 7    51.0   49.0
 21  189.191099 2.389E-30 3.323e-06.07770.105 3074.65840.690.000055       2 1 1 03       0 1 1 11                    R 13f     3677642029 5 4 5 7    29.0   27.0
 21  189.777426 5.280E-29 3.544e-06.07870.106 2419.59810.69-.000085       2 0 0 03       0 0 0 11                    P 13e     3677742029 5 4 5 7    25.0   27.0
 23  189.865764 1.727E-31 6.007e-06.06950.094 2569.50760.73-.000019       2 0 0 03       0 0 0 11                    R 25e     3477542330 5 4 5 7    53.0   51.0
 21  189.898965 2.498E-30 3.443e-06.07670.104 3085.40060.690.000063       2 1 1 03       0 1 1 11                    R 14e     3677642029 5 4 5 7    31.0   29.0
 23  190.765349 1.650E-31 6.105e-06.06920.093 2588.49390.74-.000042       2 0 0 03       0 0 0 11                    R 26e     3477642330 5 4 5 7    55.0   53.0
 21  190.999917 2.490E-30 3.441e-06.07570.103 3097.17020.690.000066       2 1 1 03       0 1 1 11                    R 15f     3677642029 5 4 5 7    33.0   31.0
 21  191.143569 4.940E-29 3.629e-06.08080.108 2400.24320.70-.000094       2 0 0 03       0 0 0 11                    P 11e     3677742029 5 4 5 7    21.0   23.0
 23  191.670913 1.570E-31 6.210e-06.06890.092 2608.21000.74-.000032       2 0 0 03       0 0 0 11                    R 27e     3477642330 5 4 5 7    57.0   55.0
 21  191.673913 2.569E-30 3.570e-06.07470.102 3109.42750.690.000045       2 1 1 03       0 1 1 11                    R 16e     3677642029 5 4 5 7    35.0   33.0
 21  192.541344 4.406E-29 3.732e-06.08310.111 2383.98440.71-.000161       2 0 0 03       0 0 0 11                    P  9e     3677842029 5 4 5 7    17.0   19.0
 23  192.582426 1.486E-31 6.313e-06.06870.091 2628.65530.75-.000036       2 0 0 03       0 0 0 11                    R 28e     3477642330 5 4 5 7    59.0   57.0
 21  192.841291 2.516E-30 3.560e-06.07390.101 3122.78590.690.000045       2 1 1 03       0 1 1 11                    R 17f     3677642029 5 4 5 7    37.0   35.0
 21  193.475660 2.566E-30 3.700e-06.07320.100 3136.55300.700.000021       2 1 1 03       0 1 1 11                    R 18e     3677642029 5 4 5 7    39.0   37.0
 23  193.499859 1.400E-31 6.419e-06.06850.090 2649.83010.75-.000052       2 0 0 03       0 0 0 11                    R 29e     3477642330 5 4 5 7    61.0   59.0
 21  193.970812 3.682E-29 3.865e-06.08530.114 2370.82230.74-.000206       2 0 0 03       0 0 0 11                    P  7e     3677742029 5 4 5 7    13.0   15.0
 23  194.423182 1.314E-31 6.532e-06.06840.089 2671.73440.75-.000041       2 0 0 03       0 0 0 11                    R 30e     3477642330 5 4 5 7    63.0   61.0
 21  194.715060 2.475E-30 3.683e-06.07250.100 3151.50490.700.000007       2 1 1 03       0 1 1 11                    R 19f     3677642029 5 4 5 7    41.0   39.0
 21  195.304078 2.497E-30 3.832e-06.07190.099 3166.77730.71-.000003       2 1 1 03       0 1 1 11                    R 20e     3677642029 5 4 5 7    43.0   41.0
 23  195.352362 1.227E-31 6.643e-06.06830.088 2694.36790.76-.000038       2 0 0 03       0 0 0 11                    R 31e     3477642330 5 4 5 7    65.0   63.0
 21  195.432018 2.786E-29 4.066e-06.08710.116 2360.75680.76-.000198       2 0 0 03       0 0 0 11                    P  5e     3677742029 5 4 5 7     9.0   11.0
 23  196.287368 1.140E-31 6.753e-06.06820.087 2717.73050.76-.000029       2 0 0 03       0 0 0 11                    R 32e     3477642330 5 4 5 7    67.0   65.0
 21  196.621048 2.376E-30 3.812e-06.07140.098 3183.32710.710.000008       2 1 1 03       0 1 1 11                    R 21f     3677642029 5 4 5 7    45.0   43.0
 21  196.924989 1.745E-29 4.478e-06.08840.119 2353.78860.78-.000059       2 0 0 03       0 0 0 11                    P  3e     3677742029 5 4 5 7     5.0    7.0
 21  197.159027 2.373E-30 3.970e-06.07090.097 3200.09960.72-.000011       2 1 1 03       0 1 1 11                    R 22e     3677642029 5 4 5 7    47.0   45.0
 23  197.228168 1.056E-31 6.875e-06.06810.086 2741.82200.76-.000018       2 0 0 03       0 0 0 11                    R 33e     3477642330 5 4 5 7    69.0   67.0
 23  198.174726 9.729E-32 6.992e-06.06800.085 2766.64260.76-.000011       2 0 0 03       0 0 0 11                    R 34e     3477642330 5 4 5 7    71.0   69.0
 21  198.449730 5.988E-30 7.623e-06.09270.125 2349.91700.78-.000029       2 0 0 03       0 0 0 11                    P  1e     3677742029 5 4 5 7     1.0    3.0
 21  198.559066 2.228E-30 3.944e-06.07050.096 3218.25200.73-.000009       2 1 1 03       0 1 1 11                    R 23f     3677642029 5 4 5 7    49.0   47.0
 21  199.040358 2.205E-30 4.112e-06.07010.095 3236.51930.73-.000009       2 1 1 03       0 1 1 11                    R 24e     3677542029 5 4 5 7    51.0   49.0
 23  199.127009 8.931E-32 7.116e-06.06780.084 2792.19210.76-.000011       2 0 0 03       0 0 0 11                    R 35e     3477642330 5 4 5 7    73.0   71.0
 23  200.084981 8.165E-32 7.243e-06.06780.083 2818.47050.76-.000029       2 0 0 03       0 0 0 11                    R 36e     3477642330 5 4 5 7    75.0   73.0
 21  200.528906 2.045E-30 4.083e-06.06980.094 3256.27860.73-.000019       2 1 1 03       0 1 1 11                    R 25f     3677542029 5 4 5 7    53.0   51.0
 21  200.796384 1.217E-29 3.150e-06.08920.120 2349.91700.78-.000127       2 0 0 03       0 0 0 11                    R  1e     3677742029 5 4 5 7     5.0    3.0
 21  200.947908 2.006E-30 4.261e-06.06950.094 3276.03590.74-.000042       2 1 1 03       0 1 1 11                    R 26e     3677642029 5 4 5 7    55.0   53.0
 23  201.048606 7.431E-32 7.371e-06.06770.082 2845.47730.76-.000034       2 0 0 03       0 0 0 11                    R 37e     3477642330 5 4 5 7    77.0   75.0
 23  202.017847 6.735E-32 7.502e-06.06760.081 2873.21290.75-.000022       2 0 0 03       0 0 0 11                    R 38e     3477642330 5 4 5 7    79.0   77.0
 21  202.400463 2.417E-29 3.582e-06.08780.118 2353.78860.770.000012       2 0 0 03       0 0 0 11                    R  3e     3677742029 5 4 5 7     9.0    7.0
 21  202.530349 1.839E-30 4.228e-06.06920.093 3297.40650.74-.000032       2 1 1 03       0 1 1 11                    R 27f     3677642029 5 4 5 7    57.0   55.0
 21  202.881508 1.789E-30 4.417e-06.06900.092 3318.64870.75-.000036       2 1 1 03       0 1 1 11                    R 28e     3677642029 5 4 5 7    59.0   57.0
 23  202.992667 6.079E-32 7.636e-06.06750.081 2901.67680.75-.000024       2 0 0 03       0 0 0 11                    R 39e     3477642330 5 4 5 7    81.0   79.0
 23  203.973026 5.464E-32 7.772e-06.06750.080 2930.86910.75-.000032       2 0 0 03       0 0 0 11                    R 40e     3477642330 5 4 5 7    83.0   81.0
 21  204.036190 3.548E-29 3.809e-06.08620.115 2360.75680.750.000085       2 0 0 03       0 0 0 11                    R  5e     3677742029 5 4 5 7    13.0   11.0
 21  204.563159 1.621E-30 4.379e-06.06880.091 3341.63500.75-.000053       2 1 1 03       0 1 1 11                    R 29f     3677642029 5 4 5 7    61.0   59.0
 21  204.840976 1.564E-30 4.577e-06.06870.090 3364.35670.75-.000041       2 1 1 03       0 1 1 11                    R 30e     3677642029 5 4 5 7    63.0   61.0
 23  204.958885 4.892E-32 7.912e-06.06740.079 2960.78980.75-.000035       2 0 0 03       0 0 0 11                    R 41e     3477642330 5 4 5 7    85.0   83.0
 21  205.703491 4.564E-29 3.980e-06.08420.112 2370.82230.730.000075       2 0 0 03       0 0 0 11                    R  7e     3677842029 5 4 5 7    17.0   15.0
 21  206.627085 1.402E-30 4.538e-06.06860.089 3388.96340.76-.000038       2 1 1 03       0 1 1 11                    R 31f     3677642029 5 4 5 7    65.0   63.0
 21  206.826121 1.342E-30 4.746e-06.06850.088 3413.15970.76-.000029       2 1 1 03       0 1 1 11                    R 32e     3677642029 5 4 5 7    67.0   65.0
 21  207.402268 5.425E-29 4.131e-06.08200.109 2383.98440.700.000029       2 0 0 03       0 0 0 11                    R  9e     3677842029 5 4 5 7    21.0   19.0
 21  208.721863 1.190E-30 4.703e-06.06840.087 3439.39090.76-.000018       2 1 1 03       0 1 1 11                    R 33f     3677642029 5 4 5 7    69.0   67.0
 21  208.836741 1.131E-30 4.925e-06.06830.086 3465.05660.76-.000011       2 1 1 03       0 1 1 11                    R 34e     3677642029 5 4 5 7    71.0   69.0
 21  209.132407 6.102E-29 4.274e-06.07980.107 2400.24320.690.000008       2 0 0 03       0 0 0 11                    R 11e     3677742029 5 4 5 7    25.0   23.0
 21  210.893778 6.577E-29 4.415e-06.07770.105 2419.59810.690.000055       2 0 0 03       0 0 0 11                    R 13e     3677642029 5 4 5 7    29.0   27.0
 21  212.686229 6.845E-29 4.559e-06.07570.103 2442.04910.690.000066       2 0 0 03       0 0 0 11                    R 15e     3677642029 5 4 5 7    33.0   31.0
 21  214.509593 6.912E-29 4.706e-06.07390.101 2467.59570.690.000045       2 0 0 03       0 0 0 11                    R 17e     3677642029 5 4 5 7    37.0   35.0
 21  216.363682 6.795E-29 4.858e-06.07250.100 2496.23730.700.000007       2 0 0 03       0 0 0 11                    R 19e     3677642029 5 4 5 7    41.0   39.0
 21  218.248294 6.518E-29 5.016e-06.07140.098 2527.97360.710.000008       2 0 0 03       0 0 0 11                    R 21e     3677642029 5 4 5 7    45.0   43.0
 21  220.163206 6.112E-29 5.181e-06.07050.096 2562.80420.73-.000009       2 0 0 03       0 0 0 11                    R 23e     3677642029 5 4 5 7    49.0   47.0
 21  222.108183 5.609E-29 5.353e-06.06980.094 2600.72850.73-.000019       2 0 0 03       0 0 0 11                    R 25e     3677542029 5 4 5 7    53.0   51.0
 21  224.082967 5.044E-29 5.534e-06.06920.093 2641.74560.74-.000032       2 0 0 03       0 0 0 11                    R 27e     3677642029 5 4 5 7    57.0   55.0
 21  226.087288 4.448E-29 5.724e-06.06880.091 2685.85500.75-.000053       2 0 0 03       0 0 0 11                    R 29e     3677642029 5 4 5 7    61.0   59.0
 21  228.120859 3.848E-29 5.922e-06.06860.089 2733.05620.76-.000038       2 0 0 03       0 0 0 11                    R 31e     3677642029 5 4 5 7    65.0   63.0
 21  230.183378 3.269E-29 6.132e-06.06840.087 2783.34790.76-.000018       2 0 0 03       0 0 0 11                    R 33e     3677642029 5 4 5 7    69.0   67.0
 21  232.274524 2.727E-29 6.350e-06.06810.085 2836.72970.76-.000011       2 0 0 03       0 0 0 11                    R 35e     3677642029 5 4 5 7    73.0   71.0
 21  234.393967 2.236E-29 6.582e-06.06800.083 2893.20070.76-.000034       2 0 0 03       0 0 0 11                    R 37e     3677642029 5 4 5 7    77.0   75.0
 21  236.541358 1.801E-29 6.823e-06.06780.081 2952.75980.75-.000025       2 0 0 03       0 0 0 11                    R 39e     3677642029 5 4 5 7    81.0   79.0
 21  238.716336 1.427E-29 7.080e-06.06770.079 3015.40600.75-.000036       2 0 0 03       0 0 0 11                    R 41e     3677642029 5 4 5 7    85.0   83.0
 21  240.918525 1.111E-29 7.345e-06.06750.078 3081.13820.75-.000031       2 0 0 03       0 0 0 11                    R 43e     3677642029 5 4 5 7    89.0   87.0
 21  243.147537 8.514E-30 7.629e-06.06730.076 3149.95560.74-.000033       2 0 0 03       0 0 0 11                    R 45e     3677642029 5 4 5 7    93.0   91.0
 21  245.402972 6.416E-30 7.926e-06.06710.075 3221.85690.73-.000045       2 0 0 03       0 0 0 11                    R 47e     3677642029 5 4 5 7    97.0   95.0
 21  247.684416 4.756E-30 8.236e-06.06690.073 3296.84080.73-.000048       2 0 0 03       0 0 0 11                    R 49e     3677742029 5 4 5 7   101.0   99.0
 21  249.991444 3.470E-30 8.565e-06.06660.072 3374.90650.72-.000058       2 0 0 03       0 0 0 11                    R 51e     3677742029 5 4 5 7   105.0  103.0
 21  252.323621 2.491E-30 8.909e-06.06640.071 3456.05220.72-.000043       2 0 0 03       0 0 0 11                    R 53e     3677742029 5 4 5 7   109.0  107.0
 23  252.711858 7.810E-32 4.683e-05.06680.074 3190.61400.73-.000016       2 0 0 02       0 0 0 11                    P 48e     3477642330 5 4 5 7    95.0   97.0
 23  253.204171 9.077E-32 4.703e-05.06690.075 3155.59940.74-.000014       2 0 0 02       0 0 0 11                    P 47e     3477642330 5 4 5 7    93.0   95.0
 23  253.701807 1.051E-31 4.725e-05.06700.076 3121.31200.74-.000018       2 0 0 02       0 0 0 11                    P 46e     3477642330 5 4 5 7    91.0   93.0
 23  254.204751 1.212E-31 4.747e-05.06710.076 3087.75200.74-.000019       2 0 0 02       0 0 0 11                    P 45e     3477642330 5 4 5 7    89.0   91.0
 21  254.680499 1.760E-30 9.271e-06.06600.070 3540.27660.71-.000044       2 0 0 03       0 0 0 11                    R 55e     3677742029 5 4 5 7   113.0  111.0
 23  254.712985 1.392E-31 4.769e-05.06720.077 3054.91970.75-.000030       2 0 0 02       0 0 0 11                    P 44e     3477642330 5 4 5 7    87.0   89.0
 23  255.226494 1.592E-31 4.790e-05.06730.078 3022.81520.75-.000024       2 0 0 02       0 0 0 11                    P 43e     3477642330 5 4 5 7    85.0   87.0
 23  255.745262 1.813E-31 4.811e-05.06740.079 2991.43850.75-.000027       2 0 0 02       0 0 0 11                    P 42e     3477642330 5 4 5 7    83.0   85.0
 23  256.269275 2.057E-31 4.834e-05.06750.080 2960.78980.75-.000024       2 0 0 02       0 0 0 11                    P 41e     3477642330 5 4 5 7    81.0   83.0
 23  256.798519 2.324E-31 4.856e-05.06750.081 2930.86910.75-.000029       2 0 0 02       0 0 0 11                    P 40e     3477642330 5 4 5 7    79.0   81.0
 21  257.061623 1.224E-30 9.652e-06.06570.070 3627.57890.70-.000062       2 0 0 03       0 0 0 11                    R 57e     3677742029 5 4 5 7   117.0  115.0
 23  257.332979 2.614E-31 4.878e-05.06760.081 2901.67680.75-.000031       2 0 0 02       0 0 0 11                    P 39e     3477642330 5 4 5 7    77.0   79.0
 23  257.872641 2.929E-31 4.902e-05.06770.082 2873.21290.76-.000030       2 0 0 02       0 0 0 11                    P 38e     3477642330 5 4 5 7    75.0   77.0
 23  258.417493 3.268E-31 4.926e-05.06780.083 2845.47730.76-.000034       2 0 0 02       0 0 0 11                    P 37e     3477642330 5 4 5 7    73.0   75.0
 23  258.967522 3.629E-31 4.948e-05.06790.084 2818.47050.76-.000041       2 0 0 02       0 0 0 11                    P 36e     3477642330 5 4 5 7    71.0   73.0
 23  259.522716 4.012E-31 4.970e-05.06800.085 2792.19210.76-.000048       2 0 0 02       0 0 0 11                    P 35e     3477642330 5 4 5 7    69.0   71.0
 23  260.083062 4.419E-31 4.995e-05.06810.086 2766.64260.76-.000047       2 0 0 02       0 0 0 11                    P 34e     3477642330 5 4 5 7    67.0   69.0
 23  260.648549 4.846E-31 5.021e-05.06820.087 2741.82200.76-.000041       2 0 0 02       0 0 0 11                    P 33e     3477642330 5 4 5 7    65.0   67.0
 23  261.219165 5.289E-31 5.046e-05.06830.088 2717.73050.76-.000032       2 0 0 02       0 0 0 11                    P 32e     3477642330 5 4 5 7    63.0   65.0
 23  261.794900 5.748E-31 5.072e-05.06840.089 2694.36790.75-.000041       2 0 0 02       0 0 0 11                    P 31e     3477642330 5 4 5 7    61.0   63.0
 23  262.375743 6.218E-31 5.099e-05.06850.090 2671.73440.75-.000045       2 0 0 02       0 0 0 11                    P 30e     3477642330 5 4 5 7    59.0   61.0
 23  262.961684 6.695E-31 5.126e-05.06870.091 2649.83010.75-.000040       2 0 0 02       0 0 0 11                    P 29e     3477642330 5 4 5 7    57.0   59.0
 23  263.552713 7.174E-31 5.153e-05.06890.092 2628.65530.74-.000031       2 0 0 02       0 0 0 11                    P 28e     3477642330 5 4 5 7    55.0   57.0
 23  264.148819 7.652E-31 5.182e-05.06920.093 2608.21000.74-.000044       2 0 0 02       0 0 0 11                    P 27e     3477642330 5 4 5 7    53.0   55.0
 23  264.749995 8.120E-31 5.210e-05.06950.094 2588.49390.73-.000050       2 0 0 02       0 0 0 11                    P 26e     3477542330 5 4 5 7    51.0   53.0
 23  265.356232 8.574E-31 5.239e-05.06980.095 2569.50760.73-.000057       2 0 0 02       0 0 0 11                    P 25e     3477642330 5 4 5 7    49.0   51.0
 23  265.967519 9.007E-31 5.269e-05.07020.096 2551.25070.73-.000054       2 0 0 02       0 0 0 11                    P 24e     3477542330 5 4 5 7    47.0   49.0
 23  266.583849 9.412E-31 5.300e-05.07060.097 2533.72390.72-.000052       2 0 0 02       0 0 0 11                    P 23e     3477642330 5 4 5 7    45.0   47.0
 23  267.205213 9.782E-31 5.331e-05.07110.097 2516.92650.71-.000044       2 0 0 02       0 0 0 11                    P 22e     3477642330 5 4 5 7    43.0   45.0
 23  267.831604 1.011E-30 5.363e-05.07160.098 2500.85910.71-.000026       2 0 0 02       0 0 0 11                    P 21e     3677642332 5 4 5 7    41.0   43.0
 23  268.463015 1.039E-30 5.397e-05.07220.099 2485.52150.70-.000030       2 0 0 02       0 0 0 11                    P 20e     3677642332 5 4 5 7    39.0   41.0
 23  269.099438 1.061E-30 5.431e-05.07280.100 2470.91410.70-.000037       2 0 0 02       0 0 0 11                    P 19e     3677642332 5 4 5 7    37.0   39.0
 23  269.740865 1.077E-30 5.467e-05.07360.101 2457.03660.69-.000038       2 0 0 02       0 0 0 11                    P 18e     3677642332 5 4 5 7    35.0   37.0
 23  270.387290 1.085E-30 5.500e-05.07440.101 2443.88920.69-.000052       2 0 0 02       0 0 0 11                    P 17e     3677642332 5 4 5 7    33.0   35.0
 23  271.038707 1.086E-30 5.537e-05.07530.102 2431.47170.69-.000075       2 0 0 02       0 0 0 11                    P 16e     3677642332 5 4 5 7    31.0   33.0
 23  271.695109 1.080E-30 5.582e-05.07630.103 2419.78470.69-.000085       2 0 0 02       0 0 0 11                    P 15e     3677642332 5 4 5 7    29.0   31.0
 23  272.356490 1.064E-30 5.621e-05.07730.104 2408.82790.69-.000093       2 0 0 02       0 0 0 11                    P 14e     3677642332 5 4 5 7    27.0   29.0
 23  273.022843 1.040E-30 5.667e-05.07840.105 2398.60130.69-.000085       2 0 0 02       0 0 0 11                    P 13e     3677742332 5 4 5 7    25.0   27.0
 23  273.694165 1.007E-30 5.716e-05.07940.106 2389.10500.69-.000082       2 0 0 02       0 0 0 11                    P 12e     3677742332 5 4 5 7    23.0   25.0
 23  274.370449 9.643E-31 5.767e-05.08050.107 2380.33890.70-.000094       2 0 0 02       0 0 0 11                    P 11e     3477742330 5 4 5 7    21.0   23.0
 23  275.051689 9.128E-31 5.824e-05.08160.109 2372.30320.70-.000123       2 0 0 02       0 0 0 11                    P 10e     3477842330 5 4 5 7    19.0   21.0
 23  275.737881 8.524E-31 5.889e-05.08280.110 2364.99800.71-.000160       2 0 0 02       0 0 0 11                    P  9e     3477842330 5 4 5 7    17.0   19.0
 23  276.429021 7.834E-31 5.964e-05.08390.111 2358.42330.73-.000186       2 0 0 02       0 0 0 11                    P  8e     3477842330 5 4 5 7    15.0   17.0
 23  277.125103 7.062E-31 6.053e-05.08490.113 2352.57910.74-.000206       2 0 0 02       0 0 0 11                    P  7e     3477742330 5 4 5 7    13.0   15.0
 23  277.826124 6.214E-31 6.163e-05.08590.114 2347.46530.75-.000209       2 0 0 02       0 0 0 11                    P  6e     3477742330 5 4 5 7    11.0   13.0
 24  278.421701 8.852E-32 6.392e-05.06820.087 2786.80910.76-.000047       2 0 0 02       0 0 0 11                    P 34e     3477642330 5 4 5 7   402.0  414.0
 23  278.532080 5.297E-31 6.310e-05.08670.116 2343.08200.76-.000197       2 0 0 02       0 0 0 11                    P  5e     3477742330 5 4 5 7     9.0   11.0
 24  279.011028 9.734E-32 6.421e-05.06830.087 2761.28590.76-.000041       2 0 0 02       0 0 0 11                    P 33e     3477642330 5 4 5 7   390.0  402.0
 23  279.242966 4.320E-31 6.526e-05.08740.117 2339.42920.77-.000151       2 0 0 02       0 0 0 11                    P  4e     3477742330 5 4 5 7     7.0    9.0
 24  279.605360 1.065E-31 6.447e-05.06840.089 2736.51250.76-.000032       2 0 0 02       0 0 0 11                    P 32e     3477642330 5 4 5 7   378.0  390.0
 23  279.958778 3.291E-31 6.889e-05.08800.118 2336.50710.78-.000058       2 0 0 02       0 0 0 11                    P  3e     3477742330 5 4 5 7     5.0    7.0
 24  280.204686 1.161E-31 6.480e-05.06860.089 2712.48850.75-.000041       2 0 0 02       0 0 0 11                    P 31e     3477642330 5 4 5 7   366.0  378.0
 23  280.679514 2.220E-31 7.693e-05.08880.119 2334.31520.78-.000006       2 0 0 02       0 0 0 11                    P  2e     3477742330 5 4 5 7     3.0    5.0
 24  280.808999 1.259E-31 6.509e-05.06870.090 2689.21460.75-.000045       2 0 0 02       0 0 0 11                    P 30e     3477642330 5 4 5 7   354.0  366.0
 23  281.405171 1.120E-31 1.161e-04.09220.125 2332.85420.78-.000029       2 0 0 02       0 0 0 11                    P  1e     3477742330 5 4 5 7     1.0    3.0
 24  281.418293 1.359E-31 6.540e-05.06890.091 2666.69020.75-.000040       2 0 0 02       0 0 0 11                    P 29e     3477642330 5 4 5 7   342.0  354.0
 21  281.892376 1.408E-30 7.342e-05.06440.067 4007.53220.670.000047       2 0 0 02       0 0 0 11                    P 65e     3677742029 5 4 5 7   129.0  131.0
 24  282.032559 1.460E-31 6.572e-05.06910.092 2644.91600.74-.000031       2 0 0 02       0 0 0 11                    P 28e     3477642330 5 4 5 7   330.0  342.0
 24  282.651791 1.560E-31 6.602e-05.06930.093 2623.89160.74-.000044       2 0 0 02       0 0 0 11                    P 27e     3477642330 5 4 5 7   318.0  330.0
 21  282.810334 2.212E-30 7.372e-05.06480.068 3907.93530.680.000054       2 0 0 02       0 0 0 11                    P 63e     3677742029 5 4 5 7   125.0  127.0
 23  282.871231 1.127E-31 3.910e-05.09220.125 2332.10790.78-.000107       2 0 0 02       0 0 0 11                    R  0e     3477742330 5 4 5 7     3.0    1.0
 24  283.275979 1.659E-31 6.634e-05.06960.094 2603.61770.73-.000050       2 0 0 02       0 0 0 11                    P 26e     3477542330 5 4 5 7   306.0  318.0
 23  283.611630 2.248E-31 4.716e-05.08880.119 2332.85420.78-.000126       2 0 0 02       0 0 0 11                    R  1e     3477742330 5 4 5 7     5.0    3.0
 21  283.749100 3.422E-30 7.407e-05.06510.069 3811.40970.690.000041       2 0 0 02       0 0 0 11                    P 61e     3677742029 5 4 5 7   121.0  123.0
 24  283.905121 1.756E-31 6.669e-05.07000.095 2584.09380.73-.000057       2 0 0 02       0 0 0 11                    P 25e     3477642330 5 4 5 7   294.0  306.0
 23  284.356938 3.353E-31 5.080e-05.08800.118 2334.31520.78-.000079       2 0 0 02       0 0 0 11                    R  2e     3477742330 5 4 5 7     7.0    5.0
 24  284.539207 1.848E-31 6.702e-05.07030.096 2565.32010.73-.000054       2 0 0 02       0 0 0 11                    P 24e     3477542330 5 4 5 7   282.0  294.0
 21  284.708548 5.210E-30 7.444e-05.06550.069 3717.95680.690.000025       2 0 0 02       0 0 0 11                    P 59e     3677742029 5 4 5 7   117.0  119.0
 23  285.107153 4.430E-31 5.298e-05.08740.117 2336.50710.770.000012       2 0 0 02       0 0 0 11                    R  3e     3477742330 5 4 5 7     9.0    7.0
 24  285.178232 1.935E-31 6.738e-05.07080.097 2547.29660.72-.000052       2 0 0 02       0 0 0 11                    P 23e     3477642330 5 4 5 7   270.0  282.0
 21  285.688562 7.805E-30 7.481e-05.06580.070 3627.57890.700.000014       2 0 0 02       0 0 0 11                    P 57e     3677742029 5 4 5 7   113.0  115.0
 24  285.822190 2.015E-31 6.775e-05.07120.098 2530.02390.71-.000044       2 0 0 02       0 0 0 11                    P 22e     3477642330 5 4 5 7   258.0  270.0
 23  285.862272 5.467E-31 5.448e-05.08670.116 2339.42920.760.000073       2 0 0 02       0 0 0 11                    R  4e     3477742330 5 4 5 7    11.0    9.0
 24  286.471075 2.086E-31 6.812e-05.07180.098 2513.50150.71-.000026       2 0 0 02       0 0 0 11                    P 21e     3477642330 5 4 5 7   246.0  258.0
 23  286.622295 6.454E-31 5.562e-05.08590.114 2343.08200.750.000085       2 0 0 02       0 0 0 11                    R  5e     3477742330 5 4 5 7    13.0   11.0
 21  286.689035 1.150E-29 7.516e-05.06620.071 3540.27660.710.000017       2 0 0 02       0 0 0 11                    P 55e     3677742029 5 4 5 7   109.0  111.0
 24  287.124880 2.147E-31 6.851e-05.07240.099 2497.72970.70-.000030       2 0 0 02       0 0 0 11                    P 20e     3477642330 5 4 5 7   234.0  246.0
 23  287.387220 7.381E-31 5.655e-05.08490.113 2347.46530.740.000087       2 0 0 02       0 0 0 11                    R  6e     3477742330 5 4 5 7    15.0   13.0
 21  287.709874 1.669E-29 7.560e-05.06650.072 3456.05220.720.000014       2 0 0 02       0 0 0 11                    P 53e     3677742029 5 4 5 7   105.0  107.0
 24  287.783601 2.196E-31 6.890e-05.07300.100 2482.70850.70-.000037       2 0 0 02       0 0 0 11                    P 19e     3477642330 5 4 5 7   222.0  234.0
 23  288.157044 8.239E-31 5.733e-05.08390.111 2352.57910.730.000074       2 0 0 02       0 0 0 11                    R  7e     3477842330 5 4 5 7    17.0   15.0
 24  288.447233 2.232E-31 6.932e-05.07370.101 2468.43800.69-.000038       2 0 0 02       0 0 0 11                    P 18e     3477642330 5 4 5 7   210.0  222.0
 21  288.750990 2.381E-29 7.600e-05.06670.073 3374.90650.720.000003       2 0 0 02       0 0 0 11                    P 51e     3677742029 5 4 5 7   101.0  103.0
 23  288.931768 9.022E-31 5.803e-05.08270.110 2358.42330.710.000048       2 0 0 02       0 0 0 11                    R  8e     3477842330 5 4 5 7    19.0   17.0
 24  289.115771 2.253E-31 6.974e-05.07460.102 2454.91820.69-.000052       2 0 0 02       0 0 0 11                    P 17e     3477642330 5 4 5 7   198.0  210.0
 23  289.711390 9.722E-31 5.866e-05.08160.109 2364.99800.700.000029       2 0 0 02       0 0 0 11                    R  9e     3477842330 5 4 5 7    21.0   19.0
 24  289.789208 2.258E-31 7.017e-05.07550.102 2442.14940.69-.000075       2 0 0 02       0 0 0 11                    P 16e     3477642330 5 4 5 7   186.0  198.0
 21  289.812305 3.342E-29 7.643e-05.06700.074 3296.84080.73-.000008       2 0 0 02       0 0 0 11                    P 49e     3677742029 5 4 5 7    97.0   99.0
 24  290.467539 2.247E-31 7.067e-05.07650.103 2430.13130.69-.000085       2 0 0 02       0 0 0 11                    P 15e     3477642330 5 4 5 7   174.0  186.0
 23  290.495909 1.033E-30 5.921e-05.08050.107 2372.30320.700.000009       2 0 0 02       0 0 0 11                    R 10e     3677742332 5 4 5 7    23.0   21.0
 21  290.893747 4.613E-29 7.687e-05.06720.075 3221.85690.74-.000014       2 0 0 02       0 0 0 11                    P 47e     3677642029 5 4 5 7    93.0   95.0
 24  291.150761 2.217E-31 7.116e-05.07750.104 2418.86400.69-.000093       2 0 0 02       0 0 0 11                    P 14e     3477642330 5 4 5 7   162.0  174.0
 23  291.285324 1.086E-30 5.980e-05.07940.106 2380.33890.690.000007       2 0 0 02       0 0 0 11                    R 11e     3677742332 5 4 5 7    25.0   23.0
 24  291.838870 2.169E-31 7.170e-05.07860.105 2408.34790.69-.000085       2 0 0 02       0 0 0 11                    P 13e     3477742330 5 4 5 7   150.0  162.0
 21  291.995251 6.263E-29 7.734e-05.06740.077 3149.95560.74-.000019       2 0 0 02       0 0 0 11                    P 45e     3677642029 5 4 5 7    89.0   91.0
 23  292.079636 1.129E-30 6.032e-05.07840.105 2389.10500.690.000033       2 0 0 02       0 0 0 11                    R 12e     3677742332 5 4 5 7    27.0   25.0
 24  292.531859 2.102E-31 7.229e-05.07960.107 2398.58250.69-.000082       2 0 0 02       0 0 0 11                    P 12e     3477742330 5 4 5 7   138.0  150.0
 23  292.878844 1.162E-30 6.079e-05.07740.104 2398.60130.690.000055       2 0 0 02       0 0 0 11                    R 13e     3677642332 5 4 5 7    29.0   27.0
 21  293.116761 8.360E-29 7.782e-05.06760.078 3081.13820.75-.000024       2 0 0 02       0 0 0 11                    P 43e     3677642029 5 4 5 7    85.0   87.0
 24  293.229726 2.015E-31 7.291e-05.08070.108 2389.56840.70-.000094       2 0 0 02       0 0 0 11                    P 11e     3477742330 5 4 5 7   126.0  138.0
 23  293.682949 1.186E-30 6.126e-05.07630.103 2408.82790.690.000063       2 0 0 02       0 0 0 11                    R 14e     3677642332 5 4 5 7    31.0   29.0
 24  293.932465 1.909E-31 7.362e-05.08180.109 2381.30520.70-.000124       2 0 0 02       0 0 0 11                    P 10e     3477842330 5 4 5 7   114.0  126.0
 21  294.258223 1.097E-28 7.832e-05.06780.080 3015.40600.75-.000024       2 0 0 02       0 0 0 11                    P 41e     3677642029 5 4 5 7    81.0   83.0
 23  294.491951 1.201E-30 6.173e-05.07530.102 2419.78470.690.000066       2 0 0 02       0 0 0 11                    R 15e     3677642332 5 4 5 7    33.0   31.0
 24  294.640072 1.783E-31 7.437e-05.08290.110 2373.79320.71-.000161       2 0 0 02       0 0 0 11                    P  9e     3477842330 5 4 5 7   102.0  114.0
 23  295.305850 1.208E-30 6.223e-05.07440.101 2431.47170.690.000045       2 0 0 02       0 0 0 11                    R 16e     3677642332 5 4 5 7    35.0   33.0
 24  295.352545 1.640E-31 7.530e-05.08400.112 2367.03220.73-.000186       2 0 0 02       0 0 0 11                    P  8e     3477842330 5 4 5 7    90.0  102.0
 21  295.419589 1.415E-28 7.886e-05.06790.082 2952.75980.75-.000031       2 0 0 02       0 0 0 11                    P 39e     3677642029 5 4 5 7    77.0   79.0
 24  296.069878 1.479E-31 7.638e-05.08510.113 2361.02220.74-.000206       2 0 0 02       0 0 0 11                    P  7e     3477742330 5 4 5 7    78.0   90.0
 23  296.124648 1.205E-30 6.264e-05.07360.101 2443.88920.690.000045       2 0 0 02       0 0 0 11                    R 17e     3677642332 5 4 5 7    37.0   35.0
 21  296.600818 1.793E-28 7.940e-05.06810.084 2893.20070.76-.000034       2 0 0 02       0 0 0 11                    P 37e     3677642029 5 4 5 7    73.0   75.0
 24  296.792069 1.302E-31 7.776e-05.08610.115 2355.76370.75-.000209       2 0 0 02       0 0 0 11                    P  6e     3477742330 5 4 5 7    66.0   78.0
 23  296.948346 1.195E-30 6.309e-05.07290.100 2457.03660.700.000021       2 0 0 02       0 0 0 11                    R 18e     3677642332 5 4 5 7    39.0   37.0
 24  297.519113 1.110E-31 7.957e-05.08690.116 2351.25610.76-.000198       2 0 0 02       0 0 0 11                    P  5e     3477742330 5 4 5 7    54.0   66.0
 23  297.776944 1.177E-30 6.351e-05.07220.099 2470.91410.700.000007       2 0 0 02       0 0 0 11                    R 19e     3677642332 5 4 5 7    41.0   39.0
 21  297.801870 2.232E-28 7.997e-05.06830.086 2836.72970.76-.000048       2 0 0 02       0 0 0 11                    P 35e     3677642029 5 4 5 7    69.0   71.0
 23  298.610445 1.153E-30 6.397e-05.07160.098 2485.52150.71-.000002       2 0 0 02       0 0 0 11                    R 20e     3677642332 5 4 5 7    43.0   41.0
 21  299.022710 2.729E-28 8.058e-05.06850.088 2783.34790.76-.000041       2 0 0 02       0 0 0 11                    P 33e     3677642029 5 4 5 7    65.0   67.0
 23  299.448851 1.122E-30 6.436e-05.07110.097 2500.85910.710.000008       2 0 0 02       0 0 0 11                    R 21e     3677642332 5 4 5 7    45.0   43.0
 21  300.263304 3.274E-28 8.119e-05.06870.090 2733.05620.75-.000041       2 0 0 02       0 0 0 11                    P 31e     3677642029 5 4 5 7    61.0   63.0
 23  300.292164 1.087E-30 6.483e-05.07060.097 2516.92650.72-.000011       2 0 0 02       0 0 0 11                    R 22e     3677642332 5 4 5 7    47.0   45.0
 23  301.140386 1.046E-30 6.522e-05.07020.096 2533.72390.73-.000009       2 0 0 02       0 0 0 11                    R 23e     3677642332 5 4 5 7    49.0   47.0
 21  301.523626 3.854E-28 8.185e-05.06900.092 2685.85500.75-.000040       2 0 0 02       0 0 0 11                    P 29e     3677642029 5 4 5 7    57.0   59.0
 23  301.993519 1.002E-30 6.565e-05.06980.095 2551.25070.73-.000009       2 0 0 02       0 0 0 11                    R 24e     3677542332 5 4 5 7    51.0   49.0
 21  302.621038 1.130E-30 7.926e-05.06690.073 3991.49710.730.000003       2 1 1 02       0 1 1 11                    P 50e     3677742029 5 4 5 7    99.0  101.0
 21  302.803645 4.448E-28 8.253e-05.06950.094 2641.74560.74-.000044       2 0 0 02       0 0 0 11                    P 27e     3677642029 5 4 5 7    53.0   55.0
 23  302.851568 9.548E-31 6.608e-05.06950.094 2569.50760.73-.000019       2 0 0 02       0 0 0 11                    R 25e     3477542330 5 4 5 7    53.0   51.0
 21  303.691996 1.572E-30 7.962e-05.06710.075 3914.88450.73-.000016       2 1 1 02       0 1 1 11                    P 48e     3677642029 5 4 5 7    95.0   97.0
 23  303.714535 9.051E-31 6.649e-05.06920.093 2588.49390.74-.000042       2 0 0 02       0 0 0 11                    R 26e     3477642330 5 4 5 7    55.0   53.0
 21  304.103337 5.031E-28 8.327e-05.07010.095 2600.72850.73-.000057       2 0 0 02       0 0 0 11                    P 25e     3677642029 5 4 5 7    49.0   51.0
 21  304.370406 1.338E-30 8.065e-05.06700.074 3954.26390.73-.000008       2 1 1 02       0 1 1 11                    P 49f     3677742029 5 4 5 7    97.0   99.0
 23  304.582424 8.538E-31 6.691e-05.06890.092 2608.21000.74-.000032       2 0 0 02       0 0 0 11                    R 27e     3477642330 5 4 5 7    57.0   55.0
 21  304.782890 2.151E-30 8.000e-05.06730.076 3841.35740.74-.000018       2 1 1 02       0 1 1 11                    P 46e     3677642029 5 4 5 7    91.0   93.0
 24  305.055767 1.143E-31 6.844e-05.08690.116 2347.50000.760.000073       2 0 0 02       0 0 0 11                    R  4e     3477742330 5 4 5 7    66.0   54.0
 21  305.071342 1.004E-30 1.741e-04.06830.086 4100.84520.76-.000048       3 0 0 03       1 0 0 12                    P 35e     3677642029 5 4 5 7    69.0   71.0
 21  305.350538 1.846E-30 8.094e-05.06720.075 3879.07890.74-.000014       2 1 1 02       0 1 1 11                    P 47f     3677642029 5 4 5 7    93.0   95.0
 21  305.422677 5.569E-28 8.404e-05.07090.097 2562.80420.72-.000052       2 0 0 02       0 0 0 11                    P 23e     3677642029 5 4 5 7    45.0   47.0
 23  305.455239 8.016E-31 6.733e-05.06870.091 2628.65530.75-.000036       2 0 0 02       0 0 0 11                    R 28e     3477642330 5 4 5 7    59.0   57.0
 24  305.835989 1.349E-31 6.989e-05.08600.115 2351.25610.750.000085       2 0 0 02       0 0 0 11                    R  5e     3477742330 5 4 5 7    78.0   66.0
 21  305.893701 2.893E-30 8.037e-05.06750.078 3770.91720.75-.000030       2 1 1 02       0 1 1 11                    P 44e     3677642029 5 4 5 7    87.0   89.0
 23  306.332984 7.489E-31 6.774e-05.06850.090 2649.83010.75-.000052       2 0 0 02       0 0 0 11                    R 29e     3477642330 5 4 5 7    61.0   59.0
 21  306.340595 1.226E-30 1.752e-04.06850.088 4047.42110.76-.000041       3 0 0 03       1 0 0 12                    P 33e     3677642029 5 4 5 7    65.0   67.0
 21  306.354983 2.504E-30 8.123e-05.06740.077 3806.98460.74-.000019       2 1 1 02       0 1 1 11                    P 45f     3677642029 5 4 5 7    89.0   91.0
 24  306.621029 1.541E-31 7.101e-05.08510.113 2355.76370.740.000087       2 0 0 02       0 0 0 11                    R  6e     3477742330 5 4 5 7    90.0   78.0
 21  306.761645 6.027E-28 8.486e-05.07190.099 2527.97360.71-.000026       2 0 0 02       0 0 0 11                    P 21e     3677642029 5 4 5 7    41.0   43.0
 21  307.024416 3.826E-30 8.078e-05.06770.079 3703.56490.75-.000027       2 1 1 02       0 1 1 11                    P 42e     3677642029 5 4 5 7    83.0   85.0
 23  307.215664 6.965E-31 6.816e-05.06840.089 2671.73440.75-.000041       2 0 0 02       0 0 0 11                    R 30e     3477642330 5 4 5 7    63.0   61.0
 21  307.383718 3.340E-30 8.155e-05.06760.078 3737.98240.75-.000024       2 1 1 02       0 1 1 11                    P 43f     3677642029 5 4 5 7    85.0   87.0
 24  307.410884 1.719E-31 7.199e-05.08400.112 2361.02220.730.000074       2 0 0 02       0 0 0 11                    R  7e     3477842330 5 4 5 7   102.0   90.0
 21  307.626493 1.468E-30 1.762e-04.06870.090 3997.08910.75-.000041       3 0 0 03       1 0 0 12                    P 31e     3677642029 5 4 5 7    61.0   63.0
 23  308.103283 6.447E-31 6.857e-05.06830.088 2694.36790.76-.000038       2 0 0 02       0 0 0 11                    R 31e     3477642330 5 4 5 7    65.0   63.0
 21  308.120215 6.368E-28 8.574e-05.07320.100 2496.23730.70-.000037       2 0 0 02       0 0 0 11                    P 19e     3677642029 5 4 5 7    37.0   39.0
 21  308.175020 4.973E-30 8.119e-05.06780.081 3639.30150.75-.000029       2 1 1 02       0 1 1 11                    P 40e     3677642029 5 4 5 7    79.0   81.0
 24  308.205554 1.880E-31 7.283e-05.08290.110 2367.03220.710.000048       2 0 0 02       0 0 0 11                    R  8e     3477842330 5 4 5 7   114.0  102.0
 21  308.436720 4.380E-30 8.190e-05.06780.080 3672.07350.75-.000024       2 1 1 02       0 1 1 11                    P 41f     3677642029 5 4 5 7    81.0   83.0
 21  308.929066 1.725E-30 1.773e-04.06900.092 3949.84940.75-.000040       3 0 0 03       1 0 0 12                    P 29e     3677642029 5 4 5 7    57.0   59.0
 23  308.995847 5.941E-31 6.899e-05.06820.087 2717.73050.76-.000029       2 0 0 02       0 0 0 11                    R 32e     3477642330 5 4 5 7    67.0   65.0
 24  309.005035 2.024E-31 7.361e-05.08180.109 2373.79320.700.000029       2 0 0 02       0 0 0 11                    R  9e     3477842330 5 4 5 7   126.0  114.0
 21  309.345500 6.353E-30 8.163e-05.06800.083 3578.12840.76-.000030       2 1 1 02       0 1 1 11                    P 38e     3677642029 5 4 5 7    75.0   77.0
 21  309.498367 6.555E-28 8.670e-05.07470.102 2467.59570.69-.000052       2 0 0 02       0 0 0 11                    P 17e     3677642029 5 4 5 7    33.0   35.0
 21  309.513969 5.645E-30 8.227e-05.06790.082 3609.25880.75-.000031       2 1 1 02       0 1 1 11                    P 39f     3677642029 5 4 5 7    77.0   79.0
 24  309.809325 2.149E-31 7.431e-05.08070.108 2381.30520.700.000009       2 0 0 02       0 0 0 11                    R 10e     3477742330 5 4 5 7   138.0  126.0
 23  309.893362 5.450E-31 6.940e-05.06810.086 2741.82200.76-.000018       2 0 0 02       0 0 0 11                    R 33e     3477642330 5 4 5 7    69.0   67.0
 21  310.248338 1.988E-30 1.785e-04.06950.094 3905.70310.74-.000044       3 0 0 03       1 0 0 12                    P 27e     3677642029 5 4 5 7    53.0   55.0
 21  310.535843 7.975E-30 8.212e-05.06820.085 3520.04640.76-.000042       2 1 1 02       0 1 1 11                    P 36e     3677642029 5 4 5 7    71.0   73.0
 21  310.615449 7.148E-30 8.265e-05.06810.084 3549.53960.76-.000034       2 1 1 02       0 1 1 11                    P 37f     3677642029 5 4 5 7    73.0   75.0
 24  310.618424 2.255E-31 7.499e-05.07960.107 2389.56840.690.000007       2 0 0 02       0 0 0 11                    R 11e     3477742330 5 4 5 7   150.0  138.0
 23  310.795833 4.978E-31 6.982e-05.06800.085 2766.64260.76-.000011       2 0 0 02       0 0 0 11                    R 34e     3477642330 5 4 5 7    71.0   69.0
 21  310.896080 6.555E-28 8.776e-05.07670.104 2442.04910.69-.000086       2 0 0 02       0 0 0 11                    P 15e     3677642029 5 4 5 7    29.0   31.0
 24  311.432328 2.341E-31 7.562e-05.07860.105 2398.58250.690.000033       2 0 0 02       0 0 0 11                    R 12e     3477742330 5 4 5 7   162.0  150.0
 21  311.584335 2.245E-30 1.798e-04.07010.095 3864.65140.73-.000057       3 0 0 03       1 0 0 12                    P 25e     3677642029 5 4 5 7    49.0   51.0
 23  311.703267 4.529E-31 7.027e-05.06780.084 2792.19210.76-.000011       2 0 0 02       0 0 0 11                    R 35e     3477642330 5 4 5 7    73.0   71.0
 21  311.741140 8.892E-30 8.308e-05.06830.086 3492.91650.76-.000048       2 1 1 02       0 1 1 11                    P 35f     3677642029 5 4 5 7    69.0   71.0
 21  311.746037 9.831E-30 8.262e-05.06840.087 3465.05660.76-.000048       2 1 1 02       0 1 1 11                    P 34e     3677642029 5 4 5 7    67.0   69.0
 24  312.251037 2.407E-31 7.622e-05.07750.104 2408.34790.690.000055       2 0 0 02       0 0 0 11                    R 13e     3477642330 5 4 5 7   174.0  162.0
 21  312.313333 6.343E-28 8.896e-05.07870.106 2419.59810.69-.000085       2 0 0 02       0 0 0 11                    P 13e     3677742029 5 4 5 7    25.0   27.0
 23  312.615670 4.103E-31 7.073e-05.06780.083 2818.47050.76-.000029       2 0 0 02       0 0 0 11                    R 36e     3477642330 5 4 5 7    75.0   73.0
 21  312.891027 1.086E-29 8.352e-05.06850.088 3439.39090.76-.000041       2 1 1 02       0 1 1 11                    P 33f     3677642029 5 4 5 7    65.0   67.0
 21  312.937078 2.482E-30 1.812e-04.07090.097 3826.69460.72-.000052       3 0 0 03       1 0 0 12                    P 23e     3677642029 5 4 5 7    45.0   47.0
 21  312.976070 1.190E-29 8.315e-05.06860.089 3413.15970.76-.000033       2 1 1 02       0 1 1 11                    P 32e     3677642029 5 4 5 7    63.0   65.0
 24  313.074550 2.453E-31 7.680e-05.07650.103 2418.86400.690.000063       2 0 0 02       0 0 0 11                    R 14e     3477642330 5 4 5 7   186.0  174.0
 23  313.533050 3.699E-31 7.115e-05.06770.082 2845.47730.76-.000034       2 0 0 02       0 0 0 11                    R 37e     3477642330 5 4 5 7    77.0   75.0
 21  313.750103 5.904E-28 9.037e-05.08080.108 2400.24320.70-.000094       2 0 0 02       0 0 0 11                    P 11e     3677742029 5 4 5 7    21.0   23.0
 24  313.902865 2.480E-31 7.736e-05.07550.102 2430.13130.690.000066       2 0 0 02       0 0 0 11                    R 15e     3477642330 5 4 5 7   198.0  186.0
 21  314.065095 1.302E-29 8.400e-05.06870.090 3388.96340.75-.000041       2 1 1 02       0 1 1 11                    P 31f     3677642029 5 4 5 7    61.0   63.0
 21  314.225930 1.413E-29 8.369e-05.06890.091 3364.35670.75-.000045       2 1 1 02       0 1 1 11                    P 30e     3677642029 5 4 5 7    59.0   61.0
 21  314.306588 2.683E-30 1.827e-04.07190.099 3791.83350.71-.000026       3 0 0 03       1 0 0 12                    P 21e     3677642029 5 4 5 7    41.0   43.0
 23  314.455414 3.320E-31 7.156e-05.06760.081 2873.21290.75-.000022       2 0 0 02       0 0 0 11                    R 38e     3477642330 5 4 5 7    79.0   77.0
 24  314.735980 2.489E-31 7.794e-05.07460.102 2442.14940.690.000045       2 0 0 02       0 0 0 11                    R 16e     3477642330 5 4 5 7   210.0  198.0
 21  315.206372 5.235E-28 9.214e-05.08310.111 2383.98440.71-.000161       2 0 0 02       0 0 0 11                    P  9e     3677842029 5 4 5 7    17.0   19.0
 21  315.263328 1.532E-29 8.454e-05.06900.092 3341.63500.75-.000040       2 1 1 02       0 1 1 11                    P 29f     3677642029 5 4 5 7    57.0   59.0
 23  315.382770 2.968E-31 7.199e-05.06750.081 2901.67680.75-.000024       2 0 0 02       0 0 0 11                    R 39e     3477642330 5 4 5 7    81.0   79.0
 21  315.495604 1.646E-29 8.428e-05.06920.093 3318.64870.74-.000031       2 1 1 02       0 1 1 11                    P 28e     3677642029 5 4 5 7    55.0   57.0
 24  315.573895 2.480E-31 7.849e-05.07370.101 2454.91820.690.000045       2 0 0 02       0 0 0 11                    R 17e     3477642330 5 4 5 7   222.0  210.0
 21  315.692881 2.831E-30 1.844e-04.07320.100 3760.06910.70-.000037       3 0 0 03       1 0 0 12                    P 19e     3677642029 5 4 5 7    37.0   39.0
 23  316.315126 2.642E-31 7.241e-05.06750.080 2930.86910.75-.000032       2 0 0 02       0 0 0 11                    R 40e     3477642330 5 4 5 7    83.0   81.0
 24  316.416609 2.454E-31 7.902e-05.07300.100 2468.43800.700.000021       2 0 0 02       0 0 0 11                    R 18e     3477642330 5 4 5 7   234.0  222.0
 21  316.485710 1.766E-29 8.505e-05.06950.094 3297.40650.74-.000044       2 1 1 02       0 1 1 11                    P 27f     3677642029 5 4 5 7    53.0   55.0
 21  316.682114 4.346E-28 9.452e-05.08530.114 2370.82230.74-.000206       2 0 0 02       0 0 0 11                    P  7e     3677742029 5 4 5 7    13.0   15.0
 21  316.785081 1.879E-29 8.489e-05.06980.095 3276.03590.73-.000051       2 1 1 02       0 1 1 11                    P 26e     3677542029 5 4 5 7    51.0   53.0
 21  317.095972 2.911E-30 1.862e-04.07470.102 3731.40210.69-.000052       3 0 0 03       1 0 0 12                    P 17e     3677642029 5 4 5 7    33.0   35.0
 23  317.252490 2.342E-31 7.282e-05.06740.079 2960.78980.75-.000035       2 0 0 02       0 0 0 11                    R 41e     3477642330 5 4 5 7    85.0   83.0
 24  317.264122 2.413E-31 7.955e-05.07240.099 2482.70850.700.000007       2 0 0 02       0 0 0 11                    R 19e     3477642330 5 4 5 7   246.0  234.0
 21  317.732229 1.996E-29 8.567e-05.07010.095 3256.27860.73-.000057       2 1 1 02       0 1 1 11                    P 25f     3677642029 5 4 5 7    49.0   51.0
 21  318.094349 2.101E-29 8.555e-05.07050.096 3236.51930.73-.000054       2 1 1 02       0 1 1 11                    P 24e     3677542029 5 4 5 7    47.0   49.0
 24  318.116433 2.358E-31 8.008e-05.07180.098 2497.72970.71-.000003       2 0 0 02       0 0 0 11                    R 20e     3477642330 5 4 5 7   258.0  246.0
 21  318.177307 3.265E-28 9.840e-05.08710.116 2360.75680.76-.000198       2 0 0 02       0 0 0 11                    P  5e     3677742029 5 4 5 7     9.0   11.0
 23  318.194873 2.068E-31 7.326e-05.06730.078 2991.43850.75-.000020       2 0 0 02       0 0 0 11                    R 42e     3477642330 5 4 5 7    87.0   85.0
 21  318.515869 2.908E-30 1.882e-04.07670.104 3705.83250.69-.000086       3 0 0 03       1 0 0 12                    P 15e     3677642029 5 4 5 7    29.0   31.0
 24  318.973541 2.291E-31 8.061e-05.07130.098 2513.50150.710.000008       2 0 0 02       0 0 0 11                    R 21e     3477642330 5 4 5 7   270.0  258.0
 21  319.002870 2.207E-29 8.628e-05.07090.097 3218.25200.72-.000052       2 1 1 02       0 1 1 11                    P 23f     3677642029 5 4 5 7    45.0   47.0
 23  319.142285 1.818E-31 7.368e-05.06720.077 3022.81520.75-.000031       2 0 0 02       0 0 0 11                    R 43e     3477642330 5 4 5 7    89.0   87.0
 21  319.423392 2.298E-29 8.625e-05.07140.098 3200.09960.71-.000044       2 1 1 02       0 1 1 11                    P 22e     3677642029 5 4 5 7    43.0   45.0
 21  319.691930 2.030E-28 1.073e-04.08840.119 2353.78860.78-.000059       2 0 0 02       0 0 0 11                    P  3e     3677742029 5 4 5 7     5.0    7.0
 24  319.835447 2.212E-31 8.110e-05.07080.097 2530.02390.72-.000011       2 0 0 02       0 0 0 11                    R 22e     3477642330 5 4 5 7   282.0  270.0
 21  319.952578 2.811E-30 1.906e-04.07870.106 3683.36110.69-.000085       3 0 0 03       1 0 0 12                    P 13e     3677742029 5 4 5 7    25.0   27.0
 23  320.094733 1.592E-31 7.411e-05.06720.076 3054.91970.75-.000016       2 0 0 02       0 0 0 11                    R 44e     3477642330 5 4 5 7    91.0   89.0
 21  320.297617 2.386E-29 8.695e-05.07190.099 3183.32710.71-.000026       2 1 1 02       0 1 1 11                    P 21f     3677642029 5 4 5 7    41.0   43.0
 24  320.702151 2.125E-31 8.162e-05.07030.096 2547.29660.73-.000009       2 0 0 02       0 0 0 11                    R 23e     3477642330 5 4 5 7   294.0  282.0
 21  320.772199 2.456E-29 8.702e-05.07250.100 3166.77730.70-.000030       2 1 1 02       0 1 1 11                    P 20e     3677642029 5 4 5 7    39.0   41.0
 23  321.052230 1.388E-31 7.451e-05.06700.076 3087.75200.74-.000033       2 0 0 02       0 0 0 11                    R 45e     3477642330 5 4 5 7    93.0   91.0
 21  321.225957 6.906E-29 1.804e-04.09270.125 2349.91700.78-.000029       2 0 0 02       0 0 0 11                    P  1e     3677742029 5 4 5 7     1.0    3.0
 21  321.406102 2.614E-30 1.934e-04.08080.108 3663.98830.70-.000094       3 0 0 03       1 0 0 12                    P 11e     3677742029 5 4 5 7    21.0   23.0
 24  321.573652 2.030E-31 8.213e-05.07000.095 2565.32010.73-.000009       2 0 0 02       0 0 0 11                    R 24e     3477542330 5 4 5 7   306.0  294.0
 21  321.616454 2.518E-29 8.767e-05.07320.100 3151.50490.70-.000037       2 1 1 02       0 1 1 11                    P 19f     3677642029 5 4 5 7    37.0   39.0
 23  322.014786 1.206E-31 7.496e-05.06690.075 3121.31200.74-.000032       2 0 0 02       0 0 0 11                    R 46e     3477642330 5 4 5 7    95.0   93.0
 21  322.140754 2.559E-29 8.782e-05.07390.101 3136.55300.69-.000038       2 1 1 02       0 1 1 11                    P 18e     3677642029 5 4 5 7    35.0   37.0
 24  322.449953 1.930E-31 8.267e-05.06960.094 2584.09380.73-.000019       2 0 0 02       0 0 0 11                    R 25e     3477542330 5 4 5 7   318.0  306.0
 21  322.876437 2.316E-30 1.970e-04.08310.111 3647.71460.71-.000161       3 0 0 03       1 0 0 12                    P  9e     3677842029 5 4 5 7    17.0   19.0
 21  322.959366 2.588E-29 8.845e-05.07470.102 3122.78590.69-.000052       2 1 1 02       0 1 1 11                    P 17f     3677642029 5 4 5 7    33.0   35.0
 24  323.331051 1.825E-31 8.319e-05.06930.093 2603.61770.74-.000042       2 0 0 02       0 0 0 11                    R 26e     3477642330 5 4 5 7   330.0  318.0
 21  323.529042 2.593E-29 8.866e-05.07570.103 3109.42750.69-.000075       2 1 1 02       0 1 1 11                    P 16e     3677642029 5 4 5 7    31.0   33.0
 21  323.563325 1.385E-28 7.320e-05.08920.120 2349.91700.78-.000127       2 0 0 02       0 0 0 11                    R  1e     3677742029 5 4 5 7     5.0    3.0
 24  324.216951 1.717E-31 8.370e-05.06910.092 2623.89160.74-.000032       2 0 0 02       0 0 0 11                    R 27e     3477642330 5 4 5 7   342.0  330.0
 21  324.326338 2.584E-29 8.933e-05.07670.104 3097.17020.69-.000086       2 1 1 02       0 1 1 11                    P 15f     3677642029 5 4 5 7    29.0   31.0
 21  324.363577 1.922E-30 2.020e-04.08530.114 3634.54030.74-.000206       3 0 0 03       1 0 0 12                    P  7e     3677742029 5 4 5 7    13.0   15.0
 21  324.937048 2.548E-29 8.962e-05.07770.105 3085.40060.69-.000094       2 1 1 02       0 1 1 11                    P 14e     3677642029 5 4 5 7    27.0   29.0
 24  325.107650 1.607E-31 8.420e-05.06890.091 2644.91600.75-.000036       2 0 0 02       0 0 0 11                    R 28e     3477642330 5 4 5 7   354.0  342.0
 21  325.145752 2.723E-28 8.211e-05.08780.118 2353.78860.770.000012       2 0 0 02       0 0 0 11                    R  3e     3677742029 5 4 5 7     9.0    7.0
 21  325.717350 2.495E-29 9.030e-05.07870.106 3074.65840.69-.000085       2 1 1 02       0 1 1 11                    P 13f     3677742029 5 4 5 7    25.0   27.0
 21  325.867508 1.443E-30 2.101e-04.08710.116 3624.46580.76-.000198       3 0 0 03       1 0 0 12                    P  5e     3677742029 5 4 5 7     9.0   11.0
 24  326.003153 1.497E-31 8.470e-05.06870.090 2666.69020.75-.000053       2 0 0 02       0 0 0 11                    R 29e     3477642330 5 4 5 7   366.0  354.0
 21  326.364753 2.415E-29 9.070e-05.07980.107 3064.47340.69-.000082       2 1 1 02       0 1 1 11                    P 12e     3677742029 5 4 5 7    23.0   25.0
 21  326.747492 3.956E-28 8.610e-05.08620.115 2360.75680.750.000085       2 0 0 02       0 0 0 11                    R  5e     3677742029 5 4 5 7    13.0   11.0
 24  326.903460 1.388E-31 8.521e-05.06860.090 2689.21460.75-.000041       2 0 0 02       0 0 0 11                    R 30e     3477642330 5 4 5 7   378.0  366.0
 21  327.132386 2.315E-29 9.139e-05.08080.108 3055.25100.70-.000094       2 1 1 02       0 1 1 11                    P 11f     3677742029 5 4 5 7    21.0   23.0
 24  327.808573 1.281E-31 8.573e-05.06840.089 2712.48850.76-.000038       2 0 0 02       0 0 0 11                    R 31e     3477642330 5 4 5 7   390.0  378.0
 21  327.812140 2.189E-29 9.190e-05.08200.109 3046.64580.70-.000124       2 1 1 02       0 1 1 11                    P 10e     3677842029 5 4 5 7    19.0   21.0
 21  327.874191 1.081E-30 2.351e-04.06870.090 4098.63620.75-.000041       3 0 0 02       1 0 0 11                    P 31e     3677642029 5 4 5 7    61.0   63.0
 21  328.368519 5.033E-28 8.866e-05.08420.112 2370.82230.730.000075       2 0 0 02       0 0 0 11                    R  7e     3677842029 5 4 5 7    17.0   15.0
 21  328.571425 2.043E-29 9.268e-05.08310.111 3038.94820.71-.000161       2 1 1 02       0 1 1 11                    P  9f     3677842029 5 4 5 7    17.0   19.0
 24  328.718495 1.177E-31 8.626e-05.06830.088 2736.51250.76-.000029       2 0 0 02       0 0 0 11                    R 32e     3477642330 5 4 5 7   402.0  390.0
 21  329.118419 1.274E-30 2.371e-04.06900.092 4051.44040.75-.000040       3 0 0 02       1 0 0 11                    P 29e     3677642029 5 4 5 7    57.0   59.0
 21  329.279189 1.872E-29 9.334e-05.08420.112 3031.91820.73-.000187       2 1 1 02       0 1 1 11                    P  8e     3677842029 5 4 5 7    15.0   17.0
 21  330.008802 5.914E-28 9.063e-05.08200.109 2383.98440.700.000029       2 0 0 02       0 0 0 11                    R  9e     3677842029 5 4 5 7    21.0   19.0
 21  330.034448 1.681E-29 9.420e-05.08530.114 3025.75050.74-.000206       2 1 1 02       0 1 1 11                    P  7f     3677742029 5 4 5 7    13.0   15.0
 21  330.383773 1.471E-30 2.391e-04.06950.094 4007.33640.74-.000044       3 0 0 02       1 0 0 11                    P 27e     3677642029 5 4 5 7    53.0   55.0
 21  330.765879 1.468E-29 9.501e-05.08630.115 3020.29100.75-.000210       2 1 1 02       0 1 1 11                    P  6e     3677742029 5 4 5 7    11.0   13.0
 21  331.521433 1.237E-29 9.602e-05.08710.116 3015.65770.76-.000198       2 1 1 02       0 1 1 11                    P  5f     3677742029 5 4 5 7     9.0   11.0
 21  331.668314 6.571E-28 9.227e-05.07980.107 2400.24320.690.000008       2 0 0 02       0 0 0 11                    R 11e     3677742029 5 4 5 7    25.0   23.0
 21  331.670147 1.664E-30 2.412e-04.07010.095 3966.32470.73-.000057       3 0 0 02       1 0 0 11                    P 25e     3677642029 5 4 5 7    49.0   51.0
 21  332.272190 9.846E-30 9.677e-05.08780.118 3011.76390.77-.000152       2 1 1 02       0 1 1 11                    P  4e     3677742029 5 4 5 7     7.0    9.0
 22  332.649788 1.210E-30 8.973e-05.06750.078 3015.73270.75-.000024       2 0 0 02       0 0 0 11                    P 43e     3677642231 5 4 5 7   170.0  174.0
 21  332.842446 1.202E-30 1.750e-04.08780.118 3617.49070.770.000012       3 0 0 03       1 0 0 12                    R  3e     3677742029 5 4 5 7     9.0    7.0
 21  332.977451 1.842E-30 2.433e-04.07090.097 3928.40600.72-.000052       3 0 0 02       1 0 0 11                    P 23e     3677642029 5 4 5 7    45.0   47.0
 21  333.032357 7.113E-30 9.676e-05.08840.119 3008.67040.78-.000059       2 1 1 02       0 1 1 11                    P  3f     3677742029 5 4 5 7     5.0    7.0
 21  333.347025 6.994E-28 9.377e-05.07770.105 2419.59810.690.000055       2 0 0 02       0 0 0 11                    R 13e     3677642029 5 4 5 7    29.0   27.0
 21  333.798097 4.048E-30 9.108e-05.08920.120 3006.33790.78-.000006       2 1 1 02       0 1 1 11                    P  2e     3677742029 5 4 5 7     3.0    5.0
 22  333.799080 1.580E-30 8.981e-05.06760.080 2949.97780.75-.000024       2 0 0 02       0 0 0 11                    P 41e     3677642231 5 4 5 7   162.0  166.0
 21  334.164796 1.022E-30 9.361e-05.07250.100 3822.47510.70-.000030       2 2 2 02       0 2 2 11                    P 20f     3677642029 5 4 5 7    39.0   41.0
 21  334.305594 1.994E-30 2.456e-04.07190.099 3893.58080.71-.000026       3 0 0 02       1 0 0 11                    P 21e     3677642029 5 4 5 7    41.0   43.0
 21  334.438306 1.746E-30 1.835e-04.08620.115 3624.46580.750.000085       3 0 0 03       1 0 0 12                    R  5e     3677742029 5 4 5 7    13.0   11.0
 21  334.834588 1.045E-30 9.385e-05.07320.100 3806.93430.70-.000037       2 2 2 02       0 2 2 11                    P 19e     3677642029 5 4 5 7    37.0   39.0
 22  334.967044 2.030E-30 9.001e-05.06770.082 2887.31030.75-.000031       2 0 0 02       0 0 0 11                    P 39e     3677642231 5 4 5 7   154.0  158.0
 21  335.044905 7.183E-28 9.516e-05.07570.103 2442.04910.690.000066       2 0 0 02       0 0 0 11                    R 15e     3677642029 5 4 5 7    33.0   31.0
 21  335.347268 4.083E-30 9.186e-05.09550.130 3004.78860.77-.000059       2 1 1 02       0 1 1 11                    Q  1f     3677742029 5 4 5 7     3.0    3.0
 21  335.365071 2.252E-30 3.063e-05.09020.121 3006.33790.78-.000072       2 1 1 02       0 1 1 11                    Q  2e     3677742029 5 4 5 7     5.0    5.0
 21  335.365724 1.560E-30 1.533e-05.08880.119 3008.67040.77-.000068       2 1 1 02       0 1 1 11                    Q  3f     3677742029 5 4 5 7     7.0    7.0
 21  335.415223 1.185E-30 9.196e-06.08790.118 3011.76390.77-.000069       2 1 1 02       0 1 1 11                    Q  4e     3677742029 5 4 5 7     9.0    9.0
 21  335.511081 1.062E-30 9.415e-05.07390.101 3792.16970.69-.000038       2 2 2 02       0 2 2 11                    P 18f     3677642029 5 4 5 7    35.0   37.0
 21  335.654495 2.107E-30 2.481e-04.07320.100 3861.84940.70-.000037       3 0 0 02       1 0 0 11                    P 19e     3677642029 5 4 5 7    37.0   39.0
 21  336.050763 2.221E-30 1.889e-04.08420.112 3634.54030.730.000075       3 0 0 03       1 0 0 12                    R  7e     3677842029 5 4 5 7    17.0   15.0
 22  336.153769 2.560E-30 9.013e-05.06790.084 2827.73070.76-.000034       2 0 0 02       0 0 0 11                    P 37e     3677642231 5 4 5 7   146.0  150.0
 21  336.192363 1.071E-30 9.439e-05.07470.102 3778.18210.69-.000052       2 2 2 02       0 2 2 11                    P 17e     3677642029 5 4 5 7    33.0   35.0
 21  336.761925 7.153E-28 9.648e-05.07390.101 2467.59570.690.000045       2 0 0 02       0 0 0 11                    R 17e     3677642029 5 4 5 7    37.0   35.0
 21  336.879954 1.073E-30 9.471e-05.07570.103 3764.97120.69-.000075       2 2 2 02       0 2 2 11                    P 16f     3677642029 5 4 5 7    31.0   33.0
 21  336.914242 4.087E-30 5.558e-05.08920.120 3004.78860.78-.000127       2 1 1 02       0 1 1 11                    R  1f     3677742029 5 4 5 7     5.0    3.0
 21  337.024081 2.169E-30 2.508e-04.07470.102 3833.21240.69-.000052       3 0 0 02       1 0 0 11                    P 17e     3677642029 5 4 5 7    33.0   35.0
 22  337.359343 3.180E-30 9.053e-05.06810.086 2771.24050.76-.000048       2 0 0 02       0 0 0 11                    P 35e     3677642231 5 4 5 7   138.0  142.0
 21  337.572658 1.066E-30 9.500e-05.07670.104 3752.53710.69-.000086       2 2 2 02       0 2 2 11                    P 15e     3677642029 5 4 5 7    29.0   31.0
 21  337.679765 2.609E-30 1.930e-04.08200.109 3647.71460.700.000029       3 0 0 03       1 0 0 12                    R  9e     3677842029 5 4 5 7    21.0   19.0
 21  337.698438 7.215E-30 7.088e-05.08840.119 3006.33790.78-.000080       2 1 1 02       0 1 1 11                    R  2e     3677742029 5 4 5 7     7.0    5.0
 21  338.271400 1.049E-30 9.519e-05.07770.105 3740.87960.69-.000094       2 2 2 02       0 2 2 11                    P 14f     3677642029 5 4 5 7    27.0   29.0
 21  338.414281 2.168E-30 2.536e-04.07670.104 3807.67040.69-.000086       3 0 0 02       1 0 0 11                    P 15e     3677642029 5 4 5 7    29.0   31.0
 21  338.498055 6.931E-28 9.778e-05.07250.100 2496.23730.700.000007       2 0 0 02       0 0 0 11                    R 19e     3677642029 5 4 5 7    41.0   39.0
 21  338.508757 1.004E-29 7.789e-05.08780.118 3008.67040.770.000012       2 1 1 02       0 1 1 11                    R  3f     3677742029 5 4 5 7     9.0    7.0
 22  338.583847 3.880E-30 9.098e-05.06830.087 2717.84060.76-.000041       2 0 0 02       0 0 0 11                    P 33e     3677642231 5 4 5 7   130.0  134.0
 21  338.975473 1.024E-30 9.550e-05.07870.106 3729.99950.69-.000085       2 2 2 02       0 2 2 11                    P 13e     3677742029 5 4 5 7    25.0   27.0
 21  339.292733 1.267E-29 8.194e-05.08710.116 3011.76390.760.000073       2 1 1 02       0 1 1 11                    R  4e     3677742029 5 4 5 7    11.0    9.0
 21  339.325263 2.900E-30 1.966e-04.07980.107 3663.98830.690.000008       3 0 0 03       1 0 0 12                    R 11e     3677742029 5 4 5 7    25.0   23.0
 21  339.825033 2.097E-30 2.568e-04.07870.106 3785.22360.69-.000085       3 0 0 02       1 0 0 11                    P 13e     3677742029 5 4 5 7    25.0   27.0
 22  339.827358 4.640E-30 9.132e-05.06860.089 2667.53150.75-.000041       2 0 0 02       0 0 0 11                    P 31e     3677642231 5 4 5 7   122.0  126.0
 21  340.127094 1.511E-29 8.460e-05.08620.115 3015.65770.750.000085       2 1 1 02       0 1 1 11                    R  5f     3677742029 5 4 5 7    13.0   11.0
 21  340.253264 6.550E-28 9.905e-05.07140.098 2527.97360.710.000008       2 0 0 02       0 0 0 11                    R 21e     3677642029 5 4 5 7    45.0   43.0
 21  340.906507 1.738E-29 8.658e-05.08530.114 3020.29100.740.000087       2 1 1 02       0 1 1 11                    R  6e     3677742029 5 4 5 7    15.0   13.0
 21  340.987197 3.087E-30 1.997e-04.07770.105 3683.36110.690.000055       3 0 0 03       1 0 0 12                    R 13e     3677642029 5 4 5 7    29.0   27.0
 22  341.089954 5.440E-30 9.163e-05.06890.091 2620.31450.75-.000040       2 0 0 02       0 0 0 11                    P 29e     3677642231 5 4 5 7   114.0  118.0
 21  341.256281 1.951E-30 2.607e-04.08080.108 3765.87230.70-.000094       3 0 0 02       1 0 0 11                    P 11e     3677742029 5 4 5 7    21.0   23.0
 21  341.769224 1.945E-29 8.815e-05.08420.112 3025.75050.730.000075       2 1 1 02       0 1 1 11                    R  7f     3677842029 5 4 5 7    17.0   15.0
 21  342.027524 6.047E-28 1.003e-04.07050.096 2562.80420.73-.000009       2 0 0 02       0 0 0 11                    R 23e     3677642029 5 4 5 7    49.0   47.0
 22  342.371703 6.270E-30 9.221e-05.06930.093 2576.18970.74-.000044       2 0 0 02       0 0 0 11                    P 27e     3677642231 5 4 5 7   106.0  110.0
 21  342.539728 2.132E-29 8.941e-05.08310.111 3031.91820.710.000048       2 1 1 02       0 1 1 11                    R  8e     3677842029 5 4 5 7    19.0   17.0
 21  342.665506 3.172E-30 2.028e-04.07570.103 3705.83250.690.000066       3 0 0 03       1 0 0 12                    R 15e     3677642029 5 4 5 7    33.0   31.0
 21  342.707972 1.729E-30 2.655e-04.08310.111 3749.61670.71-.000161       3 0 0 02       1 0 0 11                    P  9e     3677842029 5 4 5 7    17.0   19.0
 21  343.435116 2.296E-29 9.052e-05.08200.109 3038.94820.700.000029       2 1 1 02       0 1 1 11                    R  9f     3677842029 5 4 5 7    21.0   19.0
 22  343.672670 7.070E-30 9.269e-05.07000.095 2535.15870.73-.000057       2 0 0 02       0 0 0 11                    P 25e     3677642231 5 4 5 7    98.0  102.0
 21  343.820809 5.462E-28 1.016e-04.06980.094 2600.72850.73-.000019       2 0 0 02       0 0 0 11                    R 25e     3677542029 5 4 5 7    53.0   51.0
 21  344.180059 1.434E-30 2.720e-04.08530.114 3736.45700.74-.000206       3 0 0 02       1 0 0 11                    P  7e     3677742029 5 4 5 7    13.0   15.0
 21  344.192365 2.439E-29 9.147e-05.08090.108 3046.64580.700.000009       2 1 1 02       0 1 1 11                    R 10e     3677742029 5 4 5 7    23.0   21.0
 21  344.360122 3.160E-30 2.057e-04.07390.101 3731.40210.690.000045       3 0 0 03       1 0 0 12                    R 17e     3677642029 5 4 5 7    37.0   35.0
 22  344.992915 7.800E-30 9.317e-05.07080.097 2497.22140.72-.000052       2 0 0 02       0 0 0 11                    P 23e     3677642231 5 4 5 7    90.0   94.0
 21  345.124737 2.557E-29 9.239e-05.07980.107 3055.25100.690.000008       2 1 1 02       0 1 1 11                    R 11f     3677742029 5 4 5 7    25.0   23.0
 21  345.633090 4.830E-28 1.028e-04.06920.093 2641.74560.74-.000032       2 0 0 02       0 0 0 11                    R 27e     3677642029 5 4 5 7    57.0   55.0
 21  345.672502 1.076E-30 2.827e-04.08710.116 3726.39380.76-.000198       3 0 0 02       1 0 0 11                    P  5e     3677742029 5 4 5 7     9.0   11.0
 21  345.864386 2.654E-29 9.319e-05.07870.106 3064.47340.690.000034       2 1 1 02       0 1 1 11                    R 12e     3677742029 5 4 5 7    27.0   25.0
 21  346.070977 3.064E-30 2.085e-04.07250.100 3760.06910.700.000007       3 0 0 03       1 0 0 12                    R 19e     3677642029 5 4 5 7    41.0   39.0
 22  346.332490 8.430E-30 9.389e-05.07180.098 2462.37890.71-.000026       2 0 0 02       0 0 0 11                    P 21e     3677642231 5 4 5 7    82.0   86.0
 21  346.838057 2.724E-29 9.400e-05.07770.105 3074.65840.690.000055       2 1 1 02       0 1 1 11                    R 13f     3677642029 5 4 5 7    29.0   27.0
 21  347.464340 4.187E-28 1.041e-04.06880.091 2685.85500.75-.000053       2 0 0 02       0 0 0 11                    R 29e     3677642029 5 4 5 7    61.0   59.0
 21  347.473223 1.400E-30 3.330e-05.06710.075 3715.30740.73-.000726       2 1 1 03       2 0 0 01                    P 48e     3677642029 5 4 5 7    95.0   97.0
 21  347.555757 2.774E-29 9.466e-05.07670.104 3085.40060.690.000063       2 1 1 02       0 1 1 11                    R 14e     3677642029 5 4 5 7    31.0   29.0
 22  347.691446 8.880E-30 9.452e-05.07300.100 2430.63180.70-.000037       2 0 0 02       0 0 0 11                    P 19e     3677642231 5 4 5 7    74.0   78.0
 21  347.797999 2.897E-30 2.113e-04.07140.098 3791.83350.710.000008       3 0 0 03       1 0 0 12                    R 21e     3677642029 5 4 5 7    45.0   43.0
 21  348.575038 2.799E-29 9.546e-05.07570.103 3097.17020.690.000066       2 1 1 02       0 1 1 11                    R 15f     3677642029 5 4 5 7    33.0   31.0
 21  349.006986 1.951E-30 3.403e-05.06730.076 3641.17460.74-.000725       2 1 1 03       2 0 0 01                    P 46e     3677642029 5 4 5 7    91.0   93.0
 22  349.069823 9.130E-30 9.540e-05.07460.102 2401.98020.69-.000052       2 0 0 02       0 0 0 11                    P 17e     3677642231 5 4 5 7    66.0   70.0
 21  349.266445 2.805E-29 9.604e-05.07470.102 3109.42750.690.000045       2 1 1 02       0 1 1 11                    R 16e     3677642029 5 4 5 7    35.0   33.0
 21  349.314538 3.559E-28 1.053e-04.06860.089 2733.05620.76-.000038       2 0 0 02       0 0 0 11                    R 31e     3677642029 5 4 5 7    65.0   63.0
 21  349.541107 2.677E-30 2.142e-04.07050.096 3826.69460.73-.000009       3 0 0 03       1 0 0 12                    R 23e     3677642029 5 4 5 7    49.0   47.0
 21  350.335649 2.787E-29 9.680e-05.07390.101 3122.78590.690.000045       2 1 1 02       0 1 1 11                    R 17f     3677642029 5 4 5 7    37.0   35.0
 22  350.467657 9.110E-30 9.629e-05.07650.103 2376.42500.69-.000085       2 0 0 02       0 0 0 11                    P 15e     3677642231 5 4 5 7    58.0   62.0
 21  350.537773 2.672E-30 3.476e-05.06750.078 3570.15670.75-.000728       2 1 1 03       2 0 0 01                    P 44e     3677642029 5 4 5 7    87.0   89.0
 21  350.996412 2.754E-29 9.733e-05.07320.100 3136.55300.700.000021       2 1 1 02       0 1 1 11                    R 18e     3677642029 5 4 5 7    39.0   37.0
 21  351.183663 2.969E-28 1.066e-04.06840.087 2783.34790.76-.000018       2 0 0 02       0 0 0 11                    R 33e     3677642029 5 4 5 7    69.0   67.0
 21  351.300225 2.420E-30 2.170e-04.06980.094 3864.65140.73-.000019       3 0 0 03       1 0 0 12                    R 25e     3677542029 5 4 5 7    53.0   51.0
 22  351.884978 8.800E-30 9.737e-05.07860.105 2353.96630.69-.000085       2 0 0 02       0 0 0 11                    P 13e     3677742231 5 4 5 7    50.0   54.0
 21  352.066156 3.593E-30 3.547e-05.06770.079 3502.25490.75-.000718       2 1 1 03       2 0 0 01                    P 42e     3677642029 5 4 5 7    83.0   85.0
 21  352.119854 2.700E-29 9.811e-05.07250.100 3151.50490.700.000007       2 1 1 02       0 1 1 11                    R 19f     3677642029 5 4 5 7    41.0   39.0
 21  352.745624 2.633E-29 9.854e-05.07190.099 3166.77730.71-.000003       2 1 1 02       0 1 1 11                    R 20e     3677642029 5 4 5 7    43.0   41.0
 21  353.071694 2.431E-28 1.079e-04.06810.085 2836.72970.76-.000011       2 0 0 02       0 0 0 11                    R 35e     3677642029 5 4 5 7    73.0   71.0
 21  353.075269 2.142E-30 2.198e-04.06920.093 3905.70310.74-.000032       3 0 0 03       1 0 0 12                    R 27e     3677642029 5 4 5 7    57.0   55.0
 22  353.321808 8.180E-30 9.873e-05.08070.108 2334.60500.70-.000094       2 0 0 02       0 0 0 11                    P 11e     3677742231 5 4 5 7    42.0   46.0
 21  353.592680 4.745E-30 3.617e-05.06780.081 3437.46920.75-.000719       2 1 1 03       2 0 0 01                    P 40e     3677642029 5 4 5 7    79.0   81.0
 21  353.927614 2.550E-29 9.937e-05.07140.098 3183.32710.710.000008       2 1 1 02       0 1 1 11                    R 21f     3677642029 5 4 5 7    45.0   43.0
 21  354.243446 1.294E-30 2.449e-04.08620.115 3726.39380.750.000085       3 0 0 02       1 0 0 11                    R  5e     3677742029 5 4 5 7    13.0   11.0
 21  354.514042 2.458E-29 9.977e-05.07090.097 3200.09960.72-.000011       2 1 1 02       0 1 1 11                    R 22e     3677642029 5 4 5 7    47.0   45.0
 22  354.778161 7.240E-30 1.004e-04.08290.110 2318.34060.71-.000161       2 0 0 02       0 0 0 11                    P  9e     3677842231 5 4 5 7    34.0   38.0
 21  354.866156 1.859E-30 2.228e-04.06880.091 3949.84940.75-.000053       3 0 0 03       1 0 0 12                    R 29e     3677642029 5 4 5 7    61.0   59.0
 21  354.978616 1.955E-28 1.092e-04.06800.083 2893.20070.76-.000034       2 0 0 02       0 0 0 11                    R 37e     3677642029 5 4 5 7    77.0   75.0
 21  355.117856 6.152E-30 3.686e-05.06800.083 3375.80130.76-.000718       2 1 1 03       2 0 0 01                    P 38e     3677642029 5 4 5 7    75.0   77.0
 21  355.758894 2.353E-29 1.006e-04.07050.096 3218.25200.73-.000009       2 1 1 02       0 1 1 11                    R 23f     3677642029 5 4 5 7    49.0   47.0
 21  355.867552 1.644E-30 2.517e-04.08420.112 3736.45700.730.000075       3 0 0 02       1 0 0 11                    R  7e     3677842029 5 4 5 7    17.0   15.0
 22  356.254048 6.000E-30 1.028e-04.08510.113 2305.17410.74-.000206       2 0 0 02       0 0 0 11                    P  7e     3677742231 5 4 5 7    26.0   30.0
 21  356.301629 2.243E-29 1.010e-04.07010.095 3236.51930.73-.000009       2 1 1 02       0 1 1 11                    R 24e     3677542029 5 4 5 7    51.0   49.0
 21  356.642176 7.830E-30 3.754e-05.06820.085 3317.25120.76-.000727       2 1 1 03       2 0 0 01                    P 36e     3677642029 5 4 5 7    71.0   73.0
 21  356.672800 1.582E-30 2.257e-04.06860.089 3997.08910.76-.000038       3 0 0 03       1 0 0 12                    R 31e     3677642029 5 4 5 7    65.0   63.0
 21  356.904419 1.544E-28 1.105e-04.06780.081 2952.75980.75-.000025       2 0 0 02       0 0 0 11                    R 39e     3677642029 5 4 5 7    81.0   79.0
 21  357.511868 1.927E-30 2.565e-04.08200.109 3749.61670.700.000029       3 0 0 02       1 0 0 11                    R  9e     3677842029 5 4 5 7    21.0   19.0
 21  357.613657 2.123E-29 1.018e-04.06980.094 3256.27860.73-.000019       2 1 1 02       0 1 1 11                    R 25f     3677542029 5 4 5 7    53.0   51.0
 22  357.749470 4.500E-30 1.067e-04.08690.116 2295.10520.76-.000198       2 0 0 02       0 0 0 11                    P  5e     3677742231 5 4 5 7    18.0   22.0
 21  358.108345 2.003E-29 1.022e-04.06950.094 3276.03590.74-.000042       2 1 1 02       0 1 1 11                    R 26e     3677642029 5 4 5 7    55.0   53.0
 21  358.166097 9.777E-30 3.821e-05.06840.087 3261.81960.76-.000730       2 1 1 03       2 0 0 01                    P 34e     3677642029 5 4 5 7    67.0   69.0
 21  358.405151 1.034E-30 9.603e-05.07980.107 3710.56980.690.000008       2 2 2 02       0 2 2 11                    R 11e     3677742029 5 4 5 7    25.0   23.0
 21  358.495114 1.321E-30 2.286e-04.06840.087 4047.42110.76-.000018       3 0 0 03       1 0 0 12                    R 33e     3677642029 5 4 5 7    69.0   67.0
 21  358.721815 1.011E-30 5.084e-05.06950.094 3738.65210.74-.000712       2 2 2 03       1 3 3 01                    P 27e     3677642029 5 4 5 7    53.0   55.0
 21  358.849093 1.199E-28 1.118e-04.06770.079 3015.40600.75-.000036       2 0 0 02       0 0 0 11                    R 41e     3677642029 5 4 5 7    85.0   83.0
 21  359.176398 2.137E-30 2.606e-04.07980.107 3765.87230.690.000008       3 0 0 02       1 0 0 11                    R 11e     3677742029 5 4 5 7    25.0   23.0
 21  359.255043 1.076E-30 9.719e-05.07870.106 3719.89600.690.000034       2 2 2 02       0 2 2 11                    R 12f     3677742029 5 4 5 7    27.0   25.0
 22  359.264421 2.800E-30 1.164e-04.08820.118 2288.13430.78-.000058       2 0 0 02       0 0 0 11                    P  3e     3677742231 5 4 5 7    10.0   14.0
 21  359.482944 1.089E-30 5.152e-05.06980.095 3717.48340.73-.000715       2 2 2 03       1 3 3 01                    P 26f     3677542029 5 4 5 7    51.0   53.0
 21  359.491866 1.877E-29 1.031e-04.06920.093 3297.40650.74-.000032       2 1 1 02       0 1 1 11                    R 27f     3677642029 5 4 5 7    57.0   55.0
 21  359.690052 1.198E-29 3.888e-05.06860.089 3209.50780.76-.000711       2 1 1 03       2 0 0 01                    P 32e     3677642029 5 4 5 7    63.0   65.0
 21  359.934154 1.752E-29 1.033e-04.06900.092 3318.64870.75-.000036       2 1 1 02       0 1 1 11                    R 28e     3677642029 5 4 5 7    59.0   57.0
 21  360.110230 1.107E-30 9.816e-05.07770.105 3729.99950.690.000055       2 2 2 02       0 2 2 11                    R 13e     3677642029 5 4 5 7    29.0   27.0
 21  360.274594 1.167E-30 5.223e-05.07010.095 3697.09790.73-.000717       2 2 2 03       1 3 3 01                    P 25e     3677642029 5 4 5 7    49.0   51.0
 21  360.333009 1.083E-30 2.316e-04.06810.085 4100.84520.76-.000011       3 0 0 03       1 0 0 12                    R 35e     3677642029 5 4 5 7    73.0   71.0
 21  360.812634 9.144E-29 1.131e-04.06750.078 3081.13820.75-.000031       2 0 0 02       0 0 0 11                    R 43e     3677642029 5 4 5 7    89.0   87.0
 21  360.861148 2.269E-30 2.641e-04.07770.105 3785.22360.690.000055       3 0 0 02       1 0 0 11                    R 13e     3677642029 5 4 5 7    29.0   27.0
 21  360.971296 1.128E-30 9.904e-05.07670.104 3740.87960.690.000063       2 2 2 02       0 2 2 11                    R 14f     3677642029 5 4 5 7    31.0   29.0
 21  361.040621 1.245E-30 5.300e-05.07050.096 3677.49560.73-.000709       2 2 2 03       1 3 3 01                    P 24f     3677542029 5 4 5 7    47.0   49.0
 21  361.214447 1.438E-29 3.951e-05.06890.091 3160.31570.75-.000716       2 1 1 03       2 0 0 01                    P 30e     3677642029 5 4 5 7    59.0   61.0
 21  361.393483 1.625E-29 1.043e-04.06880.091 3341.63500.75-.000053       2 1 1 02       0 1 1 11                    R 29f     3677642029 5 4 5 7    61.0   59.0
 21  361.779014 1.502E-29 1.045e-04.06870.090 3364.35670.75-.000041       2 1 1 02       0 1 1 11                    R 30e     3677642029 5 4 5 7    63.0   61.0
 21  361.828828 1.321E-30 5.379e-05.07090.097 3658.67680.72-.000702       2 2 2 03       1 3 3 01                    P 23e     3677642029 5 4 5 7    45.0   47.0
 21  361.837451 1.140E-30 9.990e-05.07570.103 3752.53710.690.000066       2 2 2 02       0 2 2 11                    R 15e     3677642029 5 4 5 7    33.0   31.0
 21  362.566134 2.325E-30 2.672e-04.07570.103 3807.67040.690.000066       3 0 0 02       1 0 0 11                    R 15e     3677642029 5 4 5 7    33.0   31.0
 21  362.598817 1.396E-30 5.469e-05.07140.098 3640.64160.71-.000692       2 2 2 03       1 3 3 01                    P 22f     3677642029 5 4 5 7    43.0   45.0
 21  362.709713 1.143E-30 1.007e-04.07470.102 3764.97120.690.000045       2 2 2 02       0 2 2 11                    R 16f     3677642029 5 4 5 7    35.0   33.0
 21  362.739660 1.692E-29 4.014e-05.06920.093 3114.24410.74-.000707       2 1 1 03       2 0 0 01                    P 28e     3677642029 5 4 5 7    55.0   57.0
 21  362.795045 6.857E-29 1.145e-04.06730.076 3149.95560.74-.000033       2 0 0 02       0 0 0 11                    R 45e     3677642029 5 4 5 7    93.0   91.0
 22  363.137137 1.900E-30 7.885e-05.08900.120 2284.26170.78-.000126       2 0 0 02       0 0 0 11                    R  1e     3677742231 5 4 5 7    10.0    6.0
 21  363.318469 1.380E-29 1.056e-04.06860.089 3388.96340.76-.000038       2 1 1 02       0 1 1 11                    R 31f     3677642029 5 4 5 7    65.0   63.0
 21  363.384488 1.467E-30 5.562e-05.07190.099 3623.38990.71-.000676       2 2 2 03       1 3 3 01                    P 21e     3677642029 5 4 5 7    41.0   43.0
 21  363.586759 1.137E-30 1.015e-04.07390.101 3778.18210.690.000045       2 2 2 02       0 2 2 11                    R 17e     3677642029 5 4 5 7    37.0   35.0
 21  363.642886 1.264E-29 1.057e-04.06850.088 3413.15970.76-.000029       2 1 1 02       0 1 1 11                    R 32e     3677642029 5 4 5 7    67.0   65.0
 21  364.157643 1.533E-30 5.660e-05.07250.100 3606.92190.70-.000678       2 2 2 03       1 3 3 01                    P 20f     3677642029 5 4 5 7    39.0   41.0
 21  364.266042 1.949E-29 4.074e-05.06980.095 3071.29370.73-.000715       2 1 1 03       2 0 0 01                    P 26e     3677542029 5 4 5 7    51.0   53.0
 21  364.291372 2.309E-30 2.701e-04.07390.101 3833.21240.690.000045       3 0 0 02       1 0 0 11                    R 17e     3677642029 5 4 5 7    37.0   35.0
 21  364.470256 1.123E-30 1.022e-04.07320.100 3792.16970.700.000021       2 2 2 02       0 2 2 11                    R 18f     3677642029 5 4 5 7    39.0   37.0
 22  364.720291 3.740E-30 8.850e-05.08760.117 2288.13430.770.000012       2 0 0 02       0 0 0 11                    R  3e     3677742231 5 4 5 7    18.0   14.0
 21  364.796333 5.056E-29 1.158e-04.06710.075 3221.85690.73-.000045       2 0 0 02       0 0 0 11                    R 47e     3677642029 5 4 5 7    97.0   95.0
 21  364.941538 1.595E-30 5.772e-05.07320.100 3591.23780.70-.000681       2 2 2 03       1 3 3 01                    P 19e     3677642029 5 4 5 7    37.0   39.0
 21  365.266790 1.151E-29 1.069e-04.06840.087 3439.39090.76-.000018       2 1 1 02       0 1 1 11                    R 33f     3677642029 5 4 5 7    69.0   67.0
 21  365.358099 1.102E-30 1.029e-04.07250.100 3806.93430.700.000007       2 2 2 02       0 2 2 11                    R 19e     3677642029 5 4 5 7    41.0   39.0
 21  365.525730 1.043E-29 1.068e-04.06830.086 3465.05660.76-.000011       2 1 1 02       0 1 1 11                    R 34e     3677642029 5 4 5 7    71.0   69.0
 21  365.717199 1.650E-30 5.891e-05.07390.101 3576.33740.69-.000677       2 2 2 03       1 3 3 01                    P 18f     3677642029 5 4 5 7    35.0   37.0
 21  365.793918 2.197E-29 4.135e-05.07050.096 3031.46460.73-.000709       2 1 1 03       2 0 0 01                    P 24e     3677542029 5 4 5 7    47.0   49.0
 21  366.036891 2.231E-30 2.728e-04.07250.100 3861.84940.700.000007       3 0 0 02       1 0 0 11                    R 19e     3677642029 5 4 5 7    41.0   39.0
 21  366.252886 1.074E-30 1.035e-04.07190.099 3822.47510.71-.000003       2 2 2 02       0 2 2 11                    R 20f     3677642029 5 4 5 7    43.0   41.0
 22  366.322860 5.430E-30 9.268e-05.08600.115 2295.10520.750.000085       2 0 0 02       0 0 0 11                    R  5e     3677742231 5 4 5 7    26.0   22.0
 21  366.499946 1.697E-30 6.021e-05.07470.102 3562.22070.69-.000681       2 2 2 03       1 3 3 01                    P 17e     3677642029 5 4 5 7    33.0   35.0
 21  366.816511 3.666E-29 1.172e-04.06690.073 3296.84080.73-.000048       2 0 0 02       0 0 0 11                    R 49e     3677742029 5 4 5 7   101.0   99.0
 21  367.151410 1.041E-30 1.042e-04.07140.098 3838.79320.710.000008       2 2 2 02       0 2 2 11                    R 21e     3677642029 5 4 5 7    45.0   43.0
 21  367.238408 9.412E-30 1.081e-04.06810.085 3492.91650.76-.000011       2 1 1 02       0 1 1 11                    R 35f     3677642029 5 4 5 7    73.0   71.0
 21  367.277569 1.736E-30 6.167e-05.07570.103 3548.88820.69-.000687       2 2 2 03       1 3 3 01                    P 16f     3677642029 5 4 5 7    31.0   33.0
 21  367.323585 2.419E-29 4.192e-05.07140.098 2994.75780.71-.000692       2 1 1 03       2 0 0 01                    P 22e     3677642029 5 4 5 7    43.0   45.0
 21  367.427507 8.458E-30 1.080e-04.06810.084 3520.04640.76-.000029       2 1 1 02       0 1 1 11                    R 36e     3677642029 5 4 5 7    75.0   73.0
 21  367.802719 2.103E-30 2.755e-04.07140.098 3893.58080.710.000008       3 0 0 02       1 0 0 11                    R 21e     3677642029 5 4 5 7    45.0   43.0
 22  367.944797 6.910E-30 9.540e-05.08400.112 2305.17410.730.000074       2 0 0 02       0 0 0 11                    R  7e     3677842231 5 4 5 7    34.0   30.0
 21  368.057561 1.003E-30 1.049e-04.07090.097 3855.88700.72-.000011       2 2 2 02       0 2 2 11                    R 22f     3677642029 5 4 5 7    47.0   45.0
 21  368.059676 1.766E-30 6.331e-05.07670.104 3536.33940.69-.000682       2 2 2 03       1 3 3 01                    P 15e     3677642029 5 4 5 7    29.0   31.0
 21  368.838832 1.786E-30 6.518e-05.07770.105 3524.57470.69-.000669       2 2 2 03       1 3 3 01                    P 14f     3677642029 5 4 5 7    27.0   29.0
 21  368.855317 2.599E-29 4.246e-05.07250.100 2961.17360.70-.000678       2 1 1 03       2 0 0 01                    P 20e     3677642029 5 4 5 7    39.0   41.0
 21  368.855599 2.614E-29 1.185e-04.06660.072 3374.90650.72-.000058       2 0 0 02       0 0 0 11                    R 51e     3677742029 5 4 5 7   105.0  103.0
 21  369.233287 7.562E-30 1.094e-04.06800.083 3549.53960.76-.000034       2 1 1 02       0 1 1 11                    R 37f     3677642029 5 4 5 7    77.0   75.0
 21  369.348179 6.734E-30 1.092e-04.06790.082 3578.12840.75-.000022       2 1 1 02       0 1 1 11                    R 38e     3677642029 5 4 5 7    79.0   77.0
 22  369.586052 8.120E-30 9.746e-05.08180.109 2318.34060.700.000029       2 0 0 02       0 0 0 11                    R  9e     3677842231 5 4 5 7    42.0   38.0
 21  369.588895 1.935E-30 2.780e-04.07050.096 3928.40600.73-.000009       3 0 0 02       1 0 0 11                    R 23e     3677642029 5 4 5 7    49.0   47.0
 21  369.620696 1.795E-30 6.730e-05.07870.106 3513.59420.69-.000642       2 2 2 03       1 3 3 01                    P 13e     3677742029 5 4 5 7    25.0   27.0
 23  370.250904 1.371E-31 1.003e-04.08110.108 2797.84330.70-.000543       2 1 1 03       2 0 0 01                    Q 10e     3477742330 5 4 5 7    21.0   21.0
 23  370.265550 1.445E-31 1.004e-04.08010.107 2805.96140.69-.000560       2 1 1 03       2 0 0 01                    Q 11e     3477742330 5 4 5 7    23.0   23.0
 23  370.281453 1.506E-31 1.005e-04.07900.106 2814.81760.69-.000573       2 1 1 03       2 0 0 01                    Q 12e     3477742330 5 4 5 7    25.0   25.0
 23  370.298592 1.554E-31 1.006e-04.07800.105 2824.41190.69-.000578       2 1 1 03       2 0 0 01                    Q 13e     3477742330 5 4 5 7    27.0   27.0
 23  370.316947 1.589E-31 1.007e-04.07690.104 2834.74390.69-.000598       2 1 1 03       2 0 0 01                    Q 14e     3477642330 5 4 5 7    29.0   29.0
 23  370.336495 1.612E-31 1.009e-04.07590.103 2845.81370.69-.000609       2 1 1 03       2 0 0 01                    Q 15e     3477642330 5 4 5 7    31.0   31.0
 23  370.357212 1.622E-31 1.010e-04.07490.102 2857.62160.69-.000621       2 1 1 03       2 0 0 01                    Q 16e     3477642330 5 4 5 7    33.0   33.0
 23  370.379070 1.621E-31 1.011e-04.07400.101 2870.16700.69-.000634       2 1 1 03       2 0 0 01                    Q 17e     3477642330 5 4 5 7    35.0   35.0
 21  370.389357 2.719E-29 4.298e-05.07390.101 2930.71190.69-.000677       2 1 1 03       2 0 0 01                    P 18e     3677642029 5 4 5 7    35.0   37.0
 21  370.401050 1.793E-30 6.978e-05.07980.107 3503.39790.69-.000616       2 2 2 03       1 3 3 01                    P 12f     3677742029 5 4 5 7    23.0   25.0
 23  370.402042 1.609E-31 1.013e-04.07330.100 2883.45020.69-.000639       2 1 1 03       2 0 0 01                    Q 18e     3477642330 5 4 5 7    37.0   37.0
 23  370.426098 1.587E-31 1.015e-04.07260.099 2897.47120.70-.000648       2 1 1 03       2 0 0 01                    Q 19e     3477642330 5 4 5 7    39.0   39.0
 23  370.451209 1.555E-31 1.016e-04.07190.099 2912.22970.71-.000663       2 1 1 03       2 0 0 01                    Q 20e     3477642330 5 4 5 7    41.0   41.0
 23  370.477340 1.515E-31 1.018e-04.07140.098 2927.72610.71-.000669       2 1 1 03       2 0 0 01                    Q 21e     3477642330 5 4 5 7    43.0   43.0
 23  370.504457 1.468E-31 1.020e-04.07090.097 2943.95970.72-.000668       2 1 1 03       2 0 0 01                    Q 22e     3477642330 5 4 5 7    45.0   45.0
 23  370.532523 1.414E-31 1.022e-04.07040.096 2960.93120.72-.000678       2 1 1 03       2 0 0 01                    Q 23e     3477542330 5 4 5 7    47.0   47.0
 23  370.561502 1.356E-31 1.025e-04.07000.095 2978.64010.73-.000675       2 1 1 03       2 0 0 01                    Q 24e     3477642330 5 4 5 7    49.0   49.0
 21  370.913625 1.833E-29 1.199e-04.06640.071 3456.05220.72-.000043       2 0 0 02       0 0 0 11                    R 53e     3677742029 5 4 5 7   109.0  107.0
 21  371.182968 1.780E-30 7.273e-05.08090.108 3493.98560.70-.000608       2 2 2 03       1 3 3 01                    P 11e     3677742029 5 4 5 7    21.0   23.0
 22  371.246562 9.020E-30 9.915e-05.07960.107 2334.60500.690.000007       2 0 0 02       0 0 0 11                    R 11e     3677742231 5 4 5 7    50.0   46.0
 21  371.251393 5.968E-30 1.108e-04.06780.081 3609.25880.75-.000025       2 1 1 02       0 1 1 11                    R 39f     3677642029 5 4 5 7    81.0   79.0
 21  371.287703 5.267E-30 1.104e-04.06780.080 3639.30150.75-.000033       2 1 1 02       0 1 1 11                    R 40e     3677642029 5 4 5 7    83.0   81.0
 21  371.395465 1.742E-30 2.804e-04.06980.094 3966.32470.73-.000019       3 0 0 02       1 0 0 11                    R 25e     3677542029 5 4 5 7    53.0   51.0
 21  371.925925 2.762E-29 4.346e-05.07570.103 2903.37380.69-.000687       2 1 1 03       2 0 0 01                    P 16e     3677642029 5 4 5 7    31.0   33.0
 21  371.964274 1.755E-30 7.627e-05.08200.109 3485.35770.70-.000617       2 2 2 03       1 3 3 01                    P 10f     3677842029 5 4 5 7    19.0   21.0
 21  372.746460 1.719E-30 8.065e-05.08310.111 3477.51390.71-.000631       2 2 2 03       1 3 3 01                    P  9e     3677842029 5 4 5 7    17.0   19.0
 22  372.926263 9.600E-30 1.007e-04.07750.104 2353.96630.690.000055       2 0 0 02       0 0 0 11                    R 13e     3677642231 5 4 5 7    58.0   54.0
 21  372.990627 1.265E-29 1.213e-04.06600.070 3540.27660.71-.000044       2 0 0 02       0 0 0 11                    R 55e     3677742029 5 4 5 7   113.0  111.0
 21  373.222479 1.536E-30 2.829e-04.06920.093 4007.33640.74-.000032       3 0 0 02       1 0 0 11                    R 27e     3677642029 5 4 5 7    57.0   55.0
 21  373.246046 4.048E-30 1.116e-04.06760.078 3703.56490.75-.000020       2 1 1 02       0 1 1 11                    R 42e     3677642029 5 4 5 7    87.0   85.0
 21  373.292693 4.628E-30 1.121e-04.06770.079 3672.07350.75-.000036       2 1 1 02       0 1 1 11                    R 41f     3677642029 5 4 5 7    85.0   83.0
 21  373.465215 2.713E-29 4.386e-05.07770.105 2879.15920.69-.000669       2 1 1 03       2 0 0 01                    P 14e     3677642029 5 4 5 7    27.0   29.0
 21  373.528543 1.673E-30 8.625e-05.08420.112 3470.45430.73-.000639       2 2 2 03       1 3 3 01                    P  8f     3677842029 5 4 5 7    15.0   17.0
 21  374.311139 1.617E-30 9.362e-05.08530.114 3464.17920.74-.000645       2 2 2 03       1 3 3 01                    P  7e     3677742029 5 4 5 7    13.0   15.0
 22  374.625079 9.860E-30 1.021e-04.07550.102 2376.42500.690.000066       2 0 0 02       0 0 0 11                    R 15e     3677642231 5 4 5 7    66.0   62.0
 21  375.007395 2.563E-29 4.420e-05.07980.107 2858.06840.69-.000616       2 1 1 03       2 0 0 01                    P 12e     3677742029 5 4 5 7    23.0   25.0
 21  375.069996 1.327E-30 2.853e-04.06880.091 4051.44040.75-.000053       3 0 0 02       1 0 0 11                    R 29e     3677642029 5 4 5 7    61.0   59.0
 21  375.086649 8.583E-30 1.226e-04.06570.070 3627.57890.70-.000062       2 0 0 02       0 0 0 11                    R 57e     3677742029 5 4 5 7   117.0  115.0
 21  375.093883 1.555E-30 1.040e-04.08630.115 3458.68850.75-.000637       2 2 2 03       1 3 3 01                    P  6f     3677742029 5 4 5 7    11.0   13.0
 21  375.184941 1.211E-30 1.165e-04.06600.070 4009.08180.71-.000738       2 1 1 03       1 2 2 01                    P 56e     3677742029 5 4 5 7   111.0  113.0
 21  375.223167 3.058E-30 1.128e-04.06750.077 3770.91720.75-.000016       2 1 1 02       0 1 1 11                    R 44e     3677642029 5 4 5 7    91.0   89.0
 21  375.357153 3.527E-30 1.134e-04.06750.078 3737.98240.75-.000031       2 1 1 02       0 1 1 11                    R 43f     3677642029 5 4 5 7    89.0   87.0
 21  375.876974 1.489E-30 1.193e-04.08710.116 3453.98190.76-.000616       2 2 2 03       1 3 3 01                    P  5e     3677742029 5 4 5 7     9.0   11.0
 22  376.342932 9.820E-30 1.035e-04.07370.101 2401.98020.690.000045       2 0 0 02       0 0 0 11                    R 17e     3677642231 5 4 5 7    74.0   70.0
 21  376.552604 2.304E-29 4.438e-05.08200.109 2840.10160.70-.000617       2 1 1 03       2 0 0 01                    P 10e     3677842029 5 4 5 7    19.0   21.0
 21  376.660310 1.427E-30 1.447e-04.08780.118 3450.05980.77-.000560       2 2 2 03       1 3 3 01                    P  4f     3677742029 5 4 5 7     7.0    9.0
 21  376.878822 1.787E-30 1.179e-04.06630.071 3922.35600.71-.000729       2 1 1 03       1 2 2 01                    P 54e     3677742029 5 4 5 7   107.0  109.0
 21  376.938084 1.124E-30 2.876e-04.06860.089 4098.63620.76-.000038       3 0 0 02       1 0 0 11                    R 31e     3677642029 5 4 5 7    65.0   63.0
 21  377.201745 5.732E-30 1.240e-04.06530.069 3717.95680.69-.000053       2 0 0 02       0 0 0 11                    R 59e     3677742029 5 4 5 7   121.0  119.0
 21  377.219030 2.271E-30 1.140e-04.06720.075 3841.35740.74-.000032       2 1 1 02       0 1 1 11                    R 46e     3677642029 5 4 5 7    95.0   93.0
 21  377.443932 1.384E-30 1.942e-04.08840.119 3446.92210.78-.000463       2 2 2 03       1 3 3 01                    P  3e     3677742029 5 4 5 7     5.0    7.0
 21  377.444744 2.642E-30 1.147e-04.06730.076 3806.98460.74-.000033       2 1 1 02       0 1 1 11                    R 45f     3677642029 5 4 5 7    93.0   91.0
 22  378.079734 9.520E-30 1.049e-04.07240.099 2430.63180.700.000007       2 0 0 02       0 0 0 11                    R 19e     3677642231 5 4 5 7    82.0   78.0
 21  378.100960 1.940E-29 4.434e-05.08420.112 2825.25930.73-.000639       2 1 1 03       2 0 0 01                    P  8e     3677842029 5 4 5 7    15.0   17.0
 21  378.567069 2.595E-30 1.193e-04.06660.072 3838.74170.72-.000718       2 1 1 03       1 2 2 01                    P 52e     3677742029 5 4 5 7   103.0  105.0
 21  379.233600 1.659E-30 1.152e-04.06700.074 3914.88450.73-.000040       2 1 1 02       0 1 1 11                    R 48e     3677742029 5 4 5 7    99.0   97.0
 21  379.335980 3.766E-30 1.254e-04.06500.068 3811.40970.69-.000066       2 0 0 02       0 0 0 11                    R 61e     3677742029 5 4 5 7   125.0  123.0
 21  379.555437 1.946E-30 1.161e-04.06710.075 3879.07890.73-.000045       2 1 1 02       0 1 1 11                    R 47f     3677642029 5 4 5 7    97.0   95.0
 21  379.652553 1.476E-29 4.375e-05.08630.115 2813.54150.75-.000637       2 1 1 03       2 0 0 01                    P  6e     3677742029 5 4 5 7    11.0   13.0
 21  379.720654 1.468E-30 1.187e-04.06620.071 3965.47850.71-.000733       2 1 1 03       1 2 2 01                    P 55f     3677742029 5 4 5 7   109.0  111.0
 21  379.800347 1.186E-30 7.911e-05.08700.116 3453.98190.76-.000482       2 2 2 03       1 3 3 01                    Q  5e     3677742029 5 4 5 7    11.0   11.0
 21  379.801964 1.467E-30 8.471e-05.08600.115 3458.68850.74-.000490       2 2 2 03       1 3 3 01                    Q  6f     3677742029 5 4 5 7    13.0   13.0
 21  379.803706 1.715E-30 8.815e-05.08490.113 3464.17920.73-.000502       2 2 2 03       1 3 3 01                    Q  7e     3677742029 5 4 5 7    15.0   15.0
 21  379.805935 1.934E-30 9.043e-05.08380.111 3470.45430.72-.000514       2 2 2 03       1 3 3 01                    Q  8f     3677842029 5 4 5 7    17.0   17.0
 21  379.808031 2.125E-30 9.201e-05.08260.110 3477.51390.71-.000531       2 2 2 03       1 3 3 01                    Q  9e     3677842029 5 4 5 7    19.0   19.0
 21  379.810975 2.288E-30 9.311e-05.08150.109 3485.35770.70-.000546       2 2 2 03       1 3 3 01                    Q 10f     3677742029 5 4 5 7    21.0   21.0
 21  379.813271 2.423E-30 9.389e-05.08040.108 3493.98560.69-.000562       2 2 2 03       1 3 3 01                    Q 11e     3677742029 5 4 5 7    23.0   23.0
 21  379.817090 2.531E-30 9.445e-05.07930.106 3503.39790.69-.000575       2 2 2 03       1 3 3 01                    Q 12f     3677742029 5 4 5 7    25.0   25.0
 21  379.819360 2.613E-30 9.488e-05.07830.105 3513.59420.69-.000581       2 2 2 03       1 3 3 01                    Q 13e     3677742029 5 4 5 7    27.0   27.0
 21  379.824287 2.669E-30 9.518e-05.07720.104 3524.57470.69-.000601       2 2 2 03       1 3 3 01                    Q 14f     3677642029 5 4 5 7    29.0   29.0
 21  379.826220 2.700E-30 9.537e-05.07620.103 3536.33940.69-.000611       2 2 2 03       1 3 3 01                    Q 15e     3677642029 5 4 5 7    31.0   31.0
 21  379.832575 2.708E-30 9.551e-05.07520.102 3548.88820.69-.000624       2 2 2 03       1 3 3 01                    Q 16f     3677642029 5 4 5 7    33.0   33.0
 21  379.833765 2.694E-30 9.559e-05.07440.102 3562.22070.69-.000636       2 2 2 03       1 3 3 01                    Q 17e     3677642029 5 4 5 7    35.0   35.0
 22  379.835394 9.000E-30 1.062e-04.07130.098 2462.37890.710.000008       2 0 0 02       0 0 0 11                    R 21e     3677642231 5 4 5 7    90.0   86.0
 21  379.841889 2.608E-30 9.563e-05.07290.100 3591.23780.70-.000651       2 2 2 03       1 3 3 01                    Q 19e     3677642029 5 4 5 7    39.0   39.0
 21  379.841963 2.660E-30 9.562e-05.07360.101 3576.33740.69-.000642       2 2 2 03       1 3 3 01                    Q 18f     3677642029 5 4 5 7    37.0   37.0
 21  379.850483 2.456E-30 9.550e-05.07170.098 3623.38990.71-.000672       2 2 2 03       1 3 3 01                    Q 21e     3677642029 5 4 5 7    43.0   43.0
 21  379.852455 2.539E-30 9.558e-05.07230.099 3606.92190.71-.000666       2 2 2 03       1 3 3 01                    Q 20f     3677642029 5 4 5 7    41.0   41.0
 21  379.859422 2.256E-30 9.528e-05.07070.097 3658.67680.72-.000681       2 2 2 03       1 3 3 01                    Q 23e     3677542029 5 4 5 7    47.0   47.0
 21  379.864060 2.361E-30 9.540e-05.07120.098 3640.64160.72-.000671       2 2 2 03       1 3 3 01                    Q 22f     3677642029 5 4 5 7    45.0   45.0
 21  379.868570 2.024E-30 9.495e-05.07000.095 3697.09790.73-.000690       2 2 2 03       1 3 3 01                    Q 25e     3677542029 5 4 5 7    51.0   51.0
 21  379.876782 2.143E-30 9.513e-05.07030.096 3677.49560.73-.000678       2 2 2 03       1 3 3 01                    Q 24f     3677642029 5 4 5 7    49.0   49.0
 21  379.877780 1.776E-30 9.455e-05.06940.093 3738.65210.74-.000709       2 2 2 03       1 3 3 01                    Q 27e     3677642029 5 4 5 7    55.0   55.0
 21  379.886897 1.525E-30 9.405e-05.06900.091 3783.33940.75-.000706       2 2 2 03       1 3 3 01                    Q 29e     3677642029 5 4 5 7    59.0   59.0
 21  379.890625 1.901E-30 9.476e-05.06960.094 3717.48340.74-.000695       2 2 2 03       1 3 3 01                    Q 26f     3677542029 5 4 5 7    53.0   53.0
 21  379.895753 1.284E-30 9.357e-05.06870.089 3831.15870.75-.000710       2 2 2 03       1 3 3 01                    Q 31e     3677642029 5 4 5 7    63.0   63.0
 21  379.904170 1.059E-30 9.296e-05.06840.087 3882.10890.76-.000715       2 2 2 03       1 3 3 01                    Q 33e     3677642029 5 4 5 7    67.0   67.0
 21  379.905587 1.650E-30 9.432e-05.06910.092 3760.60450.74-.000704       2 2 2 03       1 3 3 01                    Q 28f     3677642029 5 4 5 7    57.0   57.0
 21  379.921664 1.403E-30 9.384e-05.06880.090 3806.85770.75-.000716       2 2 2 03       1 3 3 01                    Q 30f     3677642029 5 4 5 7    61.0   61.0
 21  379.938851 1.169E-30 9.329e-05.06860.088 3856.24270.76-.000713       2 2 2 03       1 3 3 01                    Q 32f     3677642029 5 4 5 7    65.0   65.0
 21  380.249755 3.707E-30 1.208e-04.06690.073 3758.24020.73-.000718       2 1 1 03       1 2 2 01                    P 50e     3677742029 5 4 5 7    99.0  101.0
 23  380.798937 1.405E-31 1.008e-04.07020.096 2950.08230.73-.000706       2 1 1 03       1 2 2 01                    P 24e     3477542330 5 4 5 7    47.0   49.0
 21  381.164196 2.152E-30 1.201e-04.06650.072 3880.28660.72-.000722       2 1 1 03       1 2 2 01                    P 53f     3677742029 5 4 5 7   105.0  107.0
 21  381.207446 9.294E-30 4.180e-05.08780.118 2804.94820.77-.000560       2 1 1 03       2 0 0 01                    P  4e     3677742029 5 4 5 7     7.0    9.0
 21  381.266846 1.191E-30 1.164e-04.06680.073 3991.49710.73-.000059       2 1 1 02       0 1 1 11                    R 50e     3677742029 5 4 5 7   103.0  101.0
 21  381.489431 2.435E-30 1.267e-04.06460.068 3907.93530.68-.000066       2 0 0 02       0 0 0 11                    R 63e     3677742029 5 4 5 7   129.0  127.0
 23  381.585819 1.479E-31 1.020e-04.07060.097 2932.34550.72-.000699       2 1 1 03       1 2 2 01                    P 23e     3477642330 5 4 5 7    45.0   47.0
 22  381.609810 8.320E-30 1.076e-04.07030.096 2497.22140.73-.000009       2 0 0 02       0 0 0 11                    R 23e     3677642231 5 4 5 7    98.0   94.0
 21  381.689209 1.410E-30 1.175e-04.06690.073 3954.26390.73-.000048       2 1 1 02       0 1 1 11                    R 49f     3677742029 5 4 5 7   101.0   99.0
 21  381.926957 5.209E-30 1.223e-04.06710.075 3680.85350.73-.000726       2 1 1 03       1 2 2 01                    P 48e     3677642029 5 4 5 7    95.0   97.0
 23  382.129433 1.461E-31 1.010e-04.07060.097 2932.35470.72-.000699       2 1 1 03       1 2 2 01                    P 23f     3477642330 5 4 5 7    45.0   47.0
 23  382.370623 1.549E-31 1.033e-04.07110.097 2915.34740.71-.000689       2 1 1 03       1 2 2 01                    P 22e     3477642330 5 4 5 7    43.0   45.0
 21  382.608539 3.103E-30 1.216e-04.06670.073 3798.20950.72-.000720       2 1 1 03       1 2 2 01                    P 51f     3677742029 5 4 5 7   101.0  103.0
 21  382.765679 3.201E-30 3.293e-05.08920.120 2799.47970.78-.000405       2 1 1 03       2 0 0 01                    P  2e     3677742029 5 4 5 7     3.0    5.0
 23  382.867582 1.531E-31 1.023e-04.07110.097 2915.35570.71-.000689       2 1 1 03       1 2 2 01                    P 22f     3477642330 5 4 5 7    43.0   45.0
 23  383.153349 1.614E-31 1.046e-04.07160.098 2899.08760.71-.000673       2 1 1 03       1 2 2 01                    P 21e     3477642330 5 4 5 7    41.0   43.0
 22  383.402879 7.520E-30 1.090e-04.06960.094 2535.15870.73-.000019       2 0 0 02       0 0 0 11                    R 25e     3677542231 5 4 5 7   106.0  102.0
 21  383.598754 7.200E-30 1.239e-04.06730.076 3606.58280.74-.000725       2 1 1 03       1 2 2 01                    P 46e     3677642029 5 4 5 7    91.0   93.0
 23  383.605667 1.597E-31 1.037e-04.07160.098 2899.09520.71-.000673       2 1 1 03       1 2 2 01                    P 21f     3477642330 5 4 5 7    41.0   43.0
 21  383.662186 1.549E-30 1.281e-04.06420.067 4007.53220.67-.000066       2 0 0 02       0 0 0 11                    R 65e     3677742029 5 4 5 7   133.0  131.0
 21  383.846033 1.004E-30 1.189e-04.06660.072 4032.53860.72-.000058       2 1 1 02       0 1 1 11                    R 51f     3677742029 5 4 5 7   105.0  103.0
 23  383.934002 1.673E-31 1.061e-04.07220.099 2883.56640.70-.000675       2 1 1 03       1 2 2 01                    P 20e     3477642330 5 4 5 7    39.0   41.0
 21  384.054125 4.401E-30 1.231e-04.06700.074 3719.24850.73-.000724       2 1 1 03       1 2 2 01                    P 49f     3677742029 5 4 5 7    97.0   99.0
 21  384.337734 1.610E-29 1.001e-04.09020.121 2799.47970.78-.000461       2 1 1 03       2 0 0 01                    Q  2e     3677742029 5 4 5 7     5.0    5.0
 23  384.343704 1.657E-31 1.053e-04.07220.099 2883.57350.70-.000675       2 1 1 03       1 2 2 01                    P 20f     3477642330 5 4 5 7    39.0   41.0
 21  384.362142 2.826E-29 1.002e-04.08790.118 2804.94820.77-.000477       2 1 1 03       2 0 0 01                    Q  4e     3677742029 5 4 5 7     9.0    9.0
 21  384.400436 3.922E-29 1.004e-04.08600.115 2813.54150.74-.000490       2 1 1 03       2 0 0 01                    Q  6e     3677742029 5 4 5 7    13.0   13.0
 21  384.452532 4.856E-29 1.007e-04.08380.111 2825.25930.72-.000514       2 1 1 03       2 0 0 01                    Q  8e     3677842029 5 4 5 7    17.0   17.0
 21  384.518319 5.597E-29 1.010e-04.08150.109 2840.10160.70-.000546       2 1 1 03       2 0 0 01                    Q 10e     3677742029 5 4 5 7    21.0   21.0
 21  384.597653 6.128E-29 1.014e-04.07930.106 2858.06840.69-.000575       2 1 1 03       2 0 0 01                    Q 12e     3677742029 5 4 5 7    25.0   25.0
 21  384.690360 6.442E-29 1.018e-04.07720.104 2879.15920.69-.000601       2 1 1 03       2 0 0 01                    Q 14e     3677642029 5 4 5 7    29.0   29.0
 23  384.712584 1.724E-31 1.076e-04.07280.100 2868.78420.70-.000678       2 1 1 03       1 2 2 01                    P 19e     3477642330 5 4 5 7    37.0   39.0
 21  384.796238 6.548E-29 1.024e-04.07520.102 2903.37380.69-.000624       2 1 1 03       2 0 0 01                    Q 16e     3677642029 5 4 5 7    33.0   33.0
 21  384.915053 6.462E-29 1.030e-04.07360.101 2930.71190.69-.000642       2 1 1 03       2 0 0 01                    Q 18e     3677642029 5 4 5 7    37.0   37.0
 21  385.046539 6.212E-29 1.036e-04.07230.099 2961.17360.71-.000666       2 1 1 03       2 0 0 01                    Q 20e     3677642029 5 4 5 7    41.0   41.0
 23  385.081711 1.710E-31 1.069e-04.07280.100 2868.79030.70-.000678       2 1 1 03       1 2 2 01                    P 19f     3477642330 5 4 5 7    37.0   39.0
 21  385.109312 6.531E-30 6.711e-05.09270.125 2797.13600.78-.000479       2 1 1 03       2 0 0 01                    R  0e     3677742029 5 4 5 7     3.0    1.0
 21  385.190401 5.829E-29 1.044e-04.07120.098 2994.75780.72-.000671       2 1 1 03       2 0 0 01                    Q 22e     3677642029 5 4 5 7    45.0   45.0
 22  385.214490 6.660E-30 1.104e-04.06910.092 2576.18970.74-.000032       2 0 0 02       0 0 0 11                    R 27e     3677642231 5 4 5 7   114.0  110.0
 21  385.265232 9.787E-30 1.256e-04.06750.078 3535.42920.75-.000728       2 1 1 03       1 2 2 01                    P 44e     3677642029 5 4 5 7    87.0   89.0
 21  385.346315 5.348E-29 1.052e-04.07030.096 3031.46460.73-.000678       2 1 1 03       2 0 0 01                    Q 24e     3677642029 5 4 5 7    49.0   49.0
 23  385.489096 1.768E-31 1.093e-04.07360.101 2854.74050.69-.000674       2 1 1 03       1 2 2 01                    P 18e     3477642330 5 4 5 7    35.0   37.0
 21  385.501375 6.138E-30 1.246e-04.06720.075 3643.40500.74-.000723       2 1 1 03       1 2 2 01                    P 47f     3677642029 5 4 5 7    93.0   95.0
 21  385.513920 4.802E-29 1.061e-04.06960.094 3071.29370.74-.000695       2 1 1 03       2 0 0 01                    Q 26e     3677542029 5 4 5 7    53.0   53.0
 21  385.692830 4.226E-29 1.070e-04.06910.092 3114.24410.74-.000704       2 1 1 03       2 0 0 01                    Q 28e     3677642029 5 4 5 7    57.0   57.0
 23  385.819703 1.755E-31 1.087e-04.07360.101 2854.74610.69-.000674       2 1 1 03       1 2 2 01                    P 18f     3477642330 5 4 5 7    35.0   37.0
 21  385.882624 3.646E-29 1.080e-04.06880.090 3160.31570.75-.000716       2 1 1 03       2 0 0 01                    Q 30e     3677642029 5 4 5 7    61.0   61.0
 21  386.082851 3.087E-29 1.091e-04.06860.088 3209.50780.76-.000713       2 1 1 03       2 0 0 01                    Q 32e     3677642029 5 4 5 7    65.0   65.0
 23  386.263541 1.802E-31 1.112e-04.07440.101 2841.43550.69-.000678       2 1 1 03       1 2 2 01                    P 17e     3477642330 5 4 5 7    33.0   35.0
 21  386.293027 2.566E-29 1.103e-04.06830.086 3261.81960.76-.000715       2 1 1 03       2 0 0 01                    Q 34e     3677642029 5 4 5 7    69.0   69.0
 21  386.512636 2.094E-29 1.115e-04.06810.084 3317.25120.76-.000712       2 1 1 03       2 0 0 01                    Q 36e     3677642029 5 4 5 7    73.0   73.0
 23  386.557696 1.790E-31 1.106e-04.07440.101 2841.44090.69-.000678       2 1 1 03       1 2 2 01                    P 17f     3477642330 5 4 5 7    33.0   35.0
 21  386.675895 1.298E-29 5.821e-05.08840.119 2799.47970.78-.000484       2 1 1 03       2 0 0 01                    R  2e     3677742029 5 4 5 7     7.0    5.0
 21  386.741130 1.679E-29 1.127e-04.06790.082 3375.80130.76-.000724       2 1 1 03       2 0 0 01                    Q 38e     3677642029 5 4 5 7    77.0   77.0
 21  386.926475 1.308E-29 1.273e-04.06770.079 3467.39430.75-.000718       2 1 1 03       1 2 2 01                    P 42e     3677642029 5 4 5 7    83.0   85.0
 21  386.950695 8.418E-30 1.262e-04.06740.077 3570.67990.74-.000724       2 1 1 03       1 2 2 01                    P 45f     3677642029 5 4 5 7    89.0   91.0
 21  386.977930 1.324E-29 1.142e-04.06780.081 3437.46920.75-.000719       2 1 1 03       2 0 0 01                    Q 40e     3677642029 5 4 5 7    81.0   81.0
 23  387.035920 1.825E-31 1.131e-04.07530.102 2828.86940.69-.000684       2 1 1 03       1 2 2 01                    P 16e     3477642330 5 4 5 7    31.0   33.0
 22  387.044527 5.780E-30 1.119e-04.06870.090 2620.31450.75-.000053       2 0 0 02       0 0 0 11                    R 29e     3677642231 5 4 5 7   122.0  118.0
 21  387.222419 1.025E-29 1.155e-04.06770.079 3502.25490.75-.000720       2 1 1 03       2 0 0 01                    Q 42e     3677642029 5 4 5 7    85.0   85.0
 23  387.295703 1.815E-31 1.126e-04.07530.102 2828.87450.69-.000684       2 1 1 03       1 2 2 01                    P 16f     3477642330 5 4 5 7    31.0   33.0
 21  387.473952 7.807E-30 1.170e-04.06750.077 3570.15670.75-.000727       2 1 1 03       2 0 0 01                    Q 44e     3677642029 5 4 5 7    89.0   89.0
 21  387.731851 5.846E-30 1.186e-04.06730.076 3641.17460.74-.000725       2 1 1 03       2 0 0 01                    Q 46e     3677642029 5 4 5 7    93.0   93.0
 23  387.806234 1.838E-31 1.153e-04.07630.103 2817.04220.69-.000679       2 1 1 03       1 2 2 01                    P 15e     3477642330 5 4 5 7    29.0   31.0
 21  387.995400 4.305E-30 1.202e-04.06700.074 3715.30740.73-.000740       2 1 1 03       2 0 0 01                    Q 48e     3677742029 5 4 5 7    97.0   97.0
 23  388.033738 1.829E-31 1.149e-04.07630.103 2817.04710.69-.000679       2 1 1 03       1 2 2 01                    P 15f     3477642330 5 4 5 7    29.0   31.0
 21  388.245752 1.907E-29 5.626e-05.08710.116 2804.94820.76-.000345       2 1 1 03       2 0 0 01                    R  4e     3677742029 5 4 5 7    11.0    9.0
 21  388.263852 3.118E-30 1.218e-04.06680.073 3792.55420.73-.000744       2 1 1 03       2 0 0 01                    Q 50e     3677742029 5 4 5 7   101.0  101.0
 21  388.402474 1.135E-29 1.278e-04.06760.078 3501.07470.75-.000721       2 1 1 03       1 2 2 01                    P 43f     3677642029 5 4 5 7    85.0   87.0
 21  388.536428 2.222E-30 1.235e-04.06660.072 3872.91430.72-.000748       2 1 1 03       2 0 0 01                    Q 52e     3677742029 5 4 5 7   105.0  105.0
 23  388.574485 1.839E-31 1.178e-04.07740.104 2805.95410.69-.000667       2 1 1 03       1 2 2 01                    P 14e     3477642330 5 4 5 7    27.0   29.0
 21  388.582571 1.719E-29 1.291e-04.06780.081 3402.47950.75-.000719       2 1 1 03       1 2 2 01                    P 40e     3677642029 5 4 5 7    79.0   81.0
 23  388.771812 1.831E-31 1.174e-04.07740.104 2805.95850.69-.000667       2 1 1 03       1 2 2 01                    P 14f     3477642330 5 4 5 7    27.0   29.0
 21  388.812309 1.557E-30 1.253e-04.06630.071 3956.38700.71-.000760       2 1 1 03       2 0 0 01                    Q 54e     3677742029 5 4 5 7   109.0  109.0
 22  388.892870 4.920E-30 1.133e-04.06840.089 2667.53150.76-.000038       2 0 0 02       0 0 0 11                    R 31e     3677642231 5 4 5 7   130.0  126.0
 21  389.090648 1.074E-30 1.271e-04.06590.070 4042.97070.71-.000769       2 1 1 03       2 0 0 01                    Q 56e     3677742029 5 4 5 7   113.0  113.0
 23  389.340674 1.827E-31 1.206e-04.07840.105 2795.60470.69-.000639       2 1 1 03       1 2 2 01                    P 13e     3477742330 5 4 5 7    25.0   27.0
 23  389.509938 1.820E-31 1.203e-04.07840.105 2795.60910.69-.000639       2 1 1 03       1 2 2 01                    P 13f     3477742330 5 4 5 7    25.0   27.0
 21  389.818807 2.450E-29 5.564e-05.08530.114 2813.54150.74-.000350       2 1 1 03       2 0 0 01                    R  6e     3677742029 5 4 5 7    15.0   13.0
 21  389.857080 1.505E-29 1.296e-04.06780.080 3434.59010.75-.000714       2 1 1 03       1 2 2 01                    P 41f     3677642029 5 4 5 7    81.0   83.0
 23  390.104801 1.803E-31 1.239e-04.07940.106 2785.99460.69-.000614       2 1 1 03       1 2 2 01                    P 12e     3477742330 5 4 5 7    23.0   25.0
 21  390.233605 2.221E-29 1.310e-04.06800.083 3340.68550.76-.000718       2 1 1 03       1 2 2 01                    P 38e     3677642029 5 4 5 7    75.0   77.0
 23  390.248123 1.797E-31 1.236e-04.07940.106 2785.99880.69-.000614       2 1 1 03       1 2 2 01                    P 12f     3477742330 5 4 5 7    23.0   25.0
 22  390.759393 4.110E-30 1.148e-04.06820.087 2717.84060.76-.000018       2 0 0 02       0 0 0 11                    R 33e     3677642231 5 4 5 7   138.0  134.0
 23  390.866868 1.765E-31 1.276e-04.08050.107 2777.12350.70-.000605       2 1 1 03       1 2 2 01                    P 11e     3477742330 5 4 5 7    21.0   23.0
 23  390.986379 1.760E-31 1.273e-04.08050.107 2777.12770.70-.000605       2 1 1 03       1 2 2 01                    P 11f     3477742330 5 4 5 7    21.0   23.0
 21  391.314866 1.962E-29 1.314e-04.06790.082 3371.22750.75-.000720       2 1 1 03       1 2 2 01                    P 39f     3677642029 5 4 5 7    77.0   79.0
 21  391.394958 2.907E-29 5.555e-05.08310.111 2825.25930.71-.000421       2 1 1 03       2 0 0 01                    R  8e     3677842029 5 4 5 7    19.0   17.0
 21  391.590831 1.044E-30 3.664e-05.07670.104 3524.57470.69-.000530       2 2 2 03       1 3 3 01                    R 14f     3677642029 5 4 5 7    31.0   29.0
 23  391.626873 1.714E-31 1.321e-04.08160.109 2768.99170.70-.000614       2 1 1 03       1 2 2 01                    P 10e     3477842330 5 4 5 7    19.0   21.0
 23  391.724711 1.710E-31 1.319e-04.08160.109 2768.99560.70-.000614       2 1 1 03       1 2 2 01                    P 10f     3477842330 5 4 5 7    19.0   21.0
 21  391.879666 2.819E-29 1.330e-04.06820.085 3282.01370.76-.000727       2 1 1 03       1 2 2 01                    P 36e     3677642029 5 4 5 7    71.0   73.0
 21  392.381226 1.082E-30 3.790e-05.07570.103 3536.33940.69-.000547       2 2 2 03       1 3 3 01                    R 15e     3677642029 5 4 5 7    33.0   31.0
 23  392.384817 1.650E-31 1.376e-04.08280.110 2761.59890.71-.000628       2 1 1 03       1 2 2 01                    P  9e     3477842330 5 4 5 7    17.0   19.0
 23  392.463130 1.647E-31 1.374e-04.08280.110 2761.60280.71-.000628       2 1 1 03       1 2 2 01                    P  9f     3477842330 5 4 5 7    17.0   19.0
 22  392.643966 3.370E-30 1.162e-04.06800.085 2771.24050.76-.000011       2 0 0 02       0 0 0 11                    R 35e     3677642231 5 4 5 7   146.0  142.0
 21  392.776169 2.512E-29 1.332e-04.06810.084 3310.98750.76-.000721       2 1 1 03       1 2 2 01                    P 37f     3677642029 5 4 5 7    73.0   75.0
 21  392.974077 3.260E-29 5.568e-05.08090.108 2840.10160.70-.000505       2 1 1 03       2 0 0 01                    R 10e     3677742029 5 4 5 7    23.0   21.0
 23  393.140700 1.573E-31 1.444e-04.08390.111 2754.94530.73-.000636       2 1 1 03       1 2 2 01                    P  8e     3477842330 5 4 5 7    15.0   17.0
 21  393.166394 1.110E-30 3.909e-05.07480.102 3548.88820.69-.000580       2 2 2 03       1 3 3 01                    R 16f     3677642029 5 4 5 7    35.0   33.0
 23  393.201639 1.571E-31 1.442e-04.08390.111 2754.94920.73-.000636       2 1 1 03       1 2 2 01                    P  8f     3477842330 5 4 5 7    15.0   17.0
 21  393.520839 3.516E-29 1.351e-04.06840.087 3226.46510.76-.000730       2 1 1 03       1 2 2 01                    P 34e     3677642029 5 4 5 7    67.0   69.0
 23  393.894521 1.484E-31 1.532e-04.08490.113 2749.03080.74-.000642       2 1 1 03       1 2 2 01                    P  7e     3477742330 5 4 5 7    13.0   15.0
 23  393.940245 1.483E-31 1.531e-04.08490.113 2749.03470.74-.000642       2 1 1 03       1 2 2 01                    P  7f     3477742330 5 4 5 7    13.0   15.0
 21  393.958529 1.126E-30 4.016e-05.07390.101 3562.22070.69-.000594       2 2 2 03       1 3 3 01                    R 17e     3677642029 5 4 5 7    37.0   35.0
 21  394.241306 3.162E-29 1.352e-04.06830.086 3253.87160.76-.000732       2 1 1 03       1 2 2 01                    P 35f     3677642029 5 4 5 7    69.0   71.0
 22  394.546455 2.710E-30 1.176e-04.06780.083 2827.73070.76-.000034       2 0 0 02       0 0 0 11                    R 37e     3677642231 5 4 5 7   154.0  150.0
 21  394.556012 3.499E-29 5.593e-05.07870.106 2858.06840.69-.000520       2 1 1 03       2 0 0 01                    R 12e     3677742029 5 4 5 7    27.0   25.0
 21  394.742314 1.133E-30 4.119e-05.07320.100 3576.33740.70-.000619       2 2 2 03       1 3 3 01                    R 18f     3677642029 5 4 5 7    39.0   37.0
 21  395.157209 4.308E-29 1.374e-04.06860.089 3174.04050.76-.000711       2 1 1 03       1 2 2 01                    P 32e     3677642029 5 4 5 7    63.0   65.0
 21  395.536701 1.130E-30 4.216e-05.07250.100 3591.23780.70-.000637       2 2 2 03       1 3 3 01                    R 19e     3677642029 5 4 5 7    41.0   39.0
 21  395.710575 3.909E-29 1.374e-04.06850.088 3199.87990.76-.000721       2 1 1 03       1 2 2 01                    P 33f     3677642029 5 4 5 7    65.0   67.0
 21  396.140584 3.623E-29 5.626e-05.07670.104 2879.15920.69-.000530       2 1 1 03       2 0 0 01                    R 14e     3677642029 5 4 5 7    31.0   29.0
 21  396.318450 1.118E-30 4.306e-05.07190.099 3606.92190.71-.000649       2 2 2 03       1 3 3 01                    R 20f     3677642029 5 4 5 7    43.0   41.0
 22  396.466726 2.150E-30 1.194e-04.06770.081 2887.31030.75-.000025       2 0 0 02       0 0 0 11                    R 39e     3677642231 5 4 5 7   162.0  158.0
 21  396.788858 5.183E-29 1.399e-04.06890.091 3124.74120.75-.000716       2 1 1 03       1 2 2 01                    P 30e     3677642029 5 4 5 7    59.0   61.0
 21  397.115726 1.098E-30 4.393e-05.07140.098 3623.38990.71-.000646       2 2 2 03       1 3 3 01                    R 21e     3677642029 5 4 5 7    45.0   43.0
 21  397.184260 4.746E-29 1.397e-04.06870.090 3149.01390.75-.000714       2 1 1 03       1 2 2 01                    P 31f     3677642029 5 4 5 7    61.0   63.0
 21  397.727588 3.637E-29 5.665e-05.07480.102 2903.37380.69-.000580       2 1 1 03       2 0 0 01                    R 16e     3677642029 5 4 5 7    35.0   33.0
 21  397.894654 1.071E-30 4.476e-05.07090.097 3640.64160.72-.000662       2 2 2 03       1 3 3 01                    R 22f     3677642029 5 4 5 7    47.0   45.0
 23  398.052345 1.609E-31 1.874e-04.06840.089 3094.93040.75-.000707       2 1 1 03       1 2 2 01                    Q 31f     3477642330 5 4 5 7    63.0   63.0
 23  398.120419 1.749E-31 1.883e-04.06850.090 3072.02490.75-.000713       2 1 1 03       1 2 2 01                    Q 30f     3477642330 5 4 5 7    61.0   61.0
 23  398.186075 1.892E-31 1.891e-04.06870.091 3049.85720.75-.000703       2 1 1 03       1 2 2 01                    Q 29f     3477642330 5 4 5 7    59.0   59.0
 23  398.249335 2.036E-31 1.899e-04.06880.092 3028.42750.74-.000701       2 1 1 03       1 2 2 01                    Q 28f     3477642330 5 4 5 7    57.0   57.0
 23  398.310219 2.181E-31 1.907e-04.06910.093 3007.73630.74-.000706       2 1 1 03       1 2 2 01                    Q 27f     3477642330 5 4 5 7    55.0   55.0
 23  398.368748 2.324E-31 1.914e-04.06930.094 2987.78320.74-.000692       2 1 1 03       1 2 2 01                    Q 26f     3477542330 5 4 5 7    53.0   53.0
 22  398.404635 1.670E-30 1.209e-04.06760.079 2949.97780.75-.000035       2 0 0 02       0 0 0 11                    R 41e     3677642231 5 4 5 7   170.0  166.0
 21  398.415866 6.119E-29 1.425e-04.06920.093 3078.56790.74-.000707       2 1 1 03       1 2 2 01                    P 28e     3677642029 5 4 5 7    55.0   57.0
 23  398.424941 2.464E-31 1.921e-04.06970.094 2968.56860.73-.000687       2 1 1 03       1 2 2 01                    Q 25f     3477542330 5 4 5 7    51.0   51.0
 23  398.478817 2.598E-31 1.928e-04.07000.095 2950.09230.73-.000675       2 1 1 03       1 2 2 01                    Q 24f     3477642330 5 4 5 7    49.0   49.0
 23  398.530395 2.725E-31 1.934e-04.07040.096 2932.35470.72-.000678       2 1 1 03       1 2 2 01                    Q 23f     3477542330 5 4 5 7    47.0   47.0
 23  398.579691 2.842E-31 1.940e-04.07090.097 2915.35570.72-.000668       2 1 1 03       1 2 2 01                    Q 22f     3477642330 5 4 5 7    45.0   45.0
 23  398.626724 2.947E-31 1.946e-04.07140.098 2899.09520.71-.000669       2 1 1 03       1 2 2 01                    Q 21f     3477642330 5 4 5 7    43.0   43.0
 21  398.662623 5.656E-29 1.421e-04.06900.092 3101.27440.75-.000714       2 1 1 03       1 2 2 01                    P 29f     3677642029 5 4 5 7    57.0   59.0
 23  398.671508 3.038E-31 1.951e-04.07190.099 2883.57350.71-.000663       2 1 1 03       1 2 2 01                    Q 20f     3477642330 5 4 5 7    41.0   41.0
 21  398.695583 1.038E-30 4.557e-05.07050.096 3658.67680.73-.000666       2 2 2 03       1 3 3 01                    R 23e     3677642029 5 4 5 7    49.0   47.0
 23  398.714059 3.112E-31 1.956e-04.07260.099 2868.79030.70-.000648       2 1 1 03       1 2 2 01                    Q 19f     3477642330 5 4 5 7    39.0   39.0
 23  398.754392 3.168E-31 1.961e-04.07330.100 2854.74610.69-.000639       2 1 1 03       1 2 2 01                    Q 18f     3477642330 5 4 5 7    37.0   37.0
 23  398.792521 3.203E-31 1.965e-04.07400.101 2841.44090.69-.000634       2 1 1 03       1 2 2 01                    Q 17f     3477642330 5 4 5 7    35.0   35.0
 23  398.828459 3.215E-31 1.968e-04.07490.102 2828.87450.69-.000621       2 1 1 03       1 2 2 01                    Q 16f     3477642330 5 4 5 7    33.0   33.0
 23  398.862218 3.203E-31 1.971e-04.07590.103 2817.04710.69-.000609       2 1 1 03       1 2 2 01                    Q 15f     3477642330 5 4 5 7    31.0   31.0
 23  398.893809 3.165E-31 1.973e-04.07690.104 2805.95850.69-.000598       2 1 1 03       1 2 2 01                    Q 14f     3477642330 5 4 5 7    29.0   29.0
 23  398.923246 3.100E-31 1.974e-04.07800.105 2795.60910.69-.000578       2 1 1 03       1 2 2 01                    Q 13f     3477742330 5 4 5 7    27.0   27.0
 23  398.950536 3.008E-31 1.974e-04.07900.106 2785.99880.69-.000573       2 1 1 03       1 2 2 01                    Q 12f     3477742330 5 4 5 7    25.0   25.0
 23  398.975690 2.887E-31 1.973e-04.08010.107 2777.12770.69-.000560       2 1 1 03       1 2 2 01                    Q 11f     3477742330 5 4 5 7    23.0   23.0
 23  398.998717 2.738E-31 1.970e-04.08110.108 2768.99560.70-.000543       2 1 1 03       1 2 2 01                    Q 10f     3477742330 5 4 5 7    21.0   21.0
 23  399.019625 2.561E-31 1.965e-04.08230.109 2761.60280.71-.000529       2 1 1 03       1 2 2 01                    Q  9f     3477842330 5 4 5 7    19.0   19.0
 23  399.038421 2.356E-31 1.956e-04.08340.111 2754.94920.72-.000512       2 1 1 03       1 2 2 01                    Q  8f     3477842330 5 4 5 7    17.0   17.0
 23  399.055112 2.125E-31 1.943e-04.08460.112 2749.03470.73-.000500       2 1 1 03       1 2 2 01                    Q  7f     3477742330 5 4 5 7    15.0   15.0
 23  399.069703 1.867E-31 1.921e-04.08560.114 2743.85960.74-.000488       2 1 1 03       1 2 2 01                    Q  6f     3477742330 5 4 5 7    13.0   13.0
 23  399.082201 1.583E-31 1.884e-04.08660.116 2739.42360.76-.000480       2 1 1 03       1 2 2 01                    Q  5f     3477742330 5 4 5 7    11.0   11.0
 23  399.114917 1.582E-31 1.883e-04.08660.116 2739.41990.76-.000480       2 1 1 03       1 2 2 01                    Q  5e     3477742330 5 4 5 7    11.0   11.0
 23  399.115510 1.865E-31 1.919e-04.08560.114 2743.85570.74-.000488       2 1 1 03       1 2 2 01                    Q  6e     3477742330 5 4 5 7    13.0   13.0
 23  399.116193 2.122E-31 1.941e-04.08460.112 2749.03080.73-.000500       2 1 1 03       1 2 2 01                    Q  7e     3477742330 5 4 5 7    15.0   15.0
 23  399.116962 2.352E-31 1.953e-04.08340.111 2754.94530.72-.000512       2 1 1 03       1 2 2 01                    Q  8e     3477842330 5 4 5 7    17.0   17.0
 23  399.117812 2.555E-31 1.961e-04.08230.109 2761.59890.71-.000529       2 1 1 03       1 2 2 01                    Q  9e     3477842330 5 4 5 7    19.0   19.0
 23  399.118741 2.731E-31 1.966e-04.08110.108 2768.99170.70-.000543       2 1 1 03       1 2 2 01                    Q 10e     3477742330 5 4 5 7    21.0   21.0
 23  399.119740 2.878E-31 1.968e-04.08010.107 2777.12350.69-.000560       2 1 1 03       1 2 2 01                    Q 11e     3477742330 5 4 5 7    23.0   23.0
 23  399.120804 2.996E-31 1.968e-04.07900.106 2785.99460.69-.000573       2 1 1 03       1 2 2 01                    Q 12e     3477742330 5 4 5 7    25.0   25.0
 23  399.121926 3.086E-31 1.966e-04.07800.105 2795.60470.69-.000578       2 1 1 03       1 2 2 01                    Q 13e     3477742330 5 4 5 7    27.0   27.0
 23  399.123100 3.149E-31 1.965e-04.07690.104 2805.95410.69-.000598       2 1 1 03       1 2 2 01                    Q 14e     3477642330 5 4 5 7    29.0   29.0
 23  399.124318 3.184E-31 1.961e-04.07590.103 2817.04220.69-.000609       2 1 1 03       1 2 2 01                    Q 15e     3477642330 5 4 5 7    31.0   31.0
 23  399.125572 3.193E-31 1.957e-04.07490.102 2828.86940.69-.000621       2 1 1 03       1 2 2 01                    Q 16e     3477642330 5 4 5 7    33.0   33.0
 23  399.126852 3.178E-31 1.952e-04.07400.101 2841.43550.69-.000634       2 1 1 03       1 2 2 01                    Q 17e     3477642330 5 4 5 7    35.0   35.0
 23  399.128150 3.141E-31 1.947e-04.07330.100 2854.74050.69-.000639       2 1 1 03       1 2 2 01                    Q 18e     3477642330 5 4 5 7    37.0   37.0
 23  399.129456 3.083E-31 1.941e-04.07260.099 2868.78420.70-.000648       2 1 1 03       1 2 2 01                    Q 19e     3477642330 5 4 5 7    39.0   39.0
 23  399.130760 3.006E-31 1.934e-04.07190.099 2883.56640.71-.000663       2 1 1 03       1 2 2 01                    Q 20e     3477642330 5 4 5 7    41.0   41.0
 23  399.132052 2.913E-31 1.927e-04.07140.098 2899.08760.71-.000669       2 1 1 03       1 2 2 01                    Q 21e     3477642330 5 4 5 7    43.0   43.0
 23  399.133321 2.805E-31 1.919e-04.07090.097 2915.34740.72-.000668       2 1 1 03       1 2 2 01                    Q 22e     3477642330 5 4 5 7    45.0   45.0
 23  399.134553 2.686E-31 1.911e-04.07040.096 2932.34550.72-.000678       2 1 1 03       1 2 2 01                    Q 23e     3477542330 5 4 5 7    47.0   47.0
 23  399.135740 2.558E-31 1.903e-04.07000.095 2950.08230.73-.000675       2 1 1 03       1 2 2 01                    Q 24e     3477642330 5 4 5 7    49.0   49.0
 23  399.136867 2.422E-31 1.894e-04.06970.094 2968.55710.73-.000687       2 1 1 03       1 2 2 01                    Q 25e     3477542330 5 4 5 7    51.0   51.0
 23  399.137922 2.281E-31 1.884e-04.06930.094 2987.77050.74-.000692       2 1 1 03       1 2 2 01                    Q 26e     3477542330 5 4 5 7    53.0   53.0
 23  399.138892 2.137E-31 1.875e-04.06910.093 3007.72220.74-.000706       2 1 1 03       1 2 2 01                    Q 27e     3477642330 5 4 5 7    55.0   55.0
 23  399.139764 1.992E-31 1.864e-04.06880.092 3028.41190.74-.000701       2 1 1 03       1 2 2 01                    Q 28e     3477642330 5 4 5 7    57.0   57.0
 23  399.140524 1.848E-31 1.854e-04.06870.091 3049.83960.75-.000703       2 1 1 03       1 2 2 01                    Q 29e     3477642330 5 4 5 7    59.0   59.0
 23  399.141157 1.705E-31 1.843e-04.06850.090 3072.00540.75-.000713       2 1 1 03       1 2 2 01                    Q 30e     3477642330 5 4 5 7    61.0   61.0
 23  399.141651 1.566E-31 1.832e-04.06840.089 3094.90870.75-.000707       2 1 1 03       1 2 2 01                    Q 31e     3477642330 5 4 5 7    63.0   63.0
 21  399.316795 3.549E-29 5.704e-05.07320.100 2930.71190.70-.000619       2 1 1 03       2 0 0 01                    R 18e     3677642029 5 4 5 7    39.0   37.0
 21  400.038306 7.088E-29 1.454e-04.06980.095 3035.52120.73-.000715       2 1 1 03       1 2 2 01                    P 26e     3677542029 5 4 5 7    51.0   53.0
 21  400.145910 6.614E-29 1.448e-04.06950.094 3056.66160.74-.000712       2 1 1 03       1 2 2 01                    P 27f     3677642029 5 4 5 7    53.0   55.0
 22  400.360041 1.280E-30 1.228e-04.06740.077 3015.73270.75-.000031       2 0 0 02       0 0 0 11                    R 43e     3677642231 5 4 5 7   178.0  174.0
 21  400.907948 3.377E-29 5.746e-05.07190.099 2961.17360.71-.000649       2 1 1 03       2 0 0 01                    R 20e     3677642029 5 4 5 7    43.0   41.0
 21  401.634348 7.586E-29 1.477e-04.07010.095 3015.17650.73-.000717       2 1 1 03       1 2 2 01                    P 25f     3677642029 5 4 5 7    49.0   51.0
 21  401.656250 8.051E-29 1.486e-04.07050.096 2995.60230.73-.000709       2 1 1 03       1 2 2 01                    P 24e     3677542029 5 4 5 7    47.0   49.0
 21  402.500766 3.137E-29 5.788e-05.07090.097 2994.75780.72-.000662       2 1 1 03       2 0 0 01                    R 22e     3677642029 5 4 5 7    47.0   45.0
 21  403.128146 8.528E-29 1.510e-04.07090.097 2976.82010.72-.000702       2 1 1 03       1 2 2 01                    P 23f     3677642029 5 4 5 7    45.0   47.0
 21  403.269764 8.959E-29 1.522e-04.07140.098 2958.81180.71-.000692       2 1 1 03       1 2 2 01                    P 22e     3677642029 5 4 5 7    43.0   45.0
 23  403.566915 1.572E-31 4.337e-05.06790.084 2818.47050.76-.000041       2 0 0 01       0 0 0 11                    P 36e     3477642330 5 4 5 7    71.0   73.0
 23  404.027476 1.734E-31 4.340e-05.06800.085 2792.19210.76-.000048       2 0 0 01       0 0 0 11                    P 35e     3477642330 5 4 5 7    69.0   71.0
 21  404.094942 2.849E-29 5.829e-05.07010.095 3031.46460.73-.000671       2 1 1 03       2 0 0 01                    R 24e     3677542029 5 4 5 7    51.0   49.0
 23  404.496109 1.905E-31 4.346e-05.06810.086 2766.64260.76-.000047       2 0 0 01       0 0 0 11                    P 34e     3477642330 5 4 5 7    67.0   69.0
 21  404.627497 9.389E-29 1.547e-04.07190.099 2941.59250.71-.000676       2 1 1 03       1 2 2 01                    P 21f     3677642029 5 4 5 7    41.0   43.0
 21  404.878909 9.760E-29 1.563e-04.07250.100 2925.14990.70-.000678       2 1 1 03       1 2 2 01                    P 20e     3677642029 5 4 5 7    39.0   41.0
 23  404.972783 2.084E-31 4.352e-05.06820.087 2741.82200.76-.000041       2 0 0 01       0 0 0 11                    P 33e     3477642330 5 4 5 7    65.0   67.0
 21  405.000846 1.058E-30 6.173e-04.06740.077 4308.27200.74-.000724       3 0 0 03       2 1 1 01                    P 45e     3677642029 5 4 5 7    89.0   91.0
 23  405.446671 1.708E-31 5.771e-04.06490.068 3441.95020.69-.000740       2 0 0 03       1 1 1 01                    P 61e     3477742330 5 4 5 7   121.0  123.0
 23  405.457469 2.269E-31 4.357e-05.06830.088 2717.73050.76-.000032       2 0 0 01       0 0 0 11                    P 32e     3477642330 5 4 5 7    63.0   65.0
 21  405.690140 2.533E-29 5.871e-05.06950.094 3071.29370.74-.000706       2 1 1 03       2 0 0 01                    R 26e     3677642029 5 4 5 7    55.0   53.0
 23  405.950138 2.459E-31 4.362e-05.06840.089 2694.36790.75-.000041       2 0 0 01       0 0 0 11                    P 31e     3477642330 5 4 5 7    61.0   63.0
 21  406.132573 1.011E-28 1.589e-04.07320.100 2909.49440.70-.000681       2 1 1 03       1 2 2 01                    P 19f     3677642029 5 4 5 7    37.0   39.0
 23  406.234064 2.104E-31 5.831e-04.06500.069 3397.07960.69-.000744       2 0 0 03       1 1 1 01                    P 60e     3477742330 5 4 5 7   119.0  121.0
 23  406.450763 2.652E-31 4.367e-05.06850.090 2671.73440.75-.000045       2 0 0 01       0 0 0 11                    P 30e     3477642330 5 4 5 7    59.0   61.0
 21  406.483737 1.040E-28 1.610e-04.07390.101 2894.61770.69-.000677       2 1 1 03       1 2 2 01                    P 18e     3677642029 5 4 5 7    35.0   37.0
 21  406.728963 1.439E-30 6.319e-04.06760.078 4238.86520.75-.000721       3 0 0 03       2 1 1 01                    P 43e     3677642029 5 4 5 7    85.0   87.0
 22  406.834158 1.020E-30 1.438e-04.06960.094 2974.80830.73-.000713       2 1 1 03       1 2 2 01                    P 26e     3677542231 5 4 5 7   102.0  106.0
 23  406.959316 2.847E-31 4.371e-05.06870.091 2649.83010.75-.000040       2 0 0 01       0 0 0 11                    P 29e     3477642330 5 4 5 7    57.0   59.0
 23  407.019481 2.582E-31 5.891e-04.06520.069 3352.94120.69-.000741       2 0 0 03       1 1 1 01                    P 59e     3477742330 5 4 5 7   117.0  119.0
 21  407.286001 2.205E-29 5.909e-05.06900.092 3114.24410.75-.000710       2 1 1 03       2 0 0 01                    R 28e     3677642029 5 4 5 7    59.0   57.0
 23  407.475772 3.042E-31 4.376e-05.06890.092 2628.65530.74-.000031       2 0 0 01       0 0 0 11                    P 28e     3477642330 5 4 5 7    55.0   57.0
 21  407.643527 1.065E-28 1.641e-04.07470.102 2880.52660.69-.000681       2 1 1 03       1 2 2 01                    P 17f     3677642029 5 4 5 7    33.0   35.0
 23  407.802976 3.155E-31 5.950e-04.06540.069 3309.53520.70-.000738       2 0 0 03       1 1 1 01                    P 58e     3477742330 5 4 5 7   115.0  117.0
 23  408.000105 3.235E-31 4.382e-05.06920.093 2608.21000.74-.000044       2 0 0 01       0 0 0 11                    P 27e     3477642330 5 4 5 7    53.0   55.0
 21  408.084296 1.081E-28 1.665e-04.07570.103 2867.21530.69-.000687       2 1 1 03       1 2 2 01                    P 16e     3677642029 5 4 5 7    31.0   33.0
 22  408.380298 1.160E-30 1.471e-04.07040.096 2934.92550.73-.000708       2 1 1 03       1 2 2 01                    P 24e     3677542231 5 4 5 7    94.0   98.0
 21  408.446849 1.923E-30 6.466e-04.06780.080 4172.57130.75-.000714       3 0 0 03       2 1 1 01                    P 41e     3677642029 5 4 5 7    81.0   83.0
 22  408.508785 1.120E-30 1.499e-04.07000.095 2954.47750.73-.000716       2 1 1 03       1 2 2 01                    P 25f     3677642231 5 4 5 7    98.0  102.0
 23  408.532292 3.423E-31 4.388e-05.06950.094 2588.49390.73-.000050       2 0 0 01       0 0 0 11                    P 26e     3477542330 5 4 5 7    51.0   53.0
 23  408.584607 3.841E-31 6.011e-04.06550.070 3266.86210.70-.000739       2 0 0 03       1 1 1 01                    P 57e     3477742330 5 4 5 7   113.0  115.0
 21  408.882139 1.882E-29 5.948e-05.06870.090 3160.31570.75-.000719       2 1 1 03       2 0 0 01                    R 30e     3677642029 5 4 5 7    63.0   61.0
 23  409.072309 3.602E-31 4.392e-05.06980.095 2569.50760.73-.000057       2 0 0 01       0 0 0 11                    P 25e     3477642330 5 4 5 7    49.0   51.0
 21  409.160497 1.093E-28 1.701e-04.07670.104 2854.68900.69-.000682       2 1 1 03       1 2 2 01                    P 15f     3677642029 5 4 5 7    29.0   31.0
 23  409.364427 4.656E-31 6.069e-04.06570.070 3224.92160.71-.000735       2 0 0 03       1 1 1 01                    P 56e     3477742330 5 4 5 7   111.0  113.0
 23  409.620133 3.772E-31 4.398e-05.07020.096 2551.25070.73-.000054       2 0 0 01       0 0 0 11                    P 24e     3477542330 5 4 5 7    47.0   49.0
 21  409.680628 1.097E-28 1.735e-04.07770.105 2842.94360.69-.000669       2 1 1 03       1 2 2 01                    P 14e     3677642029 5 4 5 7    27.0   29.0
 22  409.914907 1.250E-30 1.521e-04.07080.097 2916.15700.72-.000700       2 1 1 03       1 2 2 01                    P 23f     3677642231 5 4 5 7    90.0   94.0
 22  409.927574 1.290E-30 1.505e-04.07130.098 2898.16820.71-.000690       2 1 1 03       1 2 2 01                    P 22e     3677642231 5 4 5 7    86.0   90.0
 23  410.142492 5.623E-31 6.128e-04.06590.070 3183.71440.71-.000730       2 0 0 03       1 1 1 01                    P 55e     3477742330 5 4 5 7   109.0  111.0
 21  410.154862 2.524E-30 6.614e-04.06790.082 4109.39110.75-.000720       3 0 0 03       2 1 1 01                    P 39e     3677642029 5 4 5 7    77.0   79.0
 23  410.175743 3.928E-31 4.403e-05.07060.097 2533.72390.72-.000052       2 0 0 01       0 0 0 11                    P 23e     3477642330 5 4 5 7    45.0   47.0
 21  410.478141 1.575E-29 5.984e-05.06850.088 3209.50780.76-.000711       2 1 1 03       2 0 0 01                    R 32e     3677642029 5 4 5 7    67.0   65.0
 21  410.683600 1.093E-28 1.778e-04.07870.106 2831.98240.69-.000642       2 1 1 03       1 2 2 01                    P 13f     3677742029 5 4 5 7    25.0   27.0
 23  410.739118 4.069E-31 4.409e-05.07110.097 2516.92650.71-.000044       2 0 0 01       0 0 0 11                    P 22e     3477642330 5 4 5 7    43.0   45.0
 23  410.918853 6.763E-31 6.186e-04.06610.071 3143.17870.71-.000726       2 0 0 03       1 1 1 01                    P 54e     3477742330 5 4 5 7   107.0  109.0
 21  411.272768 1.081E-28 1.823e-04.07980.107 2821.80300.69-.000616       2 1 1 03       1 2 2 01                    P 12e     3677742029 5 4 5 7    23.0   25.0
 23  411.310238 4.190E-31 4.414e-05.07160.098 2500.85910.71-.000026       2 0 0 01       0 0 0 11                    P 21e     3477642330 5 4 5 7    41.0   43.0
 22  411.333933 1.370E-30 1.551e-04.07180.098 2880.96260.71-.000675       2 1 1 03       1 2 2 01                    P 21f     3677642231 5 4 5 7    82.0   86.0
 22  411.476072 1.400E-30 1.539e-04.07240.099 2864.53710.70-.000676       2 1 1 03       1 2 2 01                    P 20e     3677642231 5 4 5 7    78.0   82.0
 23  411.693562 8.102E-31 6.245e-04.06620.071 3103.43730.72-.000719       2 0 0 03       1 1 1 01                    P 53e     3477742330 5 4 5 7   105.0  107.0
 21  411.853345 3.254E-30 6.763e-04.06810.084 4049.32470.76-.000721       3 0 0 03       2 1 1 01                    P 37e     3677642029 5 4 5 7    73.0   75.0
 23  411.889085 4.290E-31 4.420e-05.07220.099 2485.52150.70-.000030       2 0 0 01       0 0 0 11                    P 20e     3477642330 5 4 5 7    39.0   41.0
 21  412.073566 1.293E-29 6.017e-05.06830.086 3261.81960.76-.000697       2 1 1 03       2 0 0 01                    R 34e     3677642029 5 4 5 7    71.0   69.0
 21  412.212937 1.061E-28 1.880e-04.08090.108 2812.40700.70-.000608       2 1 1 03       1 2 2 01                    P 11f     3677742029 5 4 5 7    21.0   23.0
 23  412.466672 9.666E-31 6.303e-04.06630.072 3064.42920.72-.000715       2 0 0 03       1 1 1 01                    P 52e     3477742330 5 4 5 7   103.0  105.0
 23  412.475639 4.366E-31 4.427e-05.07280.100 2470.91410.70-.000037       2 0 0 01       0 0 0 11                    P 19e     3477642330 5 4 5 7    37.0   39.0
 22  412.766032 1.470E-30 1.587e-04.07300.100 2848.89450.70-.000679       2 1 1 03       1 2 2 01                    P 19f     3677642231 5 4 5 7    74.0   78.0
 21  412.860739 1.033E-28 1.945e-04.08200.109 2803.79350.70-.000617       2 1 1 03       1 2 2 01                    P 10e     3677842029 5 4 5 7    19.0   21.0
 22  413.025891 1.490E-30 1.584e-04.07370.101 2834.03300.69-.000675       2 1 1 03       1 2 2 01                    P 18e     3677642231 5 4 5 7    70.0   74.0
 23  413.069883 4.414E-31 4.434e-05.07360.101 2457.03660.69-.000038       2 0 0 01       0 0 0 11                    P 18e     3477642330 5 4 5 7    35.0   37.0
 23  413.238234 1.149E-30 6.364e-04.06650.072 3026.15450.72-.000717       2 0 0 03       1 1 1 01                    P 51e     3677742332 5 4 5 7   101.0  103.0
 21  413.446171 1.314E-30 8.074e-05.06480.068 3907.93530.680.000054       2 0 0 01       0 0 0 11                    P 63e     3677742029 5 4 5 7   125.0  127.0
 21  413.542628 4.118E-30 6.913e-04.06830.086 3992.37380.76-.000732       3 0 0 03       2 1 1 01                    P 35e     3677642029 5 4 5 7    69.0   71.0
 21  413.667948 1.042E-29 6.049e-05.06810.084 3317.25120.76-.000713       2 1 1 03       2 0 0 01                    R 36e     3677642029 5 4 5 7    75.0   73.0
 23  413.671800 4.433E-31 4.441e-05.07440.101 2443.88920.69-.000052       2 0 0 01       0 0 0 11                    P 17e     3477642330 5 4 5 7    33.0   35.0
 21  413.748587 9.963E-29 2.026e-04.08310.111 2795.96310.71-.000631       2 1 1 03       1 2 2 01                    P  9f     3677842029 5 4 5 7    17.0   19.0
 21  413.895858 1.493E-30 8.923e-04.06180.065 4417.13620.65-.000835       2 0 0 03       1 1 1 01                    P 77e     3677642029 5 4 5 7   153.0  155.0
 23  414.008295 1.360E-30 6.423e-04.06660.073 2988.61380.73-.000715       2 0 0 03       1 1 1 01                    P 50e     3677742332 5 4 5 7    99.0  101.0
 21  414.059508 2.038E-30 8.113e-05.06510.069 3811.40970.690.000041       2 0 0 01       0 0 0 11                    P 61e     3677742029 5 4 5 7   121.0  123.0
 22  414.211355 1.550E-30 1.639e-04.07460.102 2819.95390.69-.000679       2 1 1 03       1 2 2 01                    P 17f     3677642231 5 4 5 7    66.0   70.0
 23  414.281376 4.421E-31 4.450e-05.07530.102 2431.47170.69-.000075       2 0 0 01       0 0 0 11                    P 16e     3477642330 5 4 5 7    31.0   33.0
 21  414.444559 9.515E-29 2.125e-04.08420.112 2788.91580.73-.000639       2 1 1 03       1 2 2 01                    P  8e     3677842029 5 4 5 7    15.0   17.0
 22  414.577121 1.550E-30 1.638e-04.07550.102 2806.65600.69-.000686       2 1 1 03       1 2 2 01                    P 16e     3677642231 5 4 5 7    62.0   66.0
 21  414.708284 3.109E-30 8.148e-05.06550.069 3717.95680.690.000025       2 0 0 01       0 0 0 11                    P 59e     3677742029 5 4 5 7   117.0  119.0
 23  414.776905 1.603E-30 6.481e-04.06670.074 2951.80690.73-.000721       2 0 0 03       1 1 1 01                    P 49e     3677742332 5 4 5 7    97.0   99.0
 23  414.898594 4.375E-31 4.459e-05.07630.103 2419.78470.69-.000085       2 0 0 01       0 0 0 11                    P 15e     3477642330 5 4 5 7    29.0   31.0
 21  415.035638 1.269E-30 1.937e-03.06620.071 4539.36280.71-.000733       3 0 0 04       2 1 1 02                    P 55e     3677742029 5 4 5 7   109.0  111.0
 21  415.223022 5.115E-30 7.065e-04.06850.088 3938.53880.76-.000721       3 0 0 03       2 1 1 01                    P 33e     3677642029 5 4 5 7    65.0   67.0
 21  415.260793 8.240E-30 6.076e-05.06790.082 3375.80130.75-.000712       2 1 1 03       2 0 0 01                    R 38e     3677642029 5 4 5 7    79.0   77.0
 21  415.290614 8.996E-29 2.256e-04.08530.114 2782.65110.74-.000645       2 1 1 03       1 2 2 01                    P  7f     3677742029 5 4 5 7    13.0   15.0
 21  415.391982 4.666E-30 8.183e-05.06580.070 3627.57890.700.000014       2 0 0 01       0 0 0 11                    P 57e     3677742029 5 4 5 7   113.0  115.0
 21  415.407646 2.612E-30 9.044e-04.06220.065 4298.11870.65-.000826       2 0 0 03       1 1 1 01                    P 75e     3677642029 5 4 5 7   149.0  151.0
 23  415.523440 4.295E-31 4.469e-05.07730.104 2408.82790.69-.000093       2 0 0 01       0 0 0 11                    P 14e     3477642330 5 4 5 7    27.0   29.0
 23  415.544114 1.882E-30 6.540e-04.06680.074 2915.73390.73-.000723       2 0 0 03       1 1 1 01                    P 48e     3677642332 5 4 5 7    95.0   97.0
 22  415.670036 1.580E-30 1.687e-04.07650.103 2794.14040.69-.000680       2 1 1 03       1 2 2 01                    P 15f     3677642231 5 4 5 7    58.0   62.0
 21  416.024240 8.408E-29 2.434e-04.08630.115 2777.16970.75-.000637       2 1 1 03       1 2 2 01                    P  6e     3677742029 5 4 5 7    11.0   13.0
 21  416.110105 6.887E-30 8.215e-05.06620.071 3540.27660.710.000017       2 0 0 01       0 0 0 11                    P 55e     3677742029 5 4 5 7   109.0  111.0
 22  416.129839 1.570E-30 1.704e-04.07750.104 2782.40670.69-.000668       2 1 1 03       1 2 2 01                    P 14e     3677642231 5 4 5 7    54.0   58.0
 23  416.155900 4.180E-31 4.481e-05.07840.105 2398.60130.69-.000085       2 0 0 01       0 0 0 11                    P 13e     3477742330 5 4 5 7    25.0   27.0
 21  416.300086 1.837E-30 1.937e-03.06650.072 4454.51270.72-.000722       3 0 0 04       2 1 1 02                    P 53e     3677742029 5 4 5 7   105.0  107.0
 23  416.309966 2.200E-30 6.598e-04.06690.075 2880.39500.74-.000720       2 0 0 03       1 1 1 01                    P 47e     3677642332 5 4 5 7    93.0   95.0
 23  416.795963 4.029E-31 4.494e-05.07940.106 2389.10500.69-.000082       2 0 0 01       0 0 0 11                    P 12e     3477742330 5 4 5 7    23.0   25.0
 21  416.839063 7.766E-29 2.694e-04.08710.116 2772.47120.76-.000616       2 1 1 03       1 2 2 01                    P  5f     3677742029 5 4 5 7     9.0   11.0
 21  416.851581 6.400E-30 6.101e-05.06780.080 3437.46920.75-.000724       2 1 1 03       2 0 0 01                    R 40e     3677642029 5 4 5 7    83.0   81.0
 21  416.862178 9.998E-30 8.247e-05.06650.072 3456.05220.720.000014       2 0 0 01       0 0 0 11                    P 53e     3677742029 5 4 5 7   105.0  107.0
 21  416.894823 6.234E-30 7.219e-04.06870.090 3887.82080.75-.000714       3 0 0 03       2 1 1 01                    P 31e     3677642029 5 4 5 7    61.0   63.0
 21  416.912635 4.497E-30 9.164e-04.06270.066 4182.19040.65-.000808       2 0 0 03       1 1 1 01                    P 73e     3677642029 5 4 5 7   145.0  147.0
 23  417.074509 2.562E-30 6.657e-04.06700.076 2845.79030.74-.000722       2 0 0 03       1 1 1 01                    P 46e     3677642332 5 4 5 7    91.0   93.0
 22  417.142189 1.580E-30 1.764e-04.07860.105 2771.45510.69-.000640       2 1 1 03       1 2 2 01                    P 13f     3677742231 5 4 5 7    50.0   54.0
 23  417.443616 3.842E-31 4.510e-05.08050.107 2380.33890.70-.000094       2 0 0 01       0 0 0 11                    P 11e     3477742330 5 4 5 7    21.0   23.0
 21  417.570355 2.616E-30 1.938e-03.06670.073 4372.76420.72-.000720       3 0 0 04       2 1 1 02                    P 51e     3677742029 5 4 5 7   101.0  103.0
 21  417.599781 7.088E-29 3.112e-04.08780.118 2768.55590.77-.000560       2 1 1 03       1 2 2 01                    P  4e     3677742029 5 4 5 7     7.0    9.0
 21  417.647747 1.427E-29 8.274e-05.06670.073 3374.90650.720.000003       2 0 0 01       0 0 0 11                    P 51e     3677742029 5 4 5 7   101.0  103.0
 22  417.684111 1.550E-30 1.794e-04.07960.107 2761.28540.69-.000615       2 1 1 03       1 2 2 01                    P 12e     3677742231 5 4 5 7    46.0   50.0
 23  417.837787 2.971E-30 6.716e-04.06710.076 2811.91990.74-.000721       2 0 0 03       1 1 1 01                    P 45e     3677642332 5 4 5 7    89.0   91.0
 23  418.098848 3.621E-31 4.530e-05.08160.109 2372.30320.70-.000123       2 0 0 01       0 0 0 11                    P 10e     3477842330 5 4 5 7    19.0   21.0
 21  418.393960 6.418E-29 3.897e-04.08840.119 2765.42360.78-.000463       2 1 1 03       1 2 2 01                    P  3f     3677742029 5 4 5 7     5.0    7.0
 21  418.411444 7.615E-30 9.277e-04.06310.066 4069.35330.66-.000805       2 0 0 03       1 1 1 01                    P 71e     3677642029 5 4 5 7   141.0  143.0
 21  418.439763 4.881E-30 6.121e-05.06760.078 3502.25490.75-.000718       2 1 1 03       2 0 0 01                    R 42e     3677642029 5 4 5 7    87.0   85.0
 21  418.439968 1.129E-30 2.356e-04.06540.069 4145.20170.69-.000785       2 1 1 03       1 2 2 01                    Q 59f     3677742029 5 4 5 7   119.0  119.0
 21  418.466375 2.004E-29 8.306e-05.06700.074 3296.84080.73-.000008       2 0 0 01       0 0 0 11                    P 49e     3677742029 5 4 5 7    97.0   99.0
 21  418.558311 7.451E-30 7.376e-04.06900.092 3840.22020.75-.000714       3 0 0 03       2 1 1 01                    P 29e     3677642029 5 4 5 7    57.0   59.0
 23  418.599845 3.431E-30 6.775e-04.06720.077 2778.78420.75-.000725       2 0 0 03       1 1 1 01                    P 44e     3677642332 5 4 5 7    87.0   89.0
 21  418.618969 1.727E-30 2.394e-04.06580.070 4053.78390.70-.000771       2 1 1 03       1 2 2 01                    Q 57f     3677742029 5 4 5 7   115.0  115.0
 22  418.627911 1.530E-30 1.860e-04.08070.108 2751.89820.70-.000607       2 1 1 03       1 2 2 01                    P 11f     3677742231 5 4 5 7    42.0   46.0
 23  418.761647 3.366E-31 4.554e-05.08280.110 2364.99800.71-.000160       2 0 0 01       0 0 0 11                    P  9e     3477842330 5 4 5 7    17.0   19.0
 21  418.788263 2.598E-30 2.430e-04.06610.071 3965.47850.71-.000760       2 1 1 03       1 2 2 01                    Q 55f     3677742029 5 4 5 7   111.0  111.0
 21  418.846998 3.664E-30 1.938e-03.06700.074 4294.11820.73-.000724       3 0 0 04       2 1 1 02                    P 49e     3677742029 5 4 5 7    97.0   99.0
 21  418.948217 3.843E-30 2.466e-04.06640.072 3880.28660.72-.000751       2 1 1 03       1 2 2 01                    Q 53f     3677742029 5 4 5 7   107.0  107.0
 21  419.099182 5.588E-30 2.501e-04.06670.073 3798.20950.72-.000745       2 1 1 03       1 2 2 01                    Q 51f     3677742029 5 4 5 7   103.0  103.0
 21  419.171175 5.861E-29 5.883e-04.08920.120 2763.07420.78-.000405       2 1 1 03       1 2 2 01                    P  2e     3677742029 5 4 5 7     3.0    5.0
 22  419.239991 1.480E-30 1.912e-04.08180.109 2743.29270.70-.000615       2 1 1 03       1 2 2 01                    P 10e     3677842231 5 4 5 7    38.0   42.0
 21  419.241501 7.986E-30 2.535e-04.06690.074 3719.24850.73-.000738       2 1 1 03       1 2 2 01                    Q 49f     3677742029 5 4 5 7    99.0   99.0
 21  419.317647 2.765E-29 8.331e-05.06720.075 3221.85690.74-.000014       2 0 0 01       0 0 0 11                    P 47e     3677642029 5 4 5 7    93.0   95.0
 23  419.360727 3.947E-30 6.836e-04.06730.078 2746.38310.75-.000717       2 0 0 03       1 1 1 01                    P 43e     3677642332 5 4 5 7    85.0   87.0
 21  419.375503 1.122E-29 2.569e-04.06720.075 3643.40500.74-.000732       2 1 1 03       1 2 2 01                    Q 47f     3677642029 5 4 5 7    95.0   95.0
 23  419.432006 3.080E-31 4.587e-05.08390.111 2358.42330.73-.000186       2 0 0 01       0 0 0 11                    P  8e     3477842330 5 4 5 7    15.0   17.0
 21  419.501506 1.548E-29 2.600e-04.06740.077 3570.67990.74-.000721       2 1 1 03       1 2 2 01                    Q 45f     3677642029 5 4 5 7    91.0   91.0
 21  419.619818 2.100E-29 2.631e-04.06760.078 3501.07470.75-.000725       2 1 1 03       1 2 2 01                    Q 43f     3677642029 5 4 5 7    87.0   87.0
 21  419.730731 2.797E-29 2.660e-04.06780.080 3434.59010.75-.000723       2 1 1 03       1 2 2 01                    Q 41f     3677642029 5 4 5 7    83.0   83.0
 21  419.834529 3.660E-29 2.689e-04.06790.082 3371.22750.75-.000717       2 1 1 03       1 2 2 01                    Q 39f     3677642029 5 4 5 7    79.0   79.0
 21  419.904679 1.269E-29 9.389e-04.06350.067 3959.60860.66-.000792       2 0 0 03       1 1 1 01                    P 69e     3677642029 5 4 5 7   137.0  139.0
 21  419.931481 4.702E-29 2.716e-04.06800.083 3310.98750.76-.000722       2 1 1 03       1 2 2 01                    Q 37f     3677642029 5 4 5 7    75.0   75.0
 21  420.021845 5.929E-29 2.742e-04.06820.085 3253.87160.76-.000713       2 1 1 03       1 2 2 01                    Q 35f     3677642029 5 4 5 7    71.0   71.0
 21  420.024763 3.657E-30 6.139e-05.06750.077 3570.15670.75-.000716       2 1 1 03       2 0 0 01                    R 44e     3677642029 5 4 5 7    91.0   89.0
 21  420.105865 7.336E-29 2.766e-04.06840.087 3199.87990.76-.000715       2 1 1 03       1 2 2 01                    Q 33f     3677642029 5 4 5 7    67.0   67.0
 23  420.109915 2.763E-31 4.628e-05.08490.113 2352.57910.74-.000206       2 0 0 01       0 0 0 11                    P  7e     3477742330 5 4 5 7    13.0   15.0
 23  420.120475 4.520E-30 6.894e-04.06740.079 2714.71660.75-.000715       2 0 0 03       1 1 1 01                    P 42e     3677642332 5 4 5 7    83.0   85.0
 22  420.127282 1.430E-30 1.995e-04.08290.110 2735.46970.71-.000630       2 1 1 03       1 2 2 01                    P  9f     3677842231 5 4 5 7    34.0   38.0
 21  420.130556 5.047E-30 1.939e-03.06720.075 4218.57670.74-.000723       3 0 0 04       2 1 1 02                    P 47e     3677642029 5 4 5 7    93.0   95.0
 21  420.183775 8.903E-29 2.789e-04.06870.089 3149.01390.75-.000710       2 1 1 03       1 2 2 01                    Q 31f     3677642029 5 4 5 7    63.0   63.0
 21  420.201168 3.752E-29 8.358e-05.06740.077 3149.95560.74-.000019       2 0 0 01       0 0 0 11                    P 45e     3677642029 5 4 5 7    89.0   91.0
 21  420.213750 8.730E-30 7.538e-04.06950.094 3795.73780.74-.000712       3 0 0 03       2 1 1 01                    P 27e     3677642029 5 4 5 7    53.0   55.0
 21  420.255794 1.059E-28 2.809e-04.06900.091 3101.27440.75-.000706       2 1 1 03       1 2 2 01                    Q 29f     3677642029 5 4 5 7    59.0   59.0
 21  420.322130 1.235E-28 2.830e-04.06940.093 3056.66160.74-.000709       2 1 1 03       1 2 2 01                    Q 27f     3677642029 5 4 5 7    55.0   55.0
 21  420.338885 1.080E-30 9.725e-04.06700.074 4402.31980.73-.000724       1 4 4 02       1 3 3 01                    P 49e     3677742029 5 4 5 7    97.0   99.0
 21  420.382975 1.410E-28 2.849e-04.07000.095 3015.17650.73-.000690       2 1 1 03       1 2 2 01                    Q 25f     3677542029 5 4 5 7    51.0   51.0
 21  420.438511 1.574E-28 2.865e-04.07070.097 2976.82010.72-.000681       2 1 1 03       1 2 2 01                    Q 23f     3677542029 5 4 5 7    47.0   47.0
 21  420.488906 1.718E-28 2.880e-04.07170.098 2941.59250.71-.000672       2 1 1 03       1 2 2 01                    Q 21f     3677642029 5 4 5 7    43.0   43.0
 21  420.534315 1.828E-28 2.892e-04.07290.100 2909.49440.70-.000651       2 1 1 03       1 2 2 01                    Q 19f     3677642029 5 4 5 7    39.0   39.0
 21  420.574877 1.895E-28 2.902e-04.07440.102 2880.52660.69-.000636       2 1 1 03       1 2 2 01                    Q 17f     3677642029 5 4 5 7    35.0   35.0
 21  420.610721 1.908E-28 2.910e-04.07620.103 2854.68900.69-.000611       2 1 1 03       1 2 2 01                    Q 15f     3677642029 5 4 5 7    31.0   31.0
 21  420.641959 1.857E-28 2.912e-04.07830.105 2831.98240.69-.000581       2 1 1 03       1 2 2 01                    Q 13f     3677742029 5 4 5 7    27.0   27.0
 21  420.668695 1.738E-28 2.910e-04.08040.108 2812.40700.69-.000562       2 1 1 03       1 2 2 01                    Q 11f     3677742029 5 4 5 7    23.0   23.0
 21  420.691013 1.548E-28 2.896e-04.08260.110 2795.96310.71-.000531       2 1 1 03       1 2 2 01                    Q  9f     3677842029 5 4 5 7    19.0   19.0
 21  420.708985 1.289E-28 2.864e-04.08490.113 2782.65110.73-.000502       2 1 1 03       1 2 2 01                    Q  7f     3677742029 5 4 5 7    15.0   15.0
 21  420.722673 9.625E-29 2.775e-04.08700.116 2772.47120.76-.000482       2 1 1 03       1 2 2 01                    Q  5f     3677742029 5 4 5 7    11.0   11.0
 21  420.732121 5.666E-29 2.481e-04.08880.119 2765.42360.77-.000469       2 1 1 03       1 2 2 01                    Q  3f     3677742029 5 4 5 7     7.0    7.0
 21  420.743230 3.276E-29 1.986e-04.09020.121 2763.07420.78-.000461       2 1 1 03       1 2 2 01                    Q  2e     3677742029 5 4 5 7     5.0    5.0
 21  420.754477 7.745E-29 2.678e-04.08790.118 2768.55590.77-.000477       2 1 1 03       1 2 2 01                    Q  4e     3677742029 5 4 5 7     9.0    9.0
 21  420.772123 1.134E-28 2.831e-04.08600.115 2777.16970.74-.000490       2 1 1 03       1 2 2 01                    Q  6e     3677742029 5 4 5 7    13.0   13.0
 23  420.795365 2.420E-31 4.685e-05.08590.114 2347.46530.75-.000209       2 0 0 01       0 0 0 11                    P  6e     3477742330 5 4 5 7    11.0   13.0
 21  420.796131 1.427E-28 2.885e-04.08380.111 2788.91580.72-.000514       2 1 1 03       1 2 2 01                    Q  8e     3677842029 5 4 5 7    17.0   17.0
 22  420.797522 1.360E-30 2.083e-04.08410.112 2728.42870.73-.000637       2 1 1 03       1 2 2 01                    P  8e     3677842231 5 4 5 7    30.0   34.0
 21  420.826454 1.652E-28 2.907e-04.08150.109 2803.79350.70-.000546       2 1 1 03       1 2 2 01                    Q 10e     3677742029 5 4 5 7    21.0   21.0
 21  420.863026 1.807E-28 2.915e-04.07930.106 2821.80300.69-.000575       2 1 1 03       1 2 2 01                    Q 12e     3677742029 5 4 5 7    25.0   25.0
 23  420.879131 5.156E-30 6.955e-04.06750.080 2683.78490.75-.000711       2 0 0 03       1 1 1 01                    P 41e     3677642332 5 4 5 7    81.0   83.0
 21  420.905773 1.892E-28 2.917e-04.07720.104 2842.94360.69-.000601       2 1 1 03       1 2 2 01                    Q 14e     3677642029 5 4 5 7    29.0   29.0
 21  420.954609 1.910E-28 2.912e-04.07520.102 2867.21530.69-.000624       2 1 1 03       1 2 2 01                    Q 16e     3677642029 5 4 5 7    33.0   33.0
 21  421.009433 1.870E-28 2.906e-04.07360.101 2894.61770.69-.000642       2 1 1 03       1 2 2 01                    Q 18e     3677642029 5 4 5 7    37.0   37.0
 21  421.013974 1.275E-30 9.754e-04.06710.075 4363.94970.73-.000726       1 4 4 02       1 3 3 01                    P 48f     3677642029 5 4 5 7    95.0   97.0
 21  421.070131 1.779E-28 2.895e-04.07230.099 2925.14990.71-.000666       2 1 1 03       1 2 2 01                    Q 20e     3677642029 5 4 5 7    41.0   41.0
 21  421.116561 5.002E-29 8.381e-05.06760.078 3081.13820.75-.000024       2 0 0 01       0 0 0 11                    P 43e     3677642029 5 4 5 7    85.0   87.0
 21  421.136580 1.651E-28 2.884e-04.07120.098 2958.81180.72-.000671       2 1 1 03       1 2 2 01                    Q 22e     3677642029 5 4 5 7    45.0   45.0
 21  421.208647 1.495E-28 2.868e-04.07030.096 2995.60230.73-.000678       2 1 1 03       1 2 2 01                    Q 24e     3677642029 5 4 5 7    49.0   49.0
 21  421.286184 1.324E-28 2.852e-04.06960.094 3035.52120.74-.000695       2 1 1 03       1 2 2 01                    Q 26e     3677542029 5 4 5 7    53.0   53.0
 21  421.369036 1.147E-28 2.833e-04.06910.092 3078.56790.74-.000704       2 1 1 03       1 2 2 01                    Q 28e     3677642029 5 4 5 7    57.0   57.0
 21  421.392934 2.080E-29 9.497e-04.06400.067 3852.95850.67-.000776       2 0 0 03       1 1 1 01                    P 67e     3677742029 5 4 5 7   133.0  135.0
 21  421.421558 6.839E-30 1.941e-03.06740.077 4146.14060.74-.000724       3 0 0 04       2 1 1 02                    P 45e     3677642029 5 4 5 7    89.0   91.0
 21  421.457035 9.737E-29 2.814e-04.06880.090 3124.74120.75-.000716       2 1 1 03       1 2 2 01                    Q 30e     3677642029 5 4 5 7    61.0   61.0
 23  421.488350 2.053E-31 4.769e-05.08670.116 2343.08200.76-.000197       2 0 0 01       0 0 0 11                    P  5e     3477742330 5 4 5 7     9.0   11.0
 21  421.550008 8.098E-29 2.792e-04.06860.088 3174.04050.76-.000713       2 1 1 03       1 2 2 01                    Q 32e     3677642029 5 4 5 7    65.0   65.0
 21  421.605979 2.691E-30 6.150e-05.06720.075 3641.17460.74-.000735       2 1 1 03       2 0 0 01                    R 46e     3677642029 5 4 5 7    95.0   93.0
 23  421.636734 5.856E-30 7.014e-04.06750.081 2653.58810.75-.000716       2 0 0 03       1 1 1 01                    P 40e     3677642332 5 4 5 7    79.0   81.0
 22  421.640361 1.290E-30 2.219e-04.08510.113 2722.17020.74-.000644       2 1 1 03       1 2 2 01                    P  7f     3677742231 5 4 5 7    26.0   30.0
 21  421.647769 6.603E-29 2.768e-04.06830.086 3226.46510.76-.000715       2 1 1 03       1 2 2 01                    Q 34e     3677642029 5 4 5 7    69.0   69.0
 21  421.695063 1.498E-30 9.778e-04.06720.075 4326.35550.74-.000723       1 4 4 02       1 3 3 01                    P 47e     3677642029 5 4 5 7    93.0   95.0
 21  421.750126 5.281E-29 2.742e-04.06810.084 3282.01370.76-.000712       2 1 1 03       1 2 2 01                    Q 36e     3677642029 5 4 5 7    73.0   73.0
 21  421.856879 4.144E-29 2.715e-04.06790.082 3340.68550.76-.000724       2 1 1 03       1 2 2 01                    Q 38e     3677642029 5 4 5 7    77.0   77.0
 21  421.861383 1.002E-29 7.705e-04.07010.095 3754.37430.73-.000717       3 0 0 03       2 1 1 01                    P 25e     3677642029 5 4 5 7    49.0   51.0
 21  421.967821 3.192E-29 2.685e-04.06780.081 3402.47950.75-.000719       2 1 1 03       1 2 2 01                    Q 40e     3677642029 5 4 5 7    81.0   81.0
 21  422.063468 6.555E-29 8.406e-05.06780.080 3015.40600.75-.000024       2 0 0 01       0 0 0 11                    P 41e     3677642029 5 4 5 7    81.0   83.0
 21  422.082738 2.413E-29 2.653e-04.06770.079 3467.39430.75-.000720       2 1 1 03       1 2 2 01                    Q 42e     3677642029 5 4 5 7    85.0   85.0
 23  422.188863 1.666E-31 4.902e-05.08740.117 2339.42920.77-.000151       2 0 0 01       0 0 0 11                    P  4e     3477742330 5 4 5 7     7.0    9.0
 21  422.201411 1.792E-29 2.621e-04.06750.077 3535.42920.75-.000727       2 1 1 03       1 2 2 01                    Q 44e     3677642029 5 4 5 7    89.0   89.0
 21  422.323619 1.306E-29 2.584e-04.06730.076 3606.58280.74-.000725       2 1 1 03       1 2 2 01                    Q 46e     3677642029 5 4 5 7    93.0   93.0
 22  422.356733 1.210E-30 2.402e-04.08610.115 2716.69380.75-.000635       2 1 1 03       1 2 2 01                    P  6e     3677742231 5 4 5 7    22.0   26.0
 21  422.374744 1.752E-30 9.800e-04.06730.076 4289.54590.74-.000725       1 4 4 02       1 3 3 01                    P 46f     3677642029 5 4 5 7    91.0   93.0
 23  422.393325 6.623E-30 7.075e-04.06760.081 2624.12670.75-.000717       2 0 0 03       1 1 1 01                    P 39e     3677642332 5 4 5 7    77.0   79.0
 21  422.449134 9.353E-30 2.547e-04.06700.074 3680.85350.73-.000740       2 1 1 03       1 2 2 01                    Q 48e     3677742029 5 4 5 7    97.0   97.0
 21  422.577724 6.578E-30 2.508e-04.06680.073 3758.24020.73-.000744       2 1 1 03       1 2 2 01                    Q 50e     3677742029 5 4 5 7   101.0  101.0
 21  422.709158 4.545E-30 2.466e-04.06660.072 3838.74170.72-.000748       2 1 1 03       1 2 2 01                    Q 52e     3677742029 5 4 5 7   105.0  105.0
 21  422.720519 9.113E-30 1.943e-03.06760.078 4076.81100.75-.000721       3 0 0 04       2 1 1 02                    P 43e     3677642029 5 4 5 7    85.0   87.0
 21  422.843199 3.085E-30 2.422e-04.06630.071 3922.35600.71-.000760       2 1 1 03       1 2 2 01                    Q 54e     3677742029 5 4 5 7   109.0  109.0
 21  422.876790 3.355E-29 9.604e-04.06440.067 3749.40430.67-.000767       2 0 0 03       1 1 1 01                    P 65e     3677742029 5 4 5 7   129.0  131.0
 21  422.979613 2.057E-30 2.376e-04.06590.070 4009.08180.71-.000769       2 1 1 03       1 2 2 01                    Q 56e     3677742029 5 4 5 7   113.0  113.0
 21  423.041551 8.438E-29 8.427e-05.06790.082 2952.75980.75-.000031       2 0 0 01       0 0 0 11                    P 39e     3677642029 5 4 5 7    77.0   79.0
 21  423.059530 2.040E-30 9.819e-04.06740.077 4253.51420.74-.000724       1 4 4 02       1 3 3 01                    P 45e     3677642029 5 4 5 7    89.0   91.0
 21  423.081391 6.621E-30 2.893e-05.08840.119 2763.07420.78-.000484       2 1 1 03       1 2 2 01                    R  2e     3677742029 5 4 5 7     7.0    5.0
 21  423.118163 1.348E-30 2.329e-04.06560.069 4098.91750.70-.000775       2 1 1 03       1 2 2 01                    Q 58e     3677742029 5 4 5 7   117.0  117.0
 23  423.148943 7.459E-30 7.136e-04.06770.082 2595.40010.76-.000715       2 0 0 03       1 1 1 01                    P 38e     3677642332 5 4 5 7    75.0   77.0
 24  423.156222 1.928E-31 8.377e-04.06650.072 3105.59350.72-.000716       2 0 0 03       1 1 1 01                    P 52e     3477742330 5 4 5 7   618.0  630.0
 22  423.167193 1.110E-30 2.641e-04.08690.116 2711.99980.76-.000614       2 1 1 03       1 2 2 01                    P  5f     3677742231 5 4 5 7    18.0   22.0
 21  423.182776 1.946E-30 6.158e-05.06700.074 3715.30740.73-.000750       2 1 1 03       2 0 0 01                    R 48e     3677742029 5 4 5 7    99.0   97.0
 21  423.501439 1.126E-29 7.880e-04.07090.097 3716.13010.72-.000702       3 0 0 03       2 1 1 01                    P 23e     3677642029 5 4 5 7    45.0   47.0
 21  423.743753 2.365E-30 9.839e-04.06750.078 4218.26610.75-.000728       1 4 4 02       1 3 3 01                    P 44f     3677642029 5 4 5 7    87.0   89.0
 21  423.886817 1.478E-29 5.098e-05.08780.118 2765.42360.77-.000398       2 1 1 03       1 2 2 01                    R  3f     3677742029 5 4 5 7     9.0    7.0
 23  423.903625 8.365E-30 7.198e-04.06780.083 2567.40890.76-.000718       2 0 0 03       1 1 1 01                    P 37e     3677642332 5 4 5 7    73.0   75.0
 24  423.909673 2.299E-31 8.439e-04.06660.073 3066.25000.72-.000719       2 0 0 03       1 1 1 01                    P 51e     3477742330 5 4 5 7   606.0  618.0
 22  423.917629 1.020E-30 3.071e-04.08760.117 2708.08790.77-.000559       2 1 1 03       1 2 2 01                    P  4e     3677742231 5 4 5 7    14.0   18.0
 21  424.027939 1.194E-29 1.946e-03.06780.080 4010.58940.75-.000714       3 0 0 04       2 1 1 02                    P 41e     3677642029 5 4 5 7    81.0   83.0
 21  424.050486 1.067E-28 8.449e-05.06810.084 2893.20070.76-.000034       2 0 0 01       0 0 0 11                    P 37e     3677642029 5 4 5 7    73.0   75.0
 21  424.356812 5.323E-29 9.708e-04.06480.068 3648.94750.68-.000745       2 0 0 03       1 1 1 01                    P 63e     3677742029 5 4 5 7   125.0  127.0
 21  424.432376 2.730E-30 9.858e-04.06760.078 4183.79640.75-.000721       1 4 4 02       1 3 3 01                    P 43e     3677642029 5 4 5 7    85.0   87.0
 21  424.638087 2.337E-29 6.716e-05.08710.116 2768.55590.76-.000345       2 1 1 03       1 2 2 01                    R  4e     3677742029 5 4 5 7    11.0    9.0
 23  424.657408 9.340E-30 7.260e-04.06790.084 2540.15310.76-.000724       2 0 0 03       1 1 1 01                    P 36e     3677642332 5 4 5 7    71.0   73.0
 24  424.662304 2.730E-31 8.501e-04.06670.073 3027.66090.73-.000717       2 0 0 03       1 1 1 01                    P 50e     3477742330 5 4 5 7   594.0  606.0
 21  424.754495 1.383E-30 6.162e-05.06680.073 3792.55420.73-.000772       2 1 1 03       2 0 0 01                    R 50e     3677742029 5 4 5 7   103.0  101.0
 21  425.089972 1.325E-28 8.471e-05.06830.086 2836.72970.76-.000048       2 0 0 01       0 0 0 11                    P 35e     3677642029 5 4 5 7    69.0   71.0
 21  425.121110 3.137E-30 9.876e-04.06770.079 4150.11080.75-.000718       1 4 4 02       1 3 3 01                    P 42f     3677642029 5 4 5 7    83.0   85.0
 21  425.134126 1.236E-29 8.056e-04.07190.099 3681.00610.71-.000676       3 0 0 03       2 1 1 01                    P 21e     3677642029 5 4 5 7    41.0   43.0
 21  425.344298 1.538E-29 1.951e-03.06790.082 3947.47660.75-.000720       3 0 0 04       2 1 1 02                    P 39e     3677642029 5 4 5 7    77.0   79.0
 23  425.410329 1.038E-29 7.320e-04.06800.085 2513.63280.76-.000729       2 0 0 03       1 1 1 01                    P 35e     3677642332 5 4 5 7    69.0   71.0
 24  425.414171 3.228E-31 8.561e-04.06680.074 2989.82620.73-.000722       2 0 0 03       1 1 1 01                    P 49e     3477742330 5 4 5 7   582.0  594.0
 21  425.470556 3.197E-29 7.950e-05.08620.115 2772.47120.75-.000340       2 1 1 03       1 2 2 01                    R  5f     3677742029 5 4 5 7    13.0   11.0
 21  425.813690 3.588E-30 9.891e-04.06780.080 4117.20410.75-.000714       1 4 4 02       1 3 3 01                    P 41e     3677642029 5 4 5 7    81.0   83.0
 21  425.833555 8.309E-29 9.810e-04.06510.069 3551.58980.69-.000744       2 0 0 03       1 1 1 01                    P 61e     3677742029 5 4 5 7   121.0  123.0
 21  426.159721 1.614E-28 8.486e-05.06850.088 2783.34790.76-.000041       2 0 0 01       0 0 0 11                    P 33e     3677642029 5 4 5 7    65.0   67.0
 23  426.162420 1.149E-29 7.384e-04.06810.086 2487.84790.76-.000727       2 0 0 03       1 1 1 01                    P 34e     3677642332 5 4 5 7    67.0   69.0
 24  426.165324 3.801E-31 8.621e-04.06690.074 2952.74560.73-.000724       2 0 0 03       1 1 1 01                    P 48e     3477642330 5 4 5 7   570.0  582.0
 21  426.190494 4.031E-29 8.914e-05.08530.114 2777.16970.74-.000350       2 1 1 03       1 2 2 01                    R  6e     3677742029 5 4 5 7    15.0   13.0
 21  426.506912 4.084E-30 9.902e-04.06780.081 4085.08110.75-.000719       1 4 4 02       1 3 3 01                    P 40f     3677642029 5 4 5 7    79.0   81.0
 21  426.670066 1.947E-29 1.956e-03.06810.084 3887.47410.76-.000721       3 0 0 04       2 1 1 02                    P 37e     3677642029 5 4 5 7    73.0   75.0
 21  426.759636 1.326E-29 8.251e-04.07320.100 3649.00240.70-.000681       3 0 0 03       2 1 1 01                    P 19e     3677642029 5 4 5 7    37.0   39.0
 23  426.913718 1.266E-29 7.447e-04.06820.087 2462.79880.76-.000718       2 0 0 03       1 1 1 01                    P 33e     3677642332 5 4 5 7    65.0   67.0
 24  426.915815 4.457E-31 8.681e-04.06710.075 2916.41990.74-.000721       2 0 0 03       1 1 1 01                    P 47e     3477642330 5 4 5 7   558.0  570.0
 23  426.918191 1.667E-31 2.030e-03.07060.097 3484.25440.72-.000699       3 0 0 04       2 1 1 02                    P 23e     3477642330 5 4 5 7    45.0   47.0
 22  427.050791 1.380E-30 2.729e-04.08680.116 2711.99980.76-.000481       2 1 1 03       1 2 2 01                    Q  5f     3677742231 5 4 5 7    22.0   22.0
 22  427.056142 1.850E-30 2.819e-04.08470.113 2722.17020.73-.000501       2 1 1 03       1 2 2 01                    Q  7f     3677742231 5 4 5 7    30.0   30.0
 21  427.060557 4.827E-29 9.706e-05.08420.112 2782.65110.73-.000379       2 1 1 03       1 2 2 01                    R  7f     3677842029 5 4 5 7    17.0   15.0
 22  427.063065 2.220E-30 2.849e-04.08250.110 2735.46970.71-.000530       2 1 1 03       1 2 2 01                    Q  9f     3677842231 5 4 5 7    38.0   38.0
 22  427.071500 2.490E-30 2.859e-04.08020.107 2751.89820.69-.000561       2 1 1 03       1 2 2 01                    Q 11f     3677742231 5 4 5 7    46.0   46.0
 22  427.078941 1.110E-30 2.632e-04.08770.117 2708.08790.77-.000476       2 1 1 03       1 2 2 01                    Q  4e     3677742231 5 4 5 7    18.0   18.0
 22  427.081372 2.670E-30 2.872e-04.07810.105 2771.45510.69-.000579       2 1 1 03       1 2 2 01                    Q 13f     3677742231 5 4 5 7    54.0   54.0
 22  427.092594 2.740E-30 2.866e-04.07600.103 2794.14040.69-.000610       2 1 1 03       1 2 2 01                    Q 15f     3677642231 5 4 5 7    62.0   62.0
 22  427.105065 2.720E-30 2.857e-04.07420.101 2819.95390.69-.000635       2 1 1 03       1 2 2 01                    Q 17f     3677642231 5 4 5 7    70.0   70.0
 22  427.116724 1.630E-30 2.791e-04.08580.114 2716.69380.74-.000489       2 1 1 03       1 2 2 01                    Q  6e     3677742231 5 4 5 7    26.0   26.0
 22  427.118669 2.630E-30 2.854e-04.07270.100 2848.89450.70-.000650       2 1 1 03       1 2 2 01                    Q 19f     3677642231 5 4 5 7    78.0   78.0
 22  427.133278 2.470E-30 2.841e-04.07150.098 2880.96260.71-.000670       2 1 1 03       1 2 2 01                    Q 21f     3677642231 5 4 5 7    86.0   86.0
 22  427.148750 2.270E-30 2.835e-04.07060.096 2916.15700.72-.000680       2 1 1 03       1 2 2 01                    Q 23f     3677542231 5 4 5 7    94.0   94.0
 22  427.164931 2.030E-30 2.815e-04.06980.095 2954.47750.73-.000689       2 1 1 03       1 2 2 01                    Q 25f     3677542231 5 4 5 7   102.0  102.0
 22  427.168179 2.050E-30 2.842e-04.08360.111 2728.42870.72-.000513       2 1 1 03       1 2 2 01                    Q  8e     3677842231 5 4 5 7    34.0   34.0
 22  427.181652 1.780E-30 2.800e-04.06920.093 2995.92360.74-.000707       2 1 1 03       1 2 2 01                    Q 27f     3677642231 5 4 5 7   110.0  110.0
 22  427.198734 1.530E-30 2.786e-04.06880.091 3040.49440.75-.000705       2 1 1 03       1 2 2 01                    Q 29f     3677642231 5 4 5 7   118.0  118.0
 21  427.203556 4.628E-30 9.913e-04.06790.082 4053.73830.75-.000720       1 4 4 02       1 3 3 01                    P 39e     3677642029 5 4 5 7    77.0   79.0
 22  427.215982 1.290E-30 2.774e-04.06850.089 3088.18920.75-.000708       2 1 1 03       1 2 2 01                    Q 31f     3677642231 5 4 5 7   126.0  126.0
 22  427.233239 1.060E-30 2.744e-04.06830.087 3139.00710.76-.000713       2 1 1 03       1 2 2 01                    Q 33f     3677642231 5 4 5 7   134.0  134.0
 22  427.233241 2.380E-30 2.872e-04.08130.108 2743.29270.70-.000544       2 1 1 03       1 2 2 01                    Q 10e     3677742231 5 4 5 7    42.0   42.0
 21  427.259462 1.930E-28 8.506e-05.06870.090 2733.05620.75-.000041       2 0 0 01       0 0 0 11                    P 31e     3677642029 5 4 5 7    61.0   63.0
 21  427.307560 1.276E-28 9.912e-04.06550.069 3457.33300.69-.000745       2 0 0 03       1 1 1 01                    P 59e     3677742029 5 4 5 7   117.0  119.0
 22  427.311829 2.610E-30 2.889e-04.07920.106 2761.28540.69-.000574       2 1 1 03       1 2 2 01                    Q 12e     3677742231 5 4 5 7    50.0   50.0
 22  427.403848 2.740E-30 2.898e-04.07710.104 2782.40670.69-.000600       2 1 1 03       1 2 2 01                    Q 14e     3677642231 5 4 5 7    58.0   58.0
 22  427.509184 2.780E-30 2.908e-04.07510.102 2806.65600.69-.000622       2 1 1 03       1 2 2 01                    Q 16e     3677642231 5 4 5 7    66.0   66.0
 23  427.617117 1.737E-31 2.044e-03.07110.097 3467.32570.71-.000689       3 0 0 04       2 1 1 02                    P 22e     3477642330 5 4 5 7    43.0   45.0
 22  427.627708 2.730E-30 2.911e-04.07340.100 2834.03300.69-.000641       2 1 1 03       1 2 2 01                    Q 18e     3677642231 5 4 5 7    74.0   74.0
 23  427.664254 1.389E-29 7.512e-04.06830.088 2438.48540.76-.000708       2 0 0 03       1 1 1 01                    P 32e     3677642332 5 4 5 7    63.0   65.0
 24  427.665696 5.205E-31 8.742e-04.06720.076 2880.84860.74-.000723       2 0 0 03       1 1 1 01                    P 46e     3477642330 5 4 5 7   546.0  558.0
 21  427.738557 5.568E-29 1.036e-04.08310.111 2788.91580.71-.000421       2 1 1 03       1 2 2 01                    R  8e     3677842029 5 4 5 7    19.0   17.0
 22  427.759275 2.610E-30 2.915e-04.07210.099 2864.53710.71-.000664       2 1 1 03       1 2 2 01                    Q 20e     3677642231 5 4 5 7    82.0   82.0
 21  427.901256 5.220E-30 9.923e-04.06800.083 4023.17850.76-.000718       1 4 4 02       1 3 3 01                    P 38f     3677642029 5 4 5 7    75.0   77.0
 22  427.903724 2.440E-30 2.925e-04.07110.097 2898.16820.72-.000670       2 1 1 03       1 2 2 01                    Q 22e     3677642231 5 4 5 7    90.0   90.0
 21  428.005688 2.421E-29 1.962e-03.06830.086 3830.58230.76-.000732       3 0 0 04       2 1 1 02                    P 35e     3677642029 5 4 5 7    69.0   71.0
 22  428.060879 2.220E-30 2.924e-04.07020.096 2934.92550.73-.000676       2 1 1 03       1 2 2 01                    Q 24e     3677642231 5 4 5 7    98.0   98.0
 22  428.124649 1.110E-30 9.714e-04.06500.068 3510.44650.69-.000742       2 0 0 03       1 1 1 01                    P 61e     3677742231 5 4 5 7   242.0  246.0
 22  428.230549 1.980E-30 2.929e-04.06950.094 2974.80830.74-.000694       2 1 1 03       1 2 2 01                    Q 26e     3677542231 5 4 5 7   106.0  106.0
 23  428.317555 1.801E-31 2.060e-03.07160.098 3451.13260.71-.000673       3 0 0 04       2 1 1 02                    P 21e     3477642330 5 4 5 7    41.0   43.0
 21  428.378141 1.386E-29 8.457e-04.07470.102 3620.11990.69-.000681       3 0 0 03       2 1 1 01                    P 17e     3677642029 5 4 5 7    33.0   35.0
 21  428.388944 2.263E-28 8.523e-05.06900.092 2685.85500.75-.000040       2 0 0 01       0 0 0 11                    P 29e     3677642029 5 4 5 7    57.0   59.0
 22  428.412529 1.720E-30 2.918e-04.06900.092 3017.81640.74-.000703       2 1 1 03       1 2 2 01                    Q 28e     3677642231 5 4 5 7   114.0  114.0
 23  428.414060 1.517E-29 7.579e-04.06840.089 2414.90770.75-.000711       2 0 0 03       1 1 1 01                    P 31e     3677642332 5 4 5 7    61.0   63.0
 24  428.415013 6.053E-31 8.802e-04.06730.077 2846.03220.74-.000723       2 0 0 03       1 1 1 01                    P 45e     3477642330 5 4 5 7   534.0  546.0
 21  428.602054 5.859E-30 9.928e-04.06810.084 3993.39990.76-.000721       1 4 4 02       1 3 3 01                    P 37e     3677642029 5 4 5 7    73.0   75.0
 22  428.606600 1.470E-30 2.918e-04.06870.090 3063.94850.75-.000714       2 1 1 03       1 2 2 01                    Q 30e     3677642231 5 4 5 7   122.0  122.0
 21  428.656728 6.253E-29 1.093e-04.08200.109 2795.96310.70-.000463       2 1 1 03       1 2 2 01                    R  9f     3677842029 5 4 5 7    21.0   19.0
 21  428.779352 1.927E-28 1.001e-03.06580.070 3366.17800.70-.000742       2 0 0 03       1 1 1 01                    P 57e     3677742029 5 4 5 7   113.0  115.0
 22  428.812530 1.230E-30 2.914e-04.06840.088 3113.20410.76-.000712       2 1 1 03       1 2 2 01                    Q 32e     3677642231 5 4 5 7   130.0  130.0
 23  428.831513 2.009E-31 3.863e-05.08670.116 2339.42920.760.000073       2 0 0 01       0 0 0 11                    R  4e     3477742330 5 4 5 7    11.0    9.0
 23  429.019534 1.856E-31 2.076e-03.07220.099 3435.67500.70-.000675       3 0 0 04       2 1 1 02                    P 20e     3477642330 5 4 5 7    39.0   41.0
 22  429.030079 1.010E-30 2.910e-04.06820.086 3165.58230.76-.000713       2 1 1 03       1 2 2 01                    Q 34e     3677642231 5 4 5 7   138.0  138.0
 23  429.163167 1.648E-29 7.641e-04.06860.090 2392.06620.75-.000713       2 0 0 03       1 1 1 01                    P 30e     3677642332 5 4 5 7    59.0   61.0
 24  429.163817 7.010E-31 8.862e-04.06740.077 2811.93820.75-.000727       2 0 0 03       1 1 1 01                    P 44e     3477642330 5 4 5 7   522.0  534.0
 21  429.282212 6.863E-29 1.140e-04.08090.108 2803.79350.70-.000505       2 1 1 03       1 2 2 01                    R 10e     3677742029 5 4 5 7    23.0   21.0
 21  429.304231 6.545E-30 9.932e-04.06820.085 3964.40380.76-.000727       1 4 4 02       1 3 3 01                    P 36f     3677642029 5 4 5 7    71.0   73.0
 21  429.351594 2.959E-29 1.971e-03.06850.088 3776.80250.76-.000721       3 0 0 04       2 1 1 02                    P 33e     3677642029 5 4 5 7    65.0   67.0
 22  429.383256 1.680E-30 9.669e-04.06530.069 3416.27930.69-.000743       2 0 0 03       1 1 1 01                    P 59e     3677742231 5 4 5 7   234.0  238.0
 21  429.547928 2.601E-28 8.541e-05.06950.094 2641.74560.74-.000044       2 0 0 01       0 0 0 11                    P 27e     3677642029 5 4 5 7    53.0   55.0
 23  429.607107 2.357E-31 3.916e-05.08590.114 2343.08200.750.000085       2 0 0 01       0 0 0 11                    R  5e     3477742330 5 4 5 7    13.0   11.0
 23  429.723080 1.903E-31 2.095e-03.07280.100 3420.95340.70-.000678       3 0 0 04       2 1 1 02                    P 19e     3477642330 5 4 5 7    37.0   39.0
 23  429.911606 1.783E-29 7.708e-04.06870.091 2369.96070.75-.000710       2 0 0 03       1 1 1 01                    P 29e     3677642332 5 4 5 7    57.0   59.0
 24  429.912156 8.084E-31 8.923e-04.06750.078 2778.63160.75-.000719       2 0 0 03       1 1 1 01                    P 43e     3477642330 5 4 5 7   510.0  522.0
 21  429.989791 1.410E-29 8.694e-04.07670.104 3594.35840.69-.000682       3 0 0 03       2 1 1 01                    P 15e     3677642029 5 4 5 7    29.0   31.0
 21  430.009260 7.275E-30 9.931e-04.06830.086 3936.18970.76-.000732       1 4 4 02       1 3 3 01                    P 35e     3677642029 5 4 5 7    69.0   71.0
 21  430.249446 2.864E-28 1.011e-03.06620.071 3278.12620.71-.000733       2 0 0 03       1 1 1 01                    P 55e     3677742029 5 4 5 7   109.0  111.0
 21  430.258953 7.406E-29 1.185e-04.07980.107 2812.40700.69-.000527       2 1 1 03       1 2 2 01                    R 11f     3677742029 5 4 5 7    25.0   23.0
 23  430.390205 2.680E-31 3.954e-05.08490.113 2347.46530.740.000087       2 0 0 01       0 0 0 11                    R  6e     3477742330 5 4 5 7    15.0   13.0
 23  430.428214 1.938E-31 2.113e-03.07360.101 3406.96730.69-.000674       3 0 0 04       2 1 1 02                    P 18e     3477642330 5 4 5 7    35.0   37.0
 22  430.646690 2.500E-30 9.617e-04.06570.070 3325.21090.70-.000741       2 0 0 03       1 1 1 01                    P 57e     3677742231 5 4 5 7   226.0  230.0
 23  430.659403 1.920E-29 7.776e-04.06890.092 2348.59110.74-.000703       2 0 0 03       1 1 1 01                    P 28e     3677642332 5 4 5 7    55.0   57.0
 24  430.660074 9.284E-31 8.986e-04.06760.079 2746.08030.75-.000717       2 0 0 03       1 1 1 01                    P 42e     3477642330 5 4 5 7   498.0  510.0
 21  430.708190 3.551E-29 1.981e-03.06870.090 3726.13570.75-.000714       3 0 0 04       2 1 1 02                    P 31e     3677642029 5 4 5 7    61.0   63.0
 21  430.715915 8.046E-30 9.927e-04.06840.087 3908.75830.76-.000730       1 4 4 02       1 3 3 01                    P 34f     3677642029 5 4 5 7    67.0   69.0
 21  430.736192 2.928E-28 8.561e-05.07010.095 2600.72850.73-.000057       2 0 0 01       0 0 0 11                    P 25e     3677642029 5 4 5 7    49.0   51.0
 21  430.821385 7.863E-29 1.222e-04.07870.106 2821.80300.69-.000520       2 1 1 03       1 2 2 01                    R 12e     3677742029 5 4 5 7    27.0   25.0
 23  431.134961 1.962E-31 2.133e-03.07440.101 3393.71680.69-.000678       3 0 0 04       2 1 1 02                    P 17e     3477642330 5 4 5 7    33.0   35.0
 23  431.180810 2.974E-31 3.981e-05.08390.111 2352.57910.730.000074       2 0 0 01       0 0 0 11                    R  7e     3477842330 5 4 5 7    17.0   15.0
 23  431.406588 2.058E-29 7.847e-04.06920.093 2327.95780.74-.000709       2 0 0 03       1 1 1 01                    P 27e     3677642332 5 4 5 7    53.0   55.0
 24  431.407618 1.062E-30 9.051e-04.06760.080 2714.28420.75-.000713       2 0 0 03       1 1 1 01                    P 41e     3677642332 5 4 5 7   486.0  498.0
 21  431.425246 8.854E-30 9.920e-04.06850.088 3882.10890.76-.000721       1 4 4 02       1 3 3 01                    P 33e     3677642029 5 4 5 7    65.0   67.0
 21  431.594723 1.389E-29 8.956e-04.07870.106 3571.71900.69-.000642       3 0 0 03       2 1 1 01                    P 13e     3677742029 5 4 5 7    25.0   27.0
 21  431.718336 4.185E-28 1.021e-03.06650.072 3193.17940.72-.000722       2 0 0 03       1 1 1 01                    P 53e     3677742029 5 4 5 7   105.0  107.0
 23  431.843343 1.974E-31 2.156e-03.07530.102 3381.20240.69-.000684       3 0 0 04       2 1 1 02                    P 16e     3477642330 5 4 5 7    31.0   33.0
 21  431.867104 8.251E-29 1.260e-04.07770.105 2831.98240.69-.000519       2 1 1 03       1 2 2 01                    R 13f     3677642029 5 4 5 7    29.0   27.0
 22  431.915444 3.670E-30 9.592e-04.06600.071 3237.24290.71-.000731       2 0 0 03       1 1 1 01                    P 55e     3677742231 5 4 5 7   218.0  222.0
 21  431.953531 3.224E-28 8.577e-05.07090.097 2562.80420.72-.000052       2 0 0 01       0 0 0 11                    P 23e     3677642029 5 4 5 7    45.0   47.0
 23  431.978927 3.237E-31 4.002e-05.08270.110 2358.42330.710.000048       2 0 0 01       0 0 0 11                    R  8e     3477842330 5 4 5 7    19.0   17.0
 21  432.053618 1.069E-30 1.450e-03.06400.067 4541.96480.67-.000776       1 3 3 02       1 2 2 01                    P 67f     3677742029 5 4 5 7   133.0  135.0
 21  432.075864 4.183E-29 1.992e-03.06900.092 3678.58280.75-.000714       3 0 0 04       2 1 1 02                    P 29e     3677642029 5 4 5 7    57.0   59.0
 21  432.136389 9.693E-30 9.909e-04.06860.089 3856.24270.76-.000711       1 4 4 02       1 3 3 01                    P 32f     3677642029 5 4 5 7    63.0   65.0
 23  432.153188 2.194E-29 7.916e-04.06950.094 2308.06050.73-.000712       2 0 0 03       1 1 1 01                    P 26e     3677542332 5 4 5 7    51.0   53.0
 24  432.154832 1.209E-30 9.112e-04.06770.081 2683.24370.75-.000718       2 0 0 03       1 1 1 01                    P 40e     3677642332 5 4 5 7   474.0  486.0
 21  432.355997 8.545E-29 1.290e-04.07670.104 2842.94360.69-.000530       2 1 1 03       1 2 2 01                    R 14e     3677642029 5 4 5 7    31.0   29.0
 23  432.553379 1.971E-31 2.179e-03.07630.103 3369.42410.69-.000679       3 0 0 04       2 1 1 02                    P 15e     3477642330 5 4 5 7    29.0   31.0
 23  432.784557 3.466E-31 4.015e-05.08160.109 2364.99800.700.000029       2 0 0 01       0 0 0 11                    R  9e     3477842330 5 4 5 7    21.0   19.0
 21  432.850077 1.056E-29 9.897e-04.06870.090 3831.15870.75-.000714       1 4 4 02       1 3 3 01                    P 31e     3677642029 5 4 5 7    61.0   63.0
 23  432.899229 2.329E-29 7.992e-04.06980.095 2288.89990.73-.000714       2 0 0 03       1 1 1 01                    P 25e     3677642332 5 4 5 7    49.0   51.0
 24  432.901761 1.370E-30 9.171e-04.06770.082 2652.95850.75-.000718       2 0 0 03       1 1 1 01                    P 39e     3677642332 5 4 5 7   462.0  474.0
 21  433.027573 1.371E-30 1.468e-03.06420.067 4489.32520.67-.000779       1 3 3 02       1 2 2 01                    P 66e     3677742029 5 4 5 7   131.0  133.0
 21  433.186508 6.015E-28 1.031e-03.06670.073 3111.33890.72-.000720       2 0 0 03       1 1 1 01                    P 51e     3677742029 5 4 5 7   101.0  103.0
 22  433.190002 5.300E-30 9.567e-04.06630.072 3152.37650.72-.000720       2 0 0 03       1 1 1 01                    P 53e     3677742231 5 4 5 7   210.0  214.0
 21  433.193048 1.321E-29 9.281e-04.08090.108 3552.20140.70-.000608       3 0 0 03       2 1 1 01                    P 11e     3677742029 5 4 5 7    21.0   23.0
 21  433.199755 3.470E-28 8.596e-05.07190.099 2527.97360.71-.000026       2 0 0 01       0 0 0 11                    P 21e     3677642029 5 4 5 7    41.0   43.0
 23  433.265088 1.954E-31 2.206e-03.07740.104 3358.38130.69-.000667       3 0 0 04       2 1 1 02                    P 14e     3477642330 5 4 5 7    27.0   29.0
 21  433.367226 1.725E-30 1.464e-03.06440.067 4438.11330.67-.000767       1 3 3 02       1 2 2 01                    P 65f     3677742029 5 4 5 7   129.0  131.0
 21  433.454981 4.834E-29 2.006e-03.06950.094 3634.14430.74-.000712       3 0 0 04       2 1 1 02                    P 27e     3677642029 5 4 5 7    53.0   55.0
 21  433.481034 8.775E-29 1.323e-04.07570.103 2854.68900.69-.000547       2 1 1 03       1 2 2 01                    R 15f     3677642029 5 4 5 7    33.0   31.0
 21  433.565719 1.143E-29 9.870e-04.06890.091 3806.85770.75-.000716       1 4 4 02       1 3 3 01                    P 30f     3677642029 5 4 5 7    59.0   61.0
 23  433.597707 3.662E-31 4.026e-05.08050.107 2372.30320.700.000009       2 0 0 01       0 0 0 11                    R 10e     3477742330 5 4 5 7    23.0   21.0
 23  433.644732 2.458E-29 8.063e-04.07020.096 2270.47530.73-.000706       2 0 0 03       1 1 1 01                    P 24e     3677542332 5 4 5 7    47.0   49.0
 24  433.648445 1.547E-30 9.237e-04.06780.083 2623.42920.76-.000717       2 0 0 03       1 1 1 01                    P 38e     3677642332 5 4 5 7   450.0  462.0
 21  433.885959 8.907E-29 1.348e-04.07480.102 2867.21530.69-.000580       2 1 1 03       1 2 2 01                    R 16e     3677642029 5 4 5 7    35.0   33.0
 23  433.978487 1.922E-31 2.235e-03.07840.105 3348.07470.69-.000639       3 0 0 04       2 1 1 02                    P 13e     3477742330 5 4 5 7    25.0   27.0
 21  434.283816 1.232E-29 9.850e-04.06900.092 3783.33940.75-.000714       1 4 4 02       1 3 3 01                    P 29e     3677642029 5 4 5 7    57.0   59.0
 21  434.304065 2.191E-30 1.479e-03.06460.068 4387.06740.68-.000767       1 3 3 02       1 2 2 01                    P 64e     3677742029 5 4 5 7   127.0  129.0
 23  434.389725 2.582E-29 8.142e-04.07060.097 2252.78740.72-.000699       2 0 0 03       1 1 1 01                    P 23e     3677642332 5 4 5 7    45.0   47.0
 24  434.394927 1.739E-30 9.303e-04.06790.084 2594.65580.76-.000720       2 0 0 03       1 1 1 01                    P 37e     3677642332 5 4 5 7   438.0  450.0
 23  434.418381 3.822E-31 4.033e-05.07940.106 2380.33890.690.000007       2 0 0 01       0 0 0 11                    R 11e     3477742330 5 4 5 7    25.0   23.0
 22  434.470840 7.530E-30 9.544e-04.06660.073 3070.61300.72-.000719       2 0 0 03       1 1 1 01                    P 51e     3677742231 5 4 5 7   202.0  206.0
 21  434.474687 3.645E-28 8.619e-05.07320.100 2496.23730.70-.000037       2 0 0 01       0 0 0 11                    P 19e     3677642029 5 4 5 7    37.0   39.0
 21  434.654430 8.503E-28 1.041e-03.06700.074 3032.60550.73-.000724       2 0 0 03       1 1 1 01                    P 49e     3677742029 5 4 5 7    97.0   99.0
 21  434.685746 2.737E-30 1.477e-03.06480.068 4337.36770.68-.000745       1 3 3 02       1 2 2 01                    P 63f     3677742029 5 4 5 7   125.0  127.0
 23  434.693593 1.874E-31 2.267e-03.07940.106 3338.50420.69-.000614       3 0 0 04       2 1 1 02                    P 12e     3477742330 5 4 5 7    23.0   25.0
 21  434.784862 1.202E-29 9.693e-04.08310.111 3535.80640.71-.000631       3 0 0 03       2 1 1 01                    P  9e     3677842029 5 4 5 7    17.0   19.0
 21  434.845881 5.478E-29 2.023e-03.07010.095 3592.82080.73-.000717       3 0 0 04       2 1 1 02                    P 25e     3677642029 5 4 5 7    49.0   51.0
 21  435.003972 1.319E-29 9.813e-04.06920.093 3760.60450.74-.000707       1 4 4 02       1 3 3 01                    P 28f     3677642029 5 4 5 7    55.0   57.0
 21  435.066723 1.080E-30 1.911e-03.06850.088 4446.92870.76-.000721       2 3 3 03       2 2 2 02                    P 33f     3677642029 5 4 5 7    65.0   67.0
 21  435.100573 8.985E-29 1.379e-04.07390.101 2880.52660.69-.000594       2 1 1 03       1 2 2 01                    R 17f     3677642029 5 4 5 7    37.0   35.0
 23  435.134228 2.697E-29 8.220e-04.07110.097 2235.83590.71-.000689       2 0 0 03       1 1 1 01                    P 22e     3677642332 5 4 5 7    43.0   45.0
 24  435.141247 1.946E-30 9.368e-04.06800.085 2566.63790.76-.000726       2 0 0 03       1 1 1 01                    P 36e     3677642332 5 4 5 7   426.0  438.0
 23  435.246586 3.947E-31 4.037e-05.07840.105 2389.10500.690.000033       2 0 0 01       0 0 0 11                    R 12e     3477742330 5 4 5 7    27.0   25.0
 23  435.410418 1.810E-31 2.304e-03.08050.107 3329.66970.70-.000605       3 0 0 04       2 1 1 02                    P 11e     3477742330 5 4 5 7    21.0   23.0
 21  435.411175 8.967E-29 1.400e-04.07320.100 2894.61770.70-.000619       2 1 1 03       1 2 2 01                    R 18e     3677642029 5 4 5 7    39.0   37.0
 21  435.432225 1.096E-30 1.629e-03.08260.110 4157.62600.71-.000531       1 5 5 02       1 4 4 01                    Q  9f     3677842029 5 4 5 7    19.0   19.0
 21  435.455791 1.227E-30 1.714e-03.08150.109 4165.48290.70-.000546       1 5 5 02       1 4 4 01                    Q 10e     3677742029 5 4 5 7    21.0   21.0
 21  435.481700 1.338E-30 1.780e-03.08040.108 4174.12550.69-.000562       1 5 5 02       1 4 4 01                    Q 11f     3677742029 5 4 5 7    23.0   23.0
 21  435.509950 1.428E-30 1.830e-03.07930.106 4183.55370.69-.000575       1 5 5 02       1 4 4 01                    Q 12e     3677742029 5 4 5 7    25.0   25.0
 21  435.540533 1.500E-30 1.871e-03.07830.105 4193.76710.69-.000581       1 5 5 02       1 4 4 01                    Q 13f     3677742029 5 4 5 7    27.0   27.0
 21  435.573447 1.554E-30 1.904e-03.07720.104 4204.76610.69-.000601       1 5 5 02       1 4 4 01                    Q 14e     3677642029 5 4 5 7    29.0   29.0
 21  435.589638 3.446E-30 1.491e-03.06500.068 4287.91210.68-.000749       1 3 3 02       1 2 2 01                    P 62e     3677742029 5 4 5 7   123.0  125.0
[truncated: 485,576 more chars]
