# Supplementary material for: Introduction of Water‐Vapor Broadening Parameters and Their Temperature‐Dependent Exponents Into the HITRAN Database: Part I—CO2, N2O, CO, CH4, O2, NH3, and H2S
Source: J Geophys Res Atmos. 2019 Nov 7;124(21):11580–94. doi: 10.1029/2019JD030929 (PMC6919420; doi:10.1029/2019JD030929)
Supplement: Supplementary file 5 — Data Set S4 [file JGRD-124-11580-s005.py]

# -*- coding: utf-8 -*-
'''
This is a Python code provided for calculating gamma_H2O and n_H2O of 
CO transitions in the HITRAN database as described in:
Tan et al, "Introduction of water-vapor broadening coefficients and their  
temperature-dependence exponents into the HITRAN database, 
Part I: CO2, N2O, CO, CH4, O2, NH3, and H2S", JGR- Atmospheres
Sample input and output files are included.
Note that the program can be easily modified for any other file formats.
'''
from astropy.io import ascii
from astropy.table import Table, Column
import numpy as np
import sys
import os

#--------------read data table in .par format----------------------------------------
#enter the HITRAN format 160.par file name here. The file supplied with supplementary 
#corresponds to HITRAN2016 CO file
file1 = open('2019JD030929_CO.par','r') 
table = file1.read()
file1.close

total = ascii.read(table, Reader=ascii.FixedWidthNoHeader,
                         names=('hitpar','g0','n_m','Br','J_','Err1','Err2'),
                         col_starts=(0,35,55,117,118,129,131),
                         col_ends = (159,39,58,117,120,129,131),
                         )

hitpar= np.array(total['hitpar'])
G0= np.array(total['g0'])
n_m= np.array(total['n_m'])
Br= np.array(total['Br'])
Jm= np.array(total['J_'])
Err1= np.array(total['Err1'])
Err2= np.array(total['Err2'])


for i in range(len(Br)):
    if Br[i]=='R':
        Jm[i]=Jm[i]+1
    else:
        pass


#--------------define calculated gamma_H2O(m) and n_H2O(m) fuction--------------------

def gH2O(x):
    AA=8.68258-20.7531*x+12.83443*x*x-0.08283*x*x*x
    BB=1-95.99764*x+102.62357*x*x-0.12397*x*x*x+0.0238*x*x*x*x
    gcalc=AA/BB

    if x<150:
        return gcalc
    elif x>=150:
        return 0.001
    else:
        pass

def errgH2O(m):
    if m<=35:
        return 5
    elif m>=36 and m<=67:
        return 4
    else:
        return 3
    
def nH2O(m):
    ncalc = {'1':0.75,'2':0.74,'3':0.75,'4':0.76,'5':0.81,'6':0.77,'7':0.77,'8':0.77,'9':0.80,
             '10':0.77,'11':0.77,'12':0.76,'13':0.78,'14':0.76,'15':0.75,'16':0.75,'17':0.73,
             '18':0.73,'19':0.73,'20':0.72,'21':0.71,'22':0.70,'23':0.70,'24':0.69,'25':0.67,
             '26':0.67,'27':0.66,'28':0.65,'29':0.63,'30':0.64,'31':0.63,'32':0.62,'33':0.59,
             '34':0.61,'35':0.60,'36':0.59,'37':0.57,'38':0.58,'39':0.57,'40':0.56,'41':0.58,
             '42':0.55,'43':0.55,'44':0.54,'45':0.55,'46':0.53,'47':0.52,'48':0.52,'49':0.53,
             '50':0.51,'51':0.51,'52':0.50,'53':0.51,'54':0.49,'55':0.49,'56':0.48,'57':0.48,
             '58':0.47,'59':0.47,'60':0.46,'61':0.45,'62':0.45,'63':0.44,'64':0.43,'65':0.41,
             '66':0.42,'67':0.41,'68':0.40,'69':0.37,'70':0.37,'71':0.36,'72':0.34,'73':0.32,
             '74':0.31,'75':0.29,'76':0.27,'77':0.26}
    if m <= 77:
        mm= str(m)
        return ncalc[mm]
    else:
        return 0.26

def errnH2O(m):
    if m<=22:
        return 5
    elif m>22 and m<=43:
        return 4
    else:
        return 3

#---------------calculate new gamma_H2O parameters from HITRAN table----------------------
    
for j in range(len(G0)):
    G0[j] = gH2O(Jm[j])
    Err1[j] = errgH2O(Jm[j])
    n_m[j] = nH2O(Jm[j])
    Err2[j] = errnH2O(Jm[j])

#-----------write data to table and save to file-----------------------------------------
'''
The output file contains 160.par format data plus gamma_H2O, error code for gamma_H2O,
nH2O, error code for nH2O.
'''
# enter the output datafile name here

with open('2019JD030929_output_CO.dat','w') as out:
    for i in range(len(G0)):
        out.write("%160s   %8.4f %3s    %5.2f %3s \n" %( hitpar[i], G0[i], Err1[i], n_m[i], Err2[i]))
