# Supplementary material for: Introduction of Water‐Vapor Broadening Parameters and Their Temperature‐Dependent Exponents Into the HITRAN Database: Part I—CO2, N2O, CO, CH4, O2, NH3, and H2S
Source: J Geophys Res Atmos. 2019 Nov 7;124(21):11580–94. doi: 10.1029/2019JD030929 (PMC6919420; doi:10.1029/2019JD030929)
Supplement: Supplementary file 7 — Data Set S6 [file JGRD-124-11580-s007.dat]

 55    3.401910 9.883E-43 5.752E-09.07970.086 6058.97350.76-.000265              3              3                    R  0      477665 5 8 2 2 1 7     6.0    2.0     0.0905   5     0.75   5 
 55    3.432203 4.501E-38 1.619E-08.07970.086 4063.33070.76-.000265              2              2                    R  0      677665 5 8 2 2 1 7     6.0    2.0     0.0905   5     0.75   5 
 55    3.462499 1.635E-33 3.236E-08.07970.086 2043.69180.76-.000265              1              1                    R  0      677665 5 8 2 2 1 7     6.0    2.0     0.0905   5     0.75   5 
 56    3.484504 1.311E-43 5.835E-09.07970.086 6131.47920.76-.000265              3              3                    R  0      477665 5 8 2 2 1 7    36.0   12.0     0.0905   5     0.75   5 
 55    3.492796 5.644E-29 5.464E-08.07970.086    0.00000.76-.000265              0              0                    R  0      677665 5 8 2 2 1 7     6.0    2.0     0.0905   5     0.75   5 
 56    3.515925 6.920E-39 1.698E-08.07970.086 4112.25880.76-.000265              2              2                    R  0      677665 5 8 2 2 1 7    36.0   12.0     0.0905   5     0.75   5 
 52    3.545069 1.027E-45 4.606E-10.07970.086 8232.62700.76-.000265              4              4                    R  0      477665 5 8 2 2 1 7     6.0    2.0     0.0905   5     0.75   5 
 56    3.547348 2.868E-34 3.443E-08.07970.086 2068.45210.76-.000265              1              1                    R  0      677665 5 8 2 2 1 7    36.0   12.0     0.0905   5     0.75   5 
 53    3.564356 4.532E-41 5.902E-09.07970.086 6200.77050.76-.000265              3              3                    R  0      477665 5 8 2 2 1 7     3.0    1.0     0.0905   5     0.75   5 
 52    3.577778 2.404E-40 5.912E-09.07970.086 6212.31820.76-.000265              3              3                    R  0      477665 5 8 2 2 1 7     6.0    2.0     0.0905   5     0.75   5 
 56    3.578774 1.125E-29 5.861E-08.07970.086    0.00000.76-.000265              0              0                    R  0      677665 5 8 2 2 1 7    36.0   12.0     0.0905   5     0.75   5 
 53    3.596881 2.759E-36 1.775E-08.07970.086 4159.02470.76-.000265              2              2                    R  0      677665 5 8 2 2 1 7     3.0    1.0     0.0905   5     0.75   5 
 52    3.610490 1.499E-35 1.788E-08.07970.086 4166.81910.76-.000265              2              2                    R  0      677665 5 8 2 2 1 7     6.0    2.0     0.0905   5     0.75   5 
 53    3.629409 1.297E-31 3.650E-08.07970.086 2092.12160.76-.000265              1              1                    R  0      677665 5 8 2 2 1 7     3.0    1.0     0.0905   5     0.75   5 
 52    3.643205 7.199E-31 3.686E-08.07970.086 2096.06690.76-.000265              1              1                    R  0      677665 5 8 2 2 1 7     6.0    2.0     0.0905   5     0.75   5 
 54    3.646855 6.030E-42 5.956E-09.07970.086 6271.51590.76-.000265              3              3                    R  0      477665 5 8 2 2 1 7    18.0    6.0     0.0905   5     0.75   5 
 53    3.661939 5.754E-27 6.262E-08.07970.086    0.00000.76-.000265              0              0                    R  0      677665 5 8 2 2 1 7     3.0    1.0     0.0905   5     0.75   5 
 52    3.675921 3.259E-26 6.331E-08.07970.086    0.00000.76-.000265              0              0                    R  0      677665 5 8 2 2 1 7     6.0    2.0     0.0905   5     0.75   5 
 54    3.680535 4.251E-37 1.856E-08.07970.086 4206.77920.76-.000265              2              2                    R  0      677665 5 8 2 2 1 7    18.0    6.0     0.0905   5     0.75   5 
 51    3.705026 2.354E-44 2.868E-10.07970.086 8414.46930.76-.000265              4              4                    R  0      477665 5 8 2 2 1 7     3.0    1.0     0.0905   5     0.75   5 
 54    3.714217 2.274E-32 3.871E-08.07970.086 2116.29500.76-.000265              1              1                    R  0      677665 5 8 2 2 1 7    18.0    6.0     0.0905   5     0.75   5 
 51    3.740024 1.110E-38 5.999E-09.07970.086 6350.43900.76-.000265              3              3                    R  0      477665 5 8 2 2 1 7     3.0    1.0     0.0905   5     0.75   5 
 54    3.747902 1.144E-27 6.695E-08.07970.086    0.00000.76-.000265              0              0                    R  0      677665 5 8 2 2 1 7    18.0    6.0     0.0905   5     0.75   5 
 51    3.775024 9.233E-34 1.947E-08.07970.086 4260.06220.76-.000265              2              2                    R  0      677665 5 8 2 2 1 7     3.0    1.0     0.0905   5     0.75   5 
 51    3.810028 5.706E-29 4.130E-08.07970.086 2143.27110.76-.000265              1              1                    R  0      687665 5 8 2 2 1 7     3.0    1.0     0.0905   5     0.75   5 
 51    3.845033 3.300E-24 7.207E-08.07970.086    0.00000.76-.000265              0              0                    R  0      687665 5 8 2 2 1 7     3.0    1.0     0.0905   5     0.75   5 
 55    6.803699 7.699E-42 5.512E-08.07480.082 6062.37540.75-.000310              3              3                    R  1      477665 5 8 2 2 1 7    10.0    6.0     0.0816   5     0.74   5 
 55    6.864285 3.508E-37 1.553E-07.07480.082 4066.76290.75-.000310              2              2                    R  1      677665 5 8 2 2 1 7    10.0    6.0     0.0816   5     0.74   5 
 55    6.924876 1.275E-32 3.104E-07.07480.082 2047.15430.75-.000310              1              1                    R  1      677665 5 8 2 2 1 7    10.0    6.0     0.0816   5     0.74   5 
 56    6.968880 1.020E-42 5.591E-08.07480.082 6134.96370.75-.000310              3              3                    R  1      477665 5 8 2 2 1 7    60.0   36.0     0.0816   5     0.74   5 
 55    6.985471 4.399E-28 5.242E-07.07480.082    3.49280.75-.000310              0              0                    R  1      677665 5 8 2 2 1 7    10.0    6.0     0.0816   5     0.74   5 
 56    7.031722 5.390E-38 1.628E-07.07480.082 4115.77470.75-.000310              2              2                    R  1      677665 5 8 2 2 1 7    60.0   36.0     0.0816   5     0.74   5 
 53    7.063535 1.579E-45 4.536E-09.07480.082 8220.95340.75-.000310              4              4                    R  1      477665 5 8 2 2 1 7     5.0    3.0     0.0816   5     0.74   5 
 52    7.090003 7.955E-45 4.391E-09.07480.082 8236.17210.75-.000310              4              4                    R  1      477665 5 8 2 2 1 7    10.0    6.0     0.0816   5     0.74   5 
 56    7.094569 2.234E-33 3.303E-07.07480.082 2071.99940.75-.000310              1              1                    R  1      677665 5 8 2 2 1 7    60.0   36.0     0.0816   5     0.74   5 
 53    7.128579 3.526E-40 5.655E-08.07480.082 6204.33480.75-.000310              3              3                    R  1      477665 5 8 2 2 1 7     5.0    3.0     0.0816   5     0.74   5 
 52    7.155422 1.870E-39 5.664E-08.07480.082 6215.89590.75-.000310              3              3                    R  1      477665 5 8 2 2 1 7    10.0    6.0     0.0816   5     0.74   5 
 56    7.157421 8.766E-29 5.623E-07.07480.082    3.57880.75-.000310              0              0                    R  1      677665 5 8 2 2 1 7    60.0   36.0     0.0816   5     0.74   5 
 53    7.193630 2.147E-35 1.702E-07.07480.082 4162.62160.75-.000310              2              2                    R  1      677665 5 8 2 2 1 7     5.0    3.0     0.0816   5     0.74   5 
 52    7.220846 1.167E-34 1.715E-07.07480.082 4170.42960.75-.000310              2              2                    R  1      677665 5 8 2 2 1 7    10.0    6.0     0.0816   5     0.74   5 
 53    7.258685 1.010E-30 3.501E-07.07480.082 2095.75100.75-.000310              1              1                    R  1      677665 5 8 2 2 1 7     5.0    3.0     0.0816   5     0.74   5 
 52    7.286275 5.604E-30 3.535E-07.07480.082 2099.71010.75-.000310              1              1                    R  1      677665 5 8 2 2 1 7    10.0    6.0     0.0816   5     0.74   5 
 54    7.293571 4.688E-41 5.706E-08.07480.082 6275.16280.75-.000310              3              3                    R  1      477665 5 8 2 2 1 7    30.0   18.0     0.0816   5     0.74   5 
 53    7.323745 4.479E-26 6.008E-07.07480.082    3.66190.75-.000310              0              0                    R  1      677665 5 8 2 2 1 7     5.0    3.0     0.0816   5     0.74   5 
 52    7.351709 2.537E-25 6.074E-07.07480.082    3.67590.75-.000310              0              0                    R  1      677665 5 8 2 2 1 7    10.0    6.0     0.0816   5     0.74   5 
 54    7.360931 3.307E-36 1.779E-07.07480.082 4210.45970.75-.000310              2              2                    R  1      677665 5 8 2 2 1 7    30.0   18.0     0.0816   5     0.74   5 
 51    7.409906 1.815E-43 2.726E-09.07480.082 8418.17430.75-.000310              4              4                    R  1      477665 5 8 2 2 1 7     5.0    3.0     0.0816   5     0.74   5 
 54    7.428295 1.769E-31 3.713E-07.07480.082 2120.00920.75-.000310              1              1                    R  1      677665 5 8 2 2 1 7    30.0   18.0     0.0816   5     0.74   5 
 51    7.479900 8.621E-38 5.746E-08.07480.082 6354.17910.75-.000310              3              3                    R  1      477665 5 8 2 2 1 7     5.0    3.0     0.0816   5     0.74   5 
 54    7.495665 8.897E-27 6.423E-07.07480.082    3.74790.75-.000310              0              0                    R  1      677665 5 8 2 2 1 7    30.0   18.0     0.0816   5     0.74   5 
 51    7.549901 7.177E-33 1.867E-07.07480.082 4263.83720.75-.000310              2              2                    R  1      677665 5 8 2 2 1 7     5.0    3.0     0.0816   5     0.74   5 
 51    7.619908 4.436E-28 3.961E-07.07480.082 2147.08110.75-.000310              1              1                    R  1      687665 5 8 2 2 1 7     5.0    3.0     0.0816   5     0.74   5 
 51    7.689920 2.566E-23 6.914E-07.07480.082    3.84500.75-.000310              0              0                    R  1      687665 5 8 2 2 1 7     5.0    3.0     0.0816   5     0.74   5 
 55   10.205245 2.486E-41 1.987E-07.07090.079 6069.17910.74-.000230              3              3                    R  2      477665 5 8 2 2 1 7    14.0   10.0     0.0940   5     0.75   5 
 55   10.296125 1.134E-36 5.604E-07.07090.079 4073.62720.74-.000230              2              2                    R  2      677665 5 8 2 2 1 7    14.0   10.0     0.0940   5     0.75   5 
 55   10.387011 4.120E-32 1.121E-06.07090.079 2054.07920.74-.000230              1              1                    R  2      677665 5 8 2 2 1 7    14.0   10.0     0.0940   5     0.75   5 
 56   10.453002 3.291E-42 2.016E-07.07090.079 6141.93260.74-.000230              3              3                    R  2      477665 5 8 2 2 1 7    84.0   60.0     0.0940   5     0.75   5 
 55   10.477904 1.422E-27 1.894E-06.07090.079   10.47830.74-.000230              0              0                    R  2      677665 5 8 2 2 1 7    14.0   10.0     0.0940   5     0.75   5 
 56   10.547266 1.740E-37 5.877E-07.07090.079 4122.80640.74-.000230              2              2                    R  2      677665 5 8 2 2 1 7    84.0   60.0     0.0940   5     0.75   5 
 53   10.594969 5.048E-45 1.622E-08.07090.079 8228.01690.74-.000230              4              4                    R  2      477665 5 8 2 2 1 7     7.0    5.0     0.0940   5     0.75   5 
 52   10.634669 2.542E-44 1.570E-08.07090.079 8243.26210.74-.000230              4              4                    R  2      477665 5 8 2 2 1 7    14.0   10.0     0.0940   5     0.75   5 
 56   10.641536 7.214E-33 1.193E-06.07090.079 2079.09400.74-.000230              1              1                    R  2      677665 5 8 2 2 1 7    84.0   60.0     0.0940   5     0.75   5 
 53   10.692536 1.136E-39 2.038E-07.07090.079 6211.46340.74-.000230              3              3                    R  2      477665 5 8 2 2 1 7     7.0    5.0     0.0940   5     0.75   5 
 52   10.732797 6.025E-39 2.041E-07.07090.079 6223.05140.74-.000230              3              3                    R  2      477665 5 8 2 2 1 7    14.0   10.0     0.0940   5     0.75   5 
 56   10.735813 2.830E-28 2.031E-06.07090.079   10.73620.74-.000230              0              0                    R  2      677665 5 8 2 2 1 7    84.0   60.0     0.0940   5     0.75   5 
 53   10.790112 6.925E-35 6.144E-07.07090.079 4169.81520.74-.000230              2              2                    R  2      677665 5 8 2 2 1 7     7.0    5.0     0.0940   5     0.75   5 
 52   10.830933 3.762E-34 6.189E-07.07090.079 4177.65050.74-.000230              2              2                    R  2      677665 5 8 2 2 1 7    14.0   10.0     0.0940   5     0.75   5 
 53   10.887695 3.257E-30 1.264E-06.07090.079 2103.00970.74-.000230              1              1                    R  2      677665 5 8 2 2 1 7     7.0    5.0     0.0940   5     0.75   5 
 52   10.929077 1.807E-29 1.277E-06.07090.079 2106.99640.74-.000230              1              1                    R  2      677665 5 8 2 2 1 7    14.0   10.0     0.0940   5     0.75   5 
 54   10.940008 1.509E-40 2.056E-07.07090.079 6282.45640.74-.000230              3              3                    R  2      477665 5 8 2 2 1 7    42.0   30.0     0.0940   5     0.75   5 
 53   10.985285 1.445E-25 2.170E-06.07090.078   10.98570.74-.000230              0              0                    R  2      677665 5 8 2 2 1 7     7.0    5.0     0.0940   5     0.75   5 
 52   11.027228 8.180E-25 2.194E-06.07090.078   11.02760.74-.000230              0              0                    R  2      677665 5 8 2 2 1 7    14.0   10.0     0.0940   5     0.75   5 
 54   11.041047 1.065E-35 6.422E-07.07090.079 4217.82070.74-.000230              2              2                    R  2      677665 5 8 2 2 1 7    42.0   30.0     0.0940   5     0.75   5 
 51   11.114491 5.760E-43 9.697E-09.07090.079 8425.58420.74-.000230              4              4                    R  2      477665 5 8 2 2 1 7     7.0    5.0     0.0940   5     0.75   5 
 54   11.142094 5.701E-31 1.341E-06.07090.079 2127.43750.74-.000230              1              1                    R  2      677665 5 8 2 2 1 7    42.0   30.0     0.0940   5     0.75   5 
 51   11.219483 2.770E-37 2.070E-07.07090.078 6361.65900.74-.000230              3              3                    R  2      477665 5 8 2 2 1 7     7.0    5.0     0.0940   5     0.75   5 
 54   11.243149 2.866E-26 2.320E-06.07090.079   11.24360.74-.000230              0              0                    R  2      677665 5 8 2 2 1 7    42.0   30.0     0.0940   5     0.75   5 
 51   11.324485 2.309E-32 6.738E-07.07090.078 4271.38710.74-.000230              2              2                    R  2      677665 5 8 2 2 1 7     7.0    5.0     0.0940   5     0.75   5 
 51   11.429495 1.428E-27 1.430E-06.07090.078 2154.70100.74-.000230              1              1                    R  2      687665 5 8 2 2 1 7     7.0    5.0     0.0940   5     0.75   5 
 51   11.534513 8.256E-23 2.497E-06.07090.078   11.53500.74-.000230              0              0                    R  2      687665 5 8 2 2 1 7     7.0    5.0     0.0940   5     0.75   5 
 55   13.606428 5.539E-41 4.865E-07.06760.075 6079.38430.74-.000025              3              3                    R  3      477665 5 8 2 2 1 7    18.0   14.0     0.1000   5     0.76   5 
 55   13.727601 2.529E-36 1.374E-06.06760.075 4083.92330.74-.000025              2              2                    R  3      677665 5 8 2 2 1 7    18.0   14.0     0.1000   5     0.76   5 
 55   13.848783 9.192E-32 2.750E-06.06760.075 2064.46620.74-.000025              1              1                    R  3      677665 5 8 2 2 1 7    18.0   14.0     0.1000   5     0.76   5 
 56   13.936743 7.321E-42 4.933E-07.06760.075 6152.38560.74-.000025              3              3                    R  3      477665 5 8 2 2 1 7   108.0   84.0     0.1000   5     0.76   5 
 55   13.969973 3.171E-27 4.648E-06.06760.075   20.95620.74-.000025              0              0                    R  3      677665 5 8 2 2 1 7    18.0   14.0     0.1000   5     0.76   5 
 56   14.062427 3.875E-37 1.441E-06.06760.075 4133.35370.74-.000025              2              2                    R  3      677665 5 8 2 2 1 7   108.0   84.0     0.1000   5     0.76   5 
 53   14.126003 1.109E-44 3.923E-08.06760.075 8238.61190.74-.000025              4              4                    R  3      477665 5 8 2 2 1 7     9.0    7.0     0.1000   5     0.76   5 
 52   14.178933 5.581E-44 3.795E-08.06760.075 8253.89680.74-.000025              4              4                    R  3      477665 5 8 2 2 1 7    18.0   14.0     0.1000   5     0.76   5 
 56   14.188121 1.607E-32 2.926E-06.06760.075 2089.73550.74-.000025              1              1                    R  3      677665 5 8 2 2 1 7   108.0   84.0     0.1000   5     0.76   5 
 53   14.256093 2.523E-39 4.987E-07.06760.075 6222.15590.74-.000025              3              3                    R  3      477665 5 8 2 2 1 7     9.0    7.0     0.1000   5     0.76   5 
 52   14.309770 1.338E-38 4.995E-07.06760.075 6233.78420.74-.000025              3              3                    R  3      477665 5 8 2 2 1 7    18.0   14.0     0.1000   5     0.76   5 
 56   14.313824 6.303E-28 4.985E-06.06760.075   21.47200.74-.000025              0              0                    R  3      677665 5 8 2 2 1 7   108.0   84.0     0.1000   5     0.76   5 
 53   14.386194 1.540E-34 1.506E-06.06760.075 4180.60530.74-.000025              2              2                    R  3      677665 5 8 2 2 1 7     9.0    7.0     0.1000   5     0.76   5 
 52   14.440618 8.364E-34 1.517E-06.06760.075 4188.48140.74-.000025              2              2                    R  3      677665 5 8 2 2 1 7    18.0   14.0     0.1000   5     0.76   5 
 54   14.451318 1.051E-45 3.152E-08.06760.075 8332.24860.74-.000025              4              4                    R  3      477665 5 8 2 2 1 7    54.0   42.0     0.1000   5     0.76   5 
 53   14.516305 7.245E-30 3.102E-06.06760.075 2113.89740.74-.000025              1              1                    R  3      677665 5 8 2 2 1 7     9.0    7.0     0.1000   5     0.76   5 
 52   14.571476 4.019E-29 3.132E-06.06760.075 2117.92550.74-.000025              1              1                    R  3      677665 5 8 2 2 1 7    18.0   14.0     0.1000   5     0.76   5 
 54   14.586026 3.345E-40 5.030E-07.06760.075 6293.39640.74-.000025              3              3                    R  3      477665 5 8 2 2 1 7    54.0   42.0     0.1000   5     0.76   5 
 53   14.646424 3.213E-25 5.326E-06.06760.075   21.97100.74-.000025              0              0                    R  3      677665 5 8 2 2 1 7     9.0    7.0     0.1000   5     0.76   5 
 52   14.702344 1.819E-24 5.385E-06.06760.075   22.05490.74-.000025              0              0                    R  3      677665 5 8 2 2 1 7    18.0   14.0     0.1000   5     0.76   5 
 54   14.720745 2.366E-35 1.574E-06.06760.075 4228.86170.74-.000025              2              2                    R  3      677665 5 8 2 2 1 7    54.0   42.0     0.1000   5     0.76   5 
 51   14.818636 1.253E-42 2.329E-08.06760.075 8436.69870.74-.000025              4              4                    R  3      477665 5 8 2 2 1 7     9.0    7.0     0.1000   5     0.76   5 
 54   14.855474 1.266E-30 3.289E-06.06760.075 2138.57960.74-.000025              1              1                    R  3      677665 5 8 2 2 1 7    54.0   42.0     0.1000   5     0.76   5 
 51   14.958626 6.131E-37 5.063E-07.06760.075 6372.87850.74-.000025              3              3                    R  3      477665 5 8 2 2 1 7     9.0    7.0     0.1000   5     0.76   5 
 54   14.990214 6.365E-26 5.694E-06.06760.075   22.48670.74-.000025              0              0                    R  3      677665 5 8 2 2 1 7    54.0   42.0     0.1000   5     0.76   5 
 51   15.098628 5.119E-32 1.651E-06.06760.075 4282.71160.74-.000025              2              2                    R  3      677665 5 8 2 2 1 7     9.0    7.0     0.1000   5     0.76   5 
 51   15.238641 3.165E-27 3.509E-06.06760.075 2166.13050.74-.000025              1              1                    R  3      687665 5 8 2 2 1 7     9.0    7.0     0.1000   5     0.76   5 
 51   15.378665 1.830E-22 6.129E-06.06760.075   23.06950.74-.000025              0              0                    R  3      687665 5 8 2 2 1 7     9.0    7.0     0.1000   5     0.76   5 
 55   17.007127 9.991E-41 9.665E-07.06500.073 6092.99070.740.000165              3              3                    R  4      477665 5 8 2 2 1 7    22.0   18.0     0.1033   5     0.81   5 
 55   17.158593 4.567E-36 2.736E-06.06500.073 4097.65090.740.000165              2              2                    R  4      677665 5 8 2 2 1 7    22.0   18.0     0.1033   5     0.81   5 
 55   17.310070 1.661E-31 5.481E-06.06500.073 2078.31500.740.000165              1              1                    R  4      677665 5 8 2 2 1 7    22.0   18.0     0.1033   5     0.81   5 
 56   17.419975 1.318E-41 9.798E-07.06500.073 6166.32230.740.000165              3              3                    R  4      477665 5 8 2 2 1 7   132.0  108.0     0.1033   5     0.81   5 
 55   17.461557 5.728E-27 9.268E-06.06500.073   34.92610.740.000165              0              0                    R  4      677665 5 8 2 2 1 7    22.0   18.0     0.1033   5     0.81   5 
 56   17.577080 6.986E-37 2.869E-06.06500.073 4147.41610.740.000165              2              2                    R  4      677665 5 8 2 2 1 7   132.0  108.0     0.1033   5     0.81   5 
 53   17.656505 1.964E-44 7.675E-08.06500.073 8252.73790.740.000165              4              4                    R  4      477665 5 8 2 2 1 7    11.0    9.0     0.1033   5     0.81   5 
 52   17.722659 9.876E-44 7.421E-08.06500.073 8268.07570.740.000165              4              4                    R  4      477665 5 8 2 2 1 7    22.0   18.0     0.1033   5     0.81   5 
 56   17.734197 2.898E-32 5.831E-06.06500.073 2103.92360.740.000165              1              1                    R  4      677665 5 8 2 2 1 7   132.0  108.0     0.1033   5     0.81   5 
 53   17.819117 4.531E-39 9.903E-07.06500.073 6236.41200.740.000165              3              3                    R  4      477665 5 8 2 2 1 7    11.0    9.0     0.1033   5     0.81   5 
 52   17.886205 2.402E-38 9.918E-07.06500.073 6248.09390.740.000165              3              3                    R  4      477665 5 8 2 2 1 7    22.0   18.0     0.1033   5     0.81   5 
 56   17.891326 1.136E-27 9.939E-06.06500.073   35.78580.740.000165              0              0                    R  4      677665 5 8 2 2 1 7   132.0  108.0     0.1033   5     0.81   5 
 53   17.981743 2.771E-34 2.998E-06.06500.073 4194.99150.740.000165              2              2                    R  4      677665 5 8 2 2 1 7    11.0    9.0     0.1033   5     0.81   5 
 52   18.049766 1.505E-33 3.020E-06.06500.073 4202.92200.740.000165              2              2                    R  4      677665 5 8 2 2 1 7    22.0   18.0     0.1033   5     0.81   5 
 54   18.063101 1.851E-45 6.144E-08.06500.073 8346.69990.740.000165              4              4                    R  4      477665 5 8 2 2 1 7    66.0   54.0     0.1033   5     0.81   5 
 53   18.144382 1.304E-29 6.180E-06.06500.073 2128.41370.740.000165              1              1                    R  4      677665 5 8 2 2 1 7    11.0    9.0     0.1033   5     0.81   5 
 52   18.213338 7.231E-29 6.240E-06.06500.073 2132.49690.740.000165              1              1                    R  4      677665 5 8 2 2 1 7    22.0   18.0     0.1033   5     0.81   5 
 54   18.231486 5.995E-40 9.985E-07.06500.073 6307.98240.740.000165              3              3                    R  4      477665 5 8 2 2 1 7    66.0   54.0     0.1033   5     0.81   5 
 53   18.307032 5.782E-25 1.062E-05.06500.073   36.61740.740.000165              0              0                    R  4      677665 5 8 2 2 1 7    11.0    9.0     0.1033   5     0.81   5 
 52   18.376923 3.272E-24 1.074E-05.06500.073   36.75720.740.000165              0              0                    R  4      677665 5 8 2 2 1 7    22.0   18.0     0.1033   5     0.81   5 
 54   18.399885 4.248E-35 3.133E-06.06500.073 4243.58240.740.000165              2              2                    R  4      677665 5 8 2 2 1 7    66.0   54.0     0.1033   5     0.81   5 
 51   18.522193 2.189E-42 4.512E-08.06500.073 8451.51730.740.000165              4              4                    R  4      477665 5 8 2 2 1 7    11.0    9.0     0.1033   5     0.81   5 
 54   18.568297 2.275E-30 6.554E-06.06500.073 2153.43510.740.000165              1              1                    R  4      677665 5 8 2 2 1 7    66.0   54.0     0.1033   5     0.81   5 
 51   18.697181 1.096E-36 1.005E-06.06500.073 6387.83710.740.000165              3              3                    R  4      477665 5 8 2 2 1 7    11.0    9.0     0.1033   5     0.81   5 
 54   18.736721 1.143E-25 1.135E-05.06500.073   37.47690.740.000165              0              0                    R  4      677665 5 8 2 2 1 7    66.0   54.0     0.1033   5     0.81   5 
 51   18.872183 9.172E-32 3.286E-06.06500.073 4297.81020.740.000165              2              2                    R  4      677665 5 8 2 2 1 7    11.0    9.0     0.1033   5     0.81   5 
 51   19.047200 5.674E-27 6.990E-06.06500.073 2181.36920.740.000165              1              1                    R  4      687665 5 8 2 2 1 7    11.0    9.0     0.1033   5     0.81   5 
 51   19.222229 3.280E-22 1.222E-05.06500.073   38.44810.740.000165              0              0                    R  4      687665 5 8 2 2 1 7    11.0    9.0     0.1033   5     0.81   5 
 55   20.225475 1.201E-45 1.856E-07.06290.070 8081.24850.740.000275              4              4                    R  5      477665 5 8 2 2 1 7    26.0   22.0     0.1051   5     0.77   5 
 55   20.407219 1.566E-40 1.685E-06.06290.070 6109.99790.740.000275              3              3                    R  5      477665 5 8 2 2 1 7    26.0   22.0     0.1051   5     0.77   5 
 55   20.588978 7.173E-36 4.781E-06.06290.070 4114.80950.740.000275              2              2                    R  5      677665 5 8 2 2 1 7    26.0   22.0     0.1051   5     0.77   5 
 55   20.770751 2.609E-31 9.589E-06.06290.070 2095.62500.740.000275              1              1                    R  5      677665 5 8 2 2 1 7    26.0   22.0     0.1051   5     0.77   5 
 56   20.902571 2.061E-41 1.707E-06.06290.070 6183.74230.740.000275              3              3                    R  5      477665 5 8 2 2 1 7   156.0  132.0     0.1051   5     0.77   5 
 55   20.952536 8.998E-27 1.622E-05.06290.070   52.38770.740.000275              0              0                    R  5      677665 5 8 2 2 1 7    26.0   22.0     0.1051   5     0.77   5 
 56   21.091097 1.095E-36 5.012E-06.06290.070 4164.99320.740.000275              2              2                    R  5      677665 5 8 2 2 1 7   156.0  132.0     0.1051   5     0.77   5 
 53   21.186341 3.011E-44 1.312E-07.06290.070 8270.39440.740.000275              4              4                    R  5      477665 5 8 2 2 1 7    13.0   11.0     0.1051   5     0.77   5 
 52   21.265714 1.512E-43 1.268E-07.06290.070 8285.79840.740.000275              4              4                    R  5      477665 5 8 2 2 1 7    26.0   22.0     0.1051   5     0.77   5 
 56   21.279638 4.542E-32 1.020E-05.06290.070 2121.65780.740.000275              1              1                    R  5      677665 5 8 2 2 1 7   156.0  132.0     0.1051   5     0.77   5 
 53   21.381476 7.068E-39 1.725E-06.06290.070 6254.23110.740.000275              3              3                    R  5      477665 5 8 2 2 1 7    13.0   11.0     0.1051   5     0.77   5 
 52   21.461970 3.745E-38 1.727E-06.06290.070 6265.98010.740.000275              3              3                    R  5      477665 5 8 2 2 1 7    26.0   22.0     0.1051   5     0.77   5 
 56   21.468191 1.781E-27 1.740E-05.06290.070   53.67720.740.000275              0              0                    R  5      677665 5 8 2 2 1 7   156.0  132.0     0.1051   5     0.77   5 
 53   21.576627 4.332E-34 5.238E-06.06290.070 4212.97330.740.000275              2              2                    R  5      677665 5 8 2 2 1 7    13.0   11.0     0.1051   5     0.77   5 
 52   21.658242 2.351E-33 5.276E-06.06290.070 4220.97180.740.000275              2              2                    R  5      677665 5 8 2 2 1 7    26.0   22.0     0.1051   5     0.77   5 
 54   21.674187 2.818E-45 1.046E-07.06290.070 8364.76300.740.000275              4              4                    R  5      477665 5 8 2 2 1 7    78.0   66.0     0.1051   5     0.77   5 
 53   21.771793 2.039E-29 1.081E-05.06290.070 2146.55810.740.000275              1              1                    R  5      677665 5 8 2 2 1 7    13.0   11.0     0.1051   5     0.77   5 
 52   21.854530 1.130E-28 1.092E-05.06290.070 2150.71030.740.000275              1              1                    R  5      677665 5 8 2 2 1 7    26.0   22.0     0.1051   5     0.77   5 
 54   21.876248 9.328E-40 1.738E-06.06290.070 6326.21390.740.000275              3              3                    R  5      477665 5 8 2 2 1 7    78.0   66.0     0.1051   5     0.77   5 
 53   21.966973 9.040E-25 1.859E-05.06290.070   54.92440.740.000275              0              0                    R  5      677665 5 8 2 2 1 7    13.0   11.0     0.1051   5     0.77   5 
 51   22.015052 1.206E-45 5.512E-07.06290.07010507.26750.740.000275              5              5                    R  5      457665 5 8 2 2 1 7    13.0   11.0     0.1051   5     0.77   5 
 52   22.050831 5.114E-24 1.879E-05.06290.070   55.13410.740.000275              0              0                    R  5      677665 5 8 2 2 1 7    26.0   22.0     0.1051   5     0.77   5 
 54   22.078327 6.625E-35 5.473E-06.06290.070 4261.98230.740.000275              2              2                    R  5      677665 5 8 2 2 1 7    78.0   66.0     0.1051   5     0.77   5 
 51   22.225016 3.299E-42 7.622E-08.06290.070 8470.03950.740.000275              4              4                    R  5      477665 5 8 2 2 1 7    13.0   11.0     0.1051   5     0.77   5 
 54   22.280421 3.549E-30 1.146E-05.06290.070 2172.00340.740.000275              1              1                    R  5      677665 5 8 2 2 1 7    78.0   66.0     0.1051   5     0.77   5 
 51   22.435001 1.701E-36 1.748E-06.06290.070 6406.53430.740.000275              3              3                    R  5      477665 5 8 2 2 1 7    13.0   11.0     0.1051   5     0.77   5 
 54   22.482530 1.783E-25 1.987E-05.06290.070   56.21370.740.000275              0              0                    R  5      677665 5 8 2 2 1 7    78.0   66.0     0.1051   5     0.77   5 
 51   22.645004 1.427E-31 5.739E-06.06290.070 4316.68240.740.000275              2              2                    R  5      677665 5 8 2 2 1 7    13.0   11.0     0.1051   5     0.77   5 
 51   22.855024 8.829E-27 1.222E-05.06290.070 2200.41640.740.000275              1              1                    R  5      687665 5 8 2 2 1 7    13.0   11.0     0.1051   5     0.77   5 
 51   23.065059 5.103E-22 2.138E-05.06290.070   57.67040.740.000275              0              0                    R  5      687665 5 8 2 2 1 7    13.0   11.0     0.1051   5     0.77   5 
 55   23.806585 2.217E-40 2.684E-06.06120.069 6130.40510.750.000345              3              3                    R  6      477665 5 8 2 2 1 7    30.0   26.0     0.1061   5     0.77   5 
 55   24.018638 1.017E-35 7.641E-06.06120.069 4135.39850.750.000345              2              2                    R  6      677665 5 8 2 2 1 7    30.0   26.0     0.1061   5     0.77   5 
 55   24.230706 3.702E-31 1.534E-05.06120.069 2116.39580.750.000345              1              1                    R  6      677665 5 8 2 2 1 7    30.0   26.0     0.1061   5     0.77   5 
 56   24.384403 2.908E-41 2.719E-06.06120.069 6204.64490.750.000345              3              3                    R  6      477665 5 8 2 2 1 7   180.0  156.0     0.1061   5     0.77   5 
 55   24.442788 1.276E-26 2.598E-05.06120.069   73.34020.750.000345              0              0                    R  6      677665 5 8 2 2 1 7    30.0   26.0     0.1061   5     0.77   5 
 56   24.604351 1.548E-36 8.009E-06.06120.069 4186.08430.750.000345              2              2                    R  6      677665 5 8 2 2 1 7   180.0  156.0     0.1061   5     0.77   5 
 53   24.715378 4.148E-44 2.043E-07.06120.069 8291.58070.750.000345              4              4                    R  6      477665 5 8 2 2 1 7    15.0   13.0     0.1061   5     0.77   5 
 52   24.807965 2.081E-43 1.973E-07.06120.069 8307.06410.750.000345              4              4                    R  6      477665 5 8 2 2 1 7    30.0   26.0     0.1061   5     0.77   5 
 56   24.824315 6.427E-32 1.632E-05.06120.069 2142.93750.750.000345              1              1                    R  6      677665 5 8 2 2 1 7   180.0  156.0     0.1061   5     0.77   5 
 53   24.943035 9.945E-39 2.746E-06.06120.069 6275.61260.750.000345              3              3                    R  6      477665 5 8 2 2 1 7    15.0   13.0     0.1061   5     0.77   5 
 52   25.036930 5.267E-38 2.749E-06.06120.069 6287.44210.750.000345              3              3                    R  6      477665 5 8 2 2 1 7    30.0   26.0     0.1061   5     0.77   5 
 56   25.044294 2.519E-27 2.786E-05.06120.069   75.14530.750.000345              0              0                    R  6      677665 5 8 2 2 1 7   180.0  156.0     0.1061   5     0.77   5 
 53   25.170711 6.110E-34 8.367E-06.06120.069 4234.54990.750.000345              2              2                    R  6      677665 5 8 2 2 1 7    15.0   13.0     0.1061   5     0.77   5 
 52   25.265914 3.315E-33 8.428E-06.06120.069 4242.63000.750.000345              2              2                    R  6      677665 5 8 2 2 1 7    30.0   26.0     0.1061   5     0.77   5 
 54   25.284435 3.849E-45 1.619E-07.06120.069 8386.43720.750.000345              4              4                    R  6      477665 5 8 2 2 1 7    90.0   78.0     0.1061   5     0.77   5 
 53   25.398405 2.878E-29 1.730E-05.06120.069 2168.32990.750.000345              1              1                    R  6      677665 5 8 2 2 1 7    15.0   13.0     0.1061   5     0.77   5 
 52   25.494916 1.594E-28 1.746E-05.06120.069 2172.56480.750.000345              1              1                    R  6      677665 5 8 2 2 1 7    30.0   26.0     0.1061   5     0.77   5 
 54   25.520173 1.308E-39 2.766E-06.06120.069 6348.09010.750.000345              3              3                    R  6      477665 5 8 2 2 1 7    90.0   78.0     0.1061   5     0.77   5 
 53   25.626114 1.275E-24 2.976E-05.06120.068   76.89140.750.000345              0              0                    R  6      677665 5 8 2 2 1 7    15.0   13.0     0.1061   5     0.77   5 
 51   25.681999 1.734E-45 8.995E-07.06120.06910529.28250.750.000345              5              5                    R  6      457665 5 8 2 2 1 7    15.0   13.0     0.1061   5     0.77   5 
 52   25.723933 7.212E-24 3.009E-05.06120.068   77.18500.750.000345              0              0                    R  6      677665 5 8 2 2 1 7    30.0   26.0     0.1061   5     0.77   5 
 54   25.755932 9.319E-35 8.741E-06.06120.069 4284.06070.750.000345              2              2                    R  6      677665 5 8 2 2 1 7    90.0   78.0     0.1061   5     0.77   5 
 51   25.926958 4.453E-42 1.169E-07.06120.069 8492.26460.750.000345              4              4                    R  6      477665 5 8 2 2 1 7    15.0   13.0     0.1061   5     0.77   5 
 54   25.991708 4.994E-30 1.834E-05.06120.069 2194.28380.750.000345              1              1                    R  6      677665 5 8 2 2 1 7    90.0   78.0     0.1061   5     0.77   5 
 51   26.171941 2.377E-36 2.780E-06.06120.068 6428.96930.750.000345              3              3                    R  6      477665 5 8 2 2 1 7    15.0   13.0     0.1061   5     0.77   5 
 54   26.227502 2.509E-25 3.181E-05.06120.069   78.69620.750.000345              0              0                    R  6      677665 5 8 2 2 1 7    90.0   78.0     0.1061   5     0.77   5 
 51   26.416944 2.000E-31 9.165E-06.06120.068 4339.32740.750.000345              2              2                    R  6      677665 5 8 2 2 1 7    15.0   13.0     0.1061   5     0.77   5 
 51   26.661967 1.239E-26 1.955E-05.06120.068 2223.27140.750.000345              1              1                    R  6      687665 5 8 2 2 1 7    15.0   13.0     0.1061   5     0.77   5 
 51   26.907008 7.158E-22 3.423E-05.06120.068   80.73540.750.000345              0              0                    R  6      687665 5 8 2 2 1 7    15.0   13.0     0.1061   5     0.77   5 
 55   27.205103 2.898E-40 4.004E-06.05990.067 6154.21170.750.000390              3              3                    R  7      477665 5 8 2 2 1 7    34.0   30.0     0.1065   5     0.77   5 
 55   27.447449 1.333E-35 1.144E-05.05990.067 4159.41710.750.000390              2              2                    R  7      677665 5 8 2 2 1 7    34.0   30.0     0.1065   5     0.77   5 
 55   27.689812 4.853E-31 2.301E-05.05990.067 2140.62650.750.000390              1              1                    R  7      677665 5 8 2 2 1 7    34.0   30.0     0.1065   5     0.77   5 
 56   27.865346 3.788E-41 4.054E-06.05990.067 6229.02930.750.000390              3              3                    R  7      477665 5 8 2 2 1 7   204.0  180.0     0.1065   5     0.77   5 
 55   27.932192 1.673E-26 3.898E-05.05990.067   97.78300.750.000390              0              0                    R  7      677665 5 8 2 2 1 7    34.0   30.0     0.1065   5     0.77   5 
 56   28.116714 2.022E-36 1.199E-05.05990.067 4210.68870.750.000390              2              2                    R  7      677665 5 8 2 2 1 7   204.0  180.0     0.1065   5     0.77   5 
 53   28.243483 5.252E-44 2.967E-07.05990.067 8316.29610.750.000390              4              4                    R  7      477665 5 8 2 2 1 7    17.0   15.0     0.1065   5     0.77   5 
 52   28.349275 2.631E-43 2.861E-07.05990.067 8331.87200.750.000390              4              4                    R  7      477665 5 8 2 2 1 7    34.0   30.0     0.1065   5     0.77   5 
 56   28.368102 8.398E-32 2.447E-05.05990.067 2167.76180.750.000390              1              1                    R  7      677665 5 8 2 2 1 7   204.0  180.0     0.1065   5     0.77   5 
 53   28.503662 1.291E-38 4.092E-06.05990.067 6300.55560.750.000390              3              3                    R  7      477665 5 8 2 2 1 7    17.0   15.0     0.1065   5     0.77   5 
 52   28.610950 6.833E-38 4.097E-06.05990.067 6312.47900.750.000390              3              3                    R  7      477665 5 8 2 2 1 7    34.0   30.0     0.1065   5     0.77   5 
 56   28.619506 3.291E-27 4.180E-05.05990.067  100.18960.750.000390              0              0                    R  7      677665 5 8 2 2 1 7   204.0  180.0     0.1065   5     0.77   5 
 53   28.763864 7.956E-34 1.252E-05.05990.067 4259.72060.750.000390              2              2                    R  7      677665 5 8 2 2 1 7    17.0   15.0     0.1065   5     0.77   5 
 52   28.872646 4.313E-33 1.261E-05.05990.067 4267.89590.750.000390              2              2                    R  7      677665 5 8 2 2 1 7    34.0   30.0     0.1065   5     0.77   5 
 53   29.024085 3.749E-29 2.593E-05.05990.067 2193.72830.750.000390              1              1                    R  7      677665 5 8 2 2 1 7    17.0   15.0     0.1065   5     0.77   5 
 52   29.134362 2.076E-28 2.618E-05.05990.067 2198.05970.750.000390              1              1                    R  7      677665 5 8 2 2 1 7    34.0   30.0     0.1065   5     0.77   5 
 54   29.163122 1.692E-39 4.120E-06.05990.067 6373.61030.750.000390              3              3                    R  7      477665 5 8 2 2 1 7   102.0   90.0     0.1065   5     0.77   5 
 53   29.284324 1.661E-24 4.465E-05.05990.067  102.51750.750.000390              0              0                    R  7      677665 5 8 2 2 1 7    17.0   15.0     0.1065   5     0.77   5 
 51   29.347919 2.307E-45 1.379E-06.05990.06710554.96450.750.000390              5              5                    R  7      457665 5 8 2 2 1 7    17.0   15.0     0.1065   5     0.77   5 
 52   29.396097 9.388E-24 4.514E-05.05990.067  102.90890.750.000390              0              0                    R  7      677665 5 8 2 2 1 7    34.0   30.0     0.1065   5     0.77   5 
 54   29.432560 1.209E-34 1.308E-05.05990.067 4309.81660.750.000390              2              2                    R  7      677665 5 8 2 2 1 7   102.0   90.0     0.1065   5     0.77   5 
 51   29.627872 5.503E-42 1.667E-07.05990.067 8518.19150.750.000390              4              4                    R  7      477665 5 8 2 2 1 7    17.0   15.0     0.1065   5     0.77   5 
 54   29.702019 6.485E-30 2.748E-05.05990.067 2220.27550.750.000390              1              1                    R  7      677665 5 8 2 2 1 7   102.0   90.0     0.1065   5     0.77   5 
 51   29.907852 3.062E-36 4.137E-06.05990.067 6455.14120.750.000390              3              3                    R  7      477665 5 8 2 2 1 7    17.0   15.0     0.1065   5     0.77   5 
 54   29.971497 3.257E-25 4.772E-05.05990.067  104.92370.750.000390              0              0                    R  7      677665 5 8 2 2 1 7   102.0   90.0     0.1065   5     0.77   5 
 51   30.187856 2.586E-31 1.371E-05.05990.067 4365.74430.750.000390              2              2                    R  7      677665 5 8 2 2 1 7    17.0   15.0     0.1065   5     0.77   5 
 55   30.330036 2.589E-45 5.929E-07.05890.066 8152.03130.750.000450              4              4                    R  8      477665 5 8 2 2 1 7    38.0   34.0     0.1066   5     0.80   5 
 51   30.467882 1.602E-26 2.930E-05.05990.067 2249.93340.750.000390              1              1                    R  7      687665 5 8 2 2 1 7    17.0   15.0     0.1065   5     0.77   5 
 55   30.602652 3.550E-40 5.679E-06.05890.066 6181.41680.750.000450              3              3                    R  8      477665 5 8 2 2 1 7    38.0   34.0     0.1066   5     0.80   5 
 51   30.747928 9.258E-22 5.135E-05.05990.067  107.64240.750.000390              0              0                    R  7      687665 5 8 2 2 1 7    17.0   15.0     0.1065   5     0.77   5 
 55   30.875291 1.638E-35 1.629E-05.05890.066 4186.86450.750.000450              2              2                    R  8      677665 5 8 2 2 1 7    38.0   34.0     0.1066   5     0.80   5 
 55   31.147950 5.964E-31 3.282E-05.05890.066 2168.31630.750.000450              1              1                    R  8      677665 5 8 2 2 1 7    38.0   34.0     0.1066   5     0.80   5 
 56   31.345271 4.621E-41 5.747E-06.05890.066 6256.89460.750.000450              3              3                    R  8      477665 5 8 2 2 1 7   228.0  204.0     0.1066   5     0.80   5 
 55   31.420626 2.055E-26 5.568E-05.05890.066  125.71520.750.000450              0              0                    R  8      677665 5 8 2 2 1 7    38.0   34.0     0.1066   5     0.80   5 
 56   31.628061 2.475E-36 1.707E-05.05890.066 4238.80540.750.000450              2              2                    R  8      677665 5 8 2 2 1 7   228.0  204.0     0.1066   5     0.80   5 
 53   31.770522 6.201E-44 4.078E-07.05890.066 8344.53960.750.000450              4              4                    R  8      477665 5 8 2 2 1 7    19.0   17.0     0.1066   5     0.80   5 
 52   31.889513 3.101E-43 3.929E-07.05890.066 8360.22130.750.000450              4              4                    R  8      477665 5 8 2 2 1 7    38.0   34.0     0.1066   5     0.80   5 
 56   31.910871 1.028E-31 3.490E-05.05890.066 2196.12990.750.000450              1              1                    R  8      677665 5 8 2 2 1 7   228.0  204.0     0.1066   5     0.80   5 
 53   32.063224 1.569E-38 5.797E-06.05890.066 6329.05930.750.000450              3              3                    R  8      477665 5 8 2 2 1 7    19.0   17.0     0.1066   5     0.80   5 
 52   32.183897 8.299E-38 5.804E-06.05890.066 6341.09000.750.000450              3              3                    R  8      477665 5 8 2 2 1 7    38.0   34.0     0.1066   5     0.80   5 
 56   32.193701 4.029E-27 5.969E-05.05890.066  128.80910.750.000450              0              0                    R  8      677665 5 8 2 2 1 7   228.0  204.0     0.1066   5     0.80   5 
 53   32.355951 9.702E-34 1.783E-05.05890.066 4288.48450.750.000450              2              2                    R  8      677665 5 8 2 2 1 7    19.0   17.0     0.1066   5     0.80   5 
 52   32.478305 5.257E-33 1.795E-05.05890.066 4296.76860.750.000450              2              2                    R  8      677665 5 8 2 2 1 7    38.0   34.0     0.1066   5     0.80   5 
 54   32.501862 5.633E-45 3.182E-07.05890.066 8440.61530.750.000450              4              4                    R  8      477665 5 8 2 2 1 7   114.0  102.0     0.1066   5     0.80   5 
 53   32.648699 4.574E-29 3.698E-05.05890.066 2222.75230.750.000450              1              1                    R  8      677665 5 8 2 2 1 7    19.0   17.0     0.1066   5     0.80   5 
 52   32.772736 2.532E-28 3.734E-05.05890.066 2227.19410.750.000450              1              1                    R  8      677665 5 8 2 2 1 7    38.0   34.0     0.1066   5     0.80   5 
 54   32.804955 2.049E-39 5.833E-06.05890.066 6402.77340.750.000450              3              3                    R  8      477665 5 8 2 2 1 7   114.0  102.0     0.1066   5     0.80   5 
 53   32.941468 2.026E-24 6.375E-05.05890.065  131.80180.750.000450              0              0                    R  8      677665 5 8 2 2 1 7    19.0   17.0     0.1066   5     0.80   5 
 51   33.012663 2.884E-45 2.019E-06.05890.06610584.31250.750.000450              5              5                    R  8      457665 5 8 2 2 1 7    19.0   17.0     0.1066   5     0.80   5 
 52   33.067186 1.145E-23 6.445E-05.05890.065  132.30500.750.000450              0              0                    R  8      677665 5 8 2 2 1 7    38.0   34.0     0.1066   5     0.80   5 
 54   33.108073 1.469E-34 1.861E-05.05890.066 4339.24910.750.000450              2              2                    R  8      677665 5 8 2 2 1 7   114.0  102.0     0.1066   5     0.80   5 
 51   33.327611 6.315E-42 2.244E-07.05890.066 8547.81940.750.000450              4              4                    R  8      477665 5 8 2 2 1 7    19.0   17.0     0.1066   5     0.80   5 
 54   33.411214 7.885E-30 3.920E-05.05890.066 2249.97750.750.000450              1              1                    R  8      677665 5 8 2 2 1 7   114.0  102.0     0.1066   5     0.80   5 
 51   33.642589 3.690E-36 5.854E-06.05890.065 6485.04910.750.000450              3              3                    R  8      477665 5 8 2 2 1 7    19.0   17.0     0.1066   5     0.80   5 
 55   33.696204 2.935E-45 7.894E-07.05800.064 8182.36130.750.000490              4              4                    R  9      477665 5 8 2 2 1 7    42.0   38.0     0.1064   5     0.77   5 
 54   33.714376 3.959E-25 6.813E-05.05890.066  134.89520.750.000450              0              0                    R  8      677665 5 8 2 2 1 7   114.0  102.0     0.1066   5     0.80   5 
 51   33.957594 3.129E-31 1.951E-05.05890.065 4395.93220.750.000450              2              2                    R  8      677665 5 8 2 2 1 7    19.0   17.0     0.1066   5     0.80   5 
 55   33.999112 4.115E-40 7.742E-06.05800.064 6212.01940.750.000490              3              3                    R  9      477665 5 8 2 2 1 7    42.0   38.0     0.1064   5     0.77   5 
 51   34.272623 1.940E-26 4.178E-05.05890.065 2280.40120.750.000450              1              1                    R  8      687665 5 8 2 2 1 7    19.0   17.0     0.1066   5     0.80   5 
 55   34.302043 1.905E-35 2.231E-05.05800.064 4217.73980.750.000490              2              2                    R  9      677665 5 8 2 2 1 7    42.0   38.0     0.1064   5     0.77   5 
 51   34.587674 1.121E-21 7.330E-05.05890.065  138.39040.750.000450              0              0                    R  8      687665 5 8 2 2 1 7    19.0   17.0     0.1066   5     0.80   5 
 55   34.604997 6.940E-31 4.504E-05.05800.064 2199.46430.750.000490              1              1                    R  9      677665 5 8 2 2 1 7    42.0   38.0     0.1064   5     0.77   5 
 56   34.824052 5.334E-41 7.829E-06.05800.064 6288.23990.750.000490              3              3                    R  9      477665 5 8 2 2 1 7   252.0  228.0     0.1064   5     0.77   5 
 55   34.907971 2.391E-26 7.648E-05.05800.064  157.13580.750.000490              0              0                    R  9      677665 5 8 2 2 1 7    42.0   38.0     0.1064   5     0.77   5 
 56   35.138262 2.866E-36 2.337E-05.05800.064 4270.43340.750.000490              2              2                    R  9      677665 5 8 2 2 1 7   252.0  228.0     0.1064   5     0.77   5 
 53   35.296363 6.892E-44 5.362E-07.05800.064 8376.31010.750.000490              4              4                    R  9      477665 5 8 2 2 1 7    21.0   19.0     0.1064   5     0.77   5 
 52   35.428542 3.440E-43 5.158E-07.05800.064 8392.11080.750.000490              4              4                    R  9      477665 5 8 2 2 1 7    42.0   38.0     0.1064   5     0.77   5 
 56   35.452496 1.192E-31 4.788E-05.05800.064 2228.04080.750.000490              1              1                    R  9      677665 5 8 2 2 1 7   252.0  228.0     0.1064   5     0.77   5 
 53   35.621588 1.803E-38 7.892E-06.05800.064 6361.12250.750.000490              3              3                    R  9      477665 5 8 2 2 1 7    21.0   19.0     0.1064   5     0.77   5 
 52   35.755636 9.531E-38 7.901E-06.05800.064 6373.27390.750.000490              3              3                    R  9      477665 5 8 2 2 1 7    42.0   38.0     0.1064   5     0.77   5 
 56   35.766751 4.668E-27 8.199E-05.05800.064  161.00280.750.000490              0              0                    R  9      677665 5 8 2 2 1 7   252.0  228.0     0.1064   5     0.77   5 
 53   35.946840 1.119E-33 2.440E-05.05800.064 4320.84040.750.000490              2              2                    R  9      677665 5 8 2 2 1 7    21.0   19.0     0.1064   5     0.77   5 
 52   36.082756 6.061E-33 2.457E-05.05800.064 4329.24690.750.000490              2              2                    R  9      677665 5 8 2 2 1 7    42.0   38.0     0.1064   5     0.77   5 
 54   36.108762 6.178E-45 4.144E-07.05800.064 8473.11720.750.000490              4              4                    R  9      477665 5 8 2 2 1 7   126.0  114.0     0.1064   5     0.77   5 
 53   36.272116 5.281E-29 5.072E-05.05800.064 2255.40100.750.000490              1              1                    R  9      677665 5 8 2 2 1 7    21.0   19.0     0.1064   5     0.77   5 
 52   36.409901 2.921E-28 5.121E-05.05800.064 2259.96680.750.000490              1              1                    R  9      677665 5 8 2 2 1 7    42.0   38.0     0.1064   5     0.77   5 
 54   36.445532 2.344E-39 7.936E-06.05800.064 6435.57840.750.000490              3              3                    R  9      477665 5 8 2 2 1 7   126.0  114.0     0.1064   5     0.77   5 
 53   36.597414 2.338E-24 8.755E-05.05800.064  164.74330.750.000490              0              0                    R  9      677665 5 8 2 2 1 7    21.0   19.0     0.1064   5     0.77   5 
 51   36.676085 3.419E-45 2.849E-06.05800.06410617.32510.750.000490              5              5                    R  9      457665 5 8 2 2 1 7    21.0   19.0     0.1064   5     0.77   5 
 52   36.737068 1.320E-23 8.851E-05.05800.064  165.37220.750.000490              0              0                    R  9      677665 5 8 2 2 1 7    42.0   38.0     0.1064   5     0.77   5 
 54   36.782330 1.688E-34 2.547E-05.05800.064 4372.35720.750.000490              2              2                    R  9      677665 5 8 2 2 1 7   126.0  114.0     0.1064   5     0.77   5 
 51   37.026028 6.791E-42 2.876E-07.05800.064 8581.14700.750.000490              4              4                    R  9      477665 5 8 2 2 1 7    21.0   19.0     0.1064   5     0.77   5 
 55   37.061161 3.163E-45 1.014E-06.05730.063 8216.05750.750.000520              4              4                    R 10      477665 5 8 2 2 1 7    46.0   42.0     0.1059   5     0.77   5 
 54   37.119153 9.065E-30 5.376E-05.05800.064 2283.38870.750.000490              1              1                    R  9      677665 5 8 2 2 1 7   126.0  114.0     0.1064   5     0.77   5 
 51   37.376004 4.200E-36 7.957E-06.05800.064 6518.69160.750.000490              3              3                    R  9      477665 5 8 2 2 1 7    21.0   19.0     0.1064   5     0.77   5 
 55   37.394360 4.548E-40 1.022E-05.05730.063 6246.01850.750.000520              3              3                    R 10      477665 5 8 2 2 1 7    46.0   42.0     0.1059   5     0.77   5 
 54   37.455999 4.551E-25 9.356E-05.05800.064  168.60960.750.000490              0              0                    R  9      677665 5 8 2 2 1 7   126.0  114.0     0.1064   5     0.77   5 
 51   37.726009 3.579E-31 2.668E-05.05800.064 4429.88980.750.000490              2              2                    R  9      677665 5 8 2 2 1 7    21.0   19.0     0.1064   5     0.77   5 
 55   37.727585 2.112E-35 2.959E-05.05730.063 4252.04190.750.000520              2              2                    R 10      677665 5 8 2 2 1 7    46.0   42.0     0.1059   5     0.77   5 
 55   38.060834 7.702E-31 5.987E-05.05730.063 2234.06930.750.000520              1              1                    R 10      677665 5 8 2 2 1 7    46.0   42.0     0.1059   5     0.77   5 
 51   38.076042 2.221E-26 5.729E-05.05800.064 2314.67390.750.000490              1              1                    R  9      687665 5 8 2 2 1 7    21.0   19.0     0.1064   5     0.77   5 
 56   38.301561 5.866E-41 1.032E-05.05730.063 6323.06400.750.000520              3              3                    R 10      477665 5 8 2 2 1 7   276.0  252.0     0.1059   5     0.77   5 
 55   38.394104 2.652E-26 1.018E-04.05730.063  192.04380.750.000520              0              0                    R 10      677665 5 8 2 2 1 7    46.0   42.0     0.1059   5     0.77   5 
 51   38.426098 1.282E-21 1.006E-04.05800.064  172.97800.750.000490              0              0                    R  9      687665 5 8 2 2 1 7    21.0   19.0     0.1064   5     0.77   5 
 56   38.647193 3.165E-36 3.099E-05.05730.063 4305.57170.750.000520              2              2                    R 10      677665 5 8 2 2 1 7   276.0  252.0     0.1059   5     0.77   5 
 53   38.820872 7.261E-44 6.790E-07.05730.063 8411.60650.750.000520              4              4                    R 10      477665 5 8 2 2 1 7    23.0   21.0     0.1059   5     0.77   5 
 52   38.966230 3.616E-43 6.522E-07.05730.063 8427.53940.750.000520              4              4                    R 10      477665 5 8 2 2 1 7    46.0   42.0     0.1059   5     0.77   5 
 56   38.992850 1.317E-31 6.364E-05.05730.063 2263.49320.750.000520              1              1                    R 10      677665 5 8 2 2 1 7   276.0  252.0     0.1059   5     0.77   5 
 53   39.178620 1.973E-38 1.040E-05.05730.063 6396.74410.750.000520              3              3                    R 10      477665 5 8 2 2 1 7    23.0   21.0     0.1059   5     0.77   5 
 52   39.326033 1.042E-37 1.041E-05.05730.063 6409.02950.750.000520              3              3                    R 10      477665 5 8 2 2 1 7    46.0   42.0     0.1059   5     0.77   5 
 56   39.338529 5.155E-27 1.091E-04.05730.063  196.76960.750.000520              0              0                    R 10      677665 5 8 2 2 1 7   276.0  252.0     0.1059   5     0.77   5 
 53   39.536397 1.230E-33 3.235E-05.05730.063 4356.78720.750.000520              2              2                    R 10      677665 5 8 2 2 1 7    23.0   21.0     0.1059   5     0.77   5 
 52   39.685866 6.657E-33 3.257E-05.05730.063 4365.32960.750.000520              2              2                    R 10      677665 5 8 2 2 1 7    46.0   42.0     0.1059   5     0.77   5 
 54   39.714267 6.410E-45 5.190E-07.05730.063 8509.22590.750.000520              4              4                    R 10      477665 5 8 2 2 1 7   138.0  126.0     0.1059   5     0.77   5 
 53   39.894200 5.809E-29 6.741E-05.05730.063 2291.67320.750.000520              1              1                    R 10      677665 5 8 2 2 1 7    23.0   21.0     0.1059   5     0.77   5 
 52   40.045725 3.210E-28 6.805E-05.05730.063 2296.37670.750.000520              1              1                    R 10      677665 5 8 2 2 1 7    46.0   42.0     0.1059   5     0.77   5 
 54   40.084714 2.552E-39 1.045E-05.05730.063 6472.02390.750.000520              3              3                    R 10      477665 5 8 2 2 1 7   138.0  126.0     0.1059   5     0.77   5 
 53   40.252028 2.571E-24 1.165E-04.05730.063  201.34070.750.000520              0              0                    R 10      677665 5 8 2 2 1 7    23.0   21.0     0.1059   5     0.77   5 
 51   40.338040 3.872E-45 3.906E-06.05730.06310654.00120.750.000520              5              5                    R 10      457665 5 8 2 2 1 7    23.0   21.0     0.1059   5     0.77   5 
 52   40.405608 1.450E-23 1.178E-04.05730.063  202.10920.750.000520              0              0                    R 10      677665 5 8 2 2 1 7    46.0   42.0     0.1059   5     0.77   5 
 55   40.424786 3.256E-45 1.265E-06.05670.062 8253.11870.740.000550              4              4                    R 11      477665 5 8 2 2 1 7    50.0   46.0     0.1053   5     0.76   5 
 54   40.455192 1.847E-34 3.375E-05.05730.063 4409.13950.750.000520              2              2                    R 10      677665 5 8 2 2 1 7   138.0  126.0     0.1059   5     0.77   5 
 51   40.722977 6.884E-42 3.536E-07.05730.063 8618.17300.750.000520              4              4                    R 10      477665 5 8 2 2 1 7    23.0   21.0     0.1059   5     0.77   5 
 55   40.788276 4.816E-40 1.313E-05.05670.062 6283.41290.740.000550              3              3                    R 11      477665 5 8 2 2 1 7    50.0   46.0     0.1053   5     0.76   5 
 54   40.825697 9.927E-30 7.143E-05.05730.063 2320.50790.750.000520              1              1                    R 10      677665 5 8 2 2 1 7   138.0  126.0     0.1059   5     0.77   5 
 51   41.107951 4.548E-36 1.047E-05.05730.063 6556.06760.750.000520              3              3                    R 10      477665 5 8 2 2 1 7    23.0   21.0     0.1059   5     0.77   5 
 55   41.151794 2.246E-35 3.823E-05.05670.062 4289.76950.740.000550              2              2                    R 11      677665 5 8 2 2 1 7    50.0   46.0     0.1053   5     0.76   5 
 54   41.196228 4.982E-25 1.245E-04.05730.063  206.06560.750.000520              0              0                    R 10      677665 5 8 2 2 1 7   138.0  126.0     0.1059   5     0.77   5 
 51   41.492957 3.896E-31 3.535E-05.05730.063 4467.61580.750.000520              2              2                    R 10      677665 5 8 2 2 1 7    23.0   21.0     0.1059   5     0.77   5 
 55   41.515338 8.194E-31 7.754E-05.05670.062 2272.13010.740.000550              1              1                    R 11      677665 5 8 2 2 1 7    50.0   46.0     0.1053   5     0.76   5 
 56   41.777671 6.178E-41 1.325E-05.05670.062 6361.36550.740.000550              3              3                    R 11      477665 5 8 2 2 1 7   300.0  276.0     0.1053   5     0.76   5 
 51   41.877992 2.420E-26 7.611E-05.05730.063 2352.74990.750.000520              1              1                    R 10      687665 5 8 2 2 1 7    23.0   21.0     0.1059   5     0.77   5 
 55   41.878905 2.821E-26 1.320E-04.05670.062  230.43790.740.000550              0              0                    R 11      677665 5 8 2 2 1 7    50.0   46.0     0.1053   5     0.76   5 
 56   42.154724 3.348E-36 4.002E-05.05670.062 4344.21890.740.000550              2              2                    R 11      677665 5 8 2 2 1 7   300.0  276.0     0.1053   5     0.76   5 
 51   42.263054 1.397E-21 1.339E-04.05730.063  211.40410.750.000520              0              0                    R 10      687665 5 8 2 2 1 7    23.0   21.0     0.1059   5     0.77   5 
 53   42.343917 7.285E-44 8.325E-07.05670.062 8450.42730.740.000550              4              4                    R 11      477665 5 8 2 2 1 7    25.0   23.0     0.1053   5     0.76   5 
 52   42.502442 3.618E-43 7.982E-07.05670.062 8466.50560.740.000550              4              4                    R 11      477665 5 8 2 2 1 7    50.0   46.0     0.1053   5     0.76   5 
 56   42.531804 1.394E-31 8.241E-05.05670.062 2302.48610.740.000550              1              1                    R 11      677665 5 8 2 2 1 7   300.0  276.0     0.1053   5     0.76   5 
 53   42.734188 2.068E-38 1.334E-05.05670.062 6435.92270.740.000550              3              3                    R 11      477665 5 8 2 2 1 7    25.0   23.0     0.1053   5     0.76   5 
 52   42.894955 1.091E-37 1.335E-05.05670.062 6448.35560.740.000550              3              3                    R 11      477665 5 8 2 2 1 7    50.0   46.0     0.1053   5     0.76   5 
 56   42.908909 5.456E-27 1.415E-04.05670.062  236.10810.740.000550              0              0                    R 11      677665 5 8 2 2 1 7   300.0  276.0     0.1053   5     0.76   5 
 53   43.124490 1.295E-33 4.176E-05.05670.062 4396.32360.740.000550              2              2                    R 11      677665 5 8 2 2 1 7    25.0   23.0     0.1053   5     0.76   5 
 52   43.287500 7.003E-33 4.205E-05.05670.062 4405.01550.740.000550              2              2                    R 11      677665 5 8 2 2 1 7    50.0   46.0     0.1053   5     0.76   5 
 54   43.318238 6.319E-45 6.280E-07.05670.062 8548.94020.740.000550              4              4                    R 11      477665 5 8 2 2 1 7   150.0  138.0     0.1053   5     0.76   5 
 53   43.514820 6.121E-29 8.727E-05.05670.062 2331.56740.740.000550              1              1                    R 11      677665 5 8 2 2 1 7    25.0   23.0     0.1053   5     0.76   5 
 52   43.680073 3.380E-28 8.810E-05.05670.062 2336.42240.740.000550              1              1                    R 11      677665 5 8 2 2 1 7    50.0   46.0     0.1053   5     0.76   5 
 54   43.722363 2.660E-39 1.339E-05.05670.062 6512.10860.740.000550              3              3                    R 11      477665 5 8 2 2 1 7   150.0  138.0     0.1053   5     0.76   5 
 55   43.786958 3.213E-45 1.535E-06.05610.061 8293.54350.730.000505              4              4                    R 12      477665 5 8 2 2 1 7    54.0   50.0     0.1046   5     0.78   5 
 53   43.905177 2.708E-24 1.510E-04.05670.062  241.59270.740.000550              0              0                    R 11      677665 5 8 2 2 1 7    25.0   23.0     0.1053   5     0.76   5 
 52   44.072672 1.527E-23 1.527E-04.05670.062  242.51480.740.000550              0              0                    R 11      677665 5 8 2 2 1 7    50.0   46.0     0.1053   5     0.76   5 
 54   44.126520 1.935E-34 4.356E-05.05670.062 4449.59470.740.000550              2              2                    R 11      677665 5 8 2 2 1 7   150.0  138.0     0.1053   5     0.76   5 
 55   44.180739 4.906E-40 1.648E-05.05610.061 6324.20120.730.000505              3              3                    R 12      477665 5 8 2 2 1 7    54.0   50.0     0.1046   5     0.78   5 
 51   44.418311 6.605E-42 4.186E-07.05670.062 8658.89600.740.000550              4              4                    R 11      477665 5 8 2 2 1 7    25.0   23.0     0.1053   5     0.76   5 
 54   44.530707 1.041E-29 9.245E-05.05670.062 2361.33360.740.000550              1              1                    R 11      677665 5 8 2 2 1 7   150.0  138.0     0.1053   5     0.76   5 
 55   44.574550 2.298E-35 4.831E-05.05610.061 4330.92130.730.000505              2              2                    R 12      677665 5 8 2 2 1 7    54.0   50.0     0.1046   5     0.78   5 
 51   44.838283 4.709E-36 1.340E-05.05670.062 6597.17560.740.000550              3              3                    R 11      477665 5 8 2 2 1 7    25.0   23.0     0.1053   5     0.76   5 
 54   44.934922 5.221E-25 1.614E-04.05670.062  247.26180.740.000550              0              0                    R 11      677665 5 8 2 2 1 7   150.0  138.0     0.1053   5     0.76   5 
 55   44.968389 8.390E-31 9.823E-05.05610.061 2313.64540.730.000505              1              1                    R 12      677665 5 8 2 2 1 7    54.0   50.0     0.1046   5     0.78   5 
 56   45.252256 6.257E-41 1.663E-05.05610.061 6403.14320.730.000505              3              3                    R 12      477665 5 8 2 2 1 7   324.0  300.0     0.1046   5     0.78   5 
 51   45.258290 4.058E-31 4.561E-05.05670.062 4509.10880.740.000550              2              2                    R 11      677665 5 8 2 2 1 7    25.0   23.0     0.1053   5     0.76   5 
 55   45.362253 2.887E-26 1.675E-04.05610.061  272.31680.730.000505              0              0                    R 12      677665 5 8 2 2 1 7    54.0   50.0     0.1046   5     0.78   5 
 56   45.660731 3.407E-36 5.055E-05.05610.061 4386.37360.730.000505              2              2                    R 12      677665 5 8 2 2 1 7   324.0  300.0     0.1046   5     0.78   5 
 51   45.678328 2.523E-26 9.849E-05.05670.062 2394.62790.740.000550              1              1                    R 11      687665 5 8 2 2 1 7    25.0   23.0     0.1053   5     0.76   5 
 53   45.865364 6.984E-44 9.916E-07.05610.061 8492.77120.730.000505              4              4                    R 12      477665 5 8 2 2 1 7    27.0   25.0     0.1046   5     0.78   5 
 52   46.037045 3.459E-43 9.487E-07.05610.061 8509.00800.730.000505              4              4                    R 12      477665 5 8 2 2 1 7    54.0   50.0     0.1046   5     0.78   5 
 56   46.069234 1.420E-31 1.044E-04.05610.061 2345.01790.730.000505              1              1                    R 12      677665 5 8 2 2 1 7   324.0  300.0     0.1046   5     0.78   5 
 51   46.098394 1.456E-21 1.735E-04.05670.062  253.66720.740.000550              0              0                    R 11      687665 5 8 2 2 1 7    25.0   23.0     0.1053   5     0.76   5 
 53   46.288158 2.082E-38 1.672E-05.05610.061 6478.65690.730.000505              3              3                    R 12      477665 5 8 2 2 1 7    27.0   25.0     0.1046   5     0.78   5 
 52   46.462268 1.098E-37 1.673E-05.05610.061 6491.25050.730.000505              3              3                    R 12      477665 5 8 2 2 1 7    54.0   50.0     0.1046   5     0.78   5 
 56   46.477763 5.555E-27 1.795E-04.05610.061  279.01700.730.000505              0              0                    R 12      677665 5 8 2 2 1 7   324.0  300.0     0.1046   5     0.78   5 
 53   46.710985 1.311E-33 5.273E-05.05610.061 4439.44810.730.000505              2              2                    R 12      677665 5 8 2 2 1 7    27.0   25.0     0.1046   5     0.78   5 
 52   46.887524 7.083E-33 5.310E-05.05610.061 4448.30300.730.000505              2              2                    R 12      677665 5 8 2 2 1 7    54.0   50.0     0.1046   5     0.78   5 
 54   46.920535 5.937E-45 7.366E-07.05610.061 8592.25840.730.000505              4              4                    R 12      477665 5 8 2 2 1 7   162.0  150.0     0.1046   5     0.78   5 
 53   47.133843 6.202E-29 1.105E-04.05610.061 2375.08220.730.000505              1              1                    R 12      677665 5 8 2 2 1 7    27.0   25.0     0.1046   5     0.78   5 
 55   47.147555 3.048E-45 1.821E-06.05550.061 8337.33040.720.000505              4              4                    R 13      477665 5 8 2 2 1 7    58.0   54.0     0.1037   5     0.76   5 
 52   47.312812 3.422E-28 1.116E-04.05610.061 2380.10250.730.000505              1              1                    R 12      677665 5 8 2 2 1 7    54.0   50.0     0.1046   5     0.78   5 
 54   47.358337 2.662E-39 1.677E-05.05610.061 6555.83100.730.000505              3              3                    R 12      477665 5 8 2 2 1 7   162.0  150.0     0.1046   5     0.78   5 
 53   47.556729 2.743E-24 1.916E-04.05610.061  285.49790.730.000505              0              0                    R 12      677665 5 8 2 2 1 7    27.0   25.0     0.1046   5     0.78   5 
 55   47.571628 4.823E-40 2.030E-05.05550.061 6368.38190.720.000505              3              3                    R 13      477665 5 8 2 2 1 7    58.0   54.0     0.1037   5     0.76   5 
 51   47.656956 4.413E-45 6.867E-06.05610.06110738.33760.730.000505              5              5                    R 12      457665 5 8 2 2 1 7    27.0   25.0     0.1046   5     0.78   5 
 52   47.738127 1.545E-23 1.937E-04.05610.061  286.58750.730.000505              0              0                    R 12      677665 5 8 2 2 1 7    54.0   50.0     0.1046   5     0.78   5 
 54   47.796175 1.948E-34 5.499E-05.05610.061 4493.72130.730.000505              2              2                    R 12      677665 5 8 2 2 1 7   162.0  150.0     0.1046   5     0.78   5 
 55   47.995733 2.270E-35 5.989E-05.05550.061 4375.49580.720.000505              2              2                    R 13      677665 5 8 2 2 1 7    58.0   54.0     0.1037   5     0.76   5 
 51   48.111883 6.012E-42 4.784E-07.05610.061 8703.31430.730.000505              4              4                    R 12      477665 5 8 2 2 1 7    27.0   25.0     0.1046   5     0.78   5 
 54   48.234044 1.049E-29 1.170E-04.05610.061 2405.86430.730.000505              1              1                    R 12      677665 5 8 2 2 1 7   162.0  150.0     0.1046   5     0.78   5 
 55   48.419867 8.295E-31 1.221E-04.05550.061 2358.61380.720.000505              1              1                    R 13      677665 5 8 2 2 1 7    58.0   54.0     0.1037   5     0.76   5 
 51   48.566854 4.682E-36 1.676E-05.05610.061 6642.01390.730.000505              3              3                    R 12      477665 5 8 2 2 1 7    27.0   25.0     0.1046   5     0.78   5 
 54   48.671942 5.261E-25 2.046E-04.05610.061  292.19670.730.000505              0              0                    R 12      677665 5 8 2 2 1 7   162.0  150.0     0.1046   5     0.78   5 
 56   48.725189 6.112E-41 2.045E-05.05550.061 6448.39540.720.000505              3              3                    R 13      477665 5 8 2 2 1 7   348.0  324.0     0.1037   5     0.76   5 
 55   48.844027 2.854E-26 2.085E-04.05550.061  317.67910.720.000505              0              0                    R 13      677665 5 8 2 2 1 7    58.0   54.0     0.1037   5     0.76   5 
 51   49.021861 4.061E-31 5.754E-05.05610.061 4554.36700.730.000505              2              2                    R 12      677665 5 8 2 2 1 7    27.0   25.0     0.1046   5     0.78   5 
 56   49.165084 3.346E-36 6.265E-05.05550.061 4432.03430.720.000505              2              2                    R 13      677665 5 8 2 2 1 7   348.0  324.0     0.1037   5     0.76   5 
 53   49.385081 6.414E-44 1.150E-06.05550.061 8538.63660.720.000505              4              4                    R 13      477665 5 8 2 2 1 7    29.0   27.0     0.1037   5     0.76   5 
 51   49.476902 2.528E-26 1.247E-04.05610.061 2440.30620.730.000505              1              1                    R 12      687665 5 8 2 2 1 7    27.0   25.0     0.1046   5     0.78   5 
 52   49.569903 3.166E-43 1.098E-06.05550.061 8555.04510.720.000505              4              4                    R 13      477665 5 8 2 2 1 7    58.0   54.0     0.1037   5     0.76   5 
 56   49.605010 1.396E-31 1.297E-04.05550.061 2391.08710.720.000505              1              1                    R 13      677665 5 8 2 2 1 7   348.0  324.0     0.1037   5     0.76   5 
 53   49.840398 2.021E-38 2.055E-05.05550.061 6524.94510.720.000505              3              3                    R 13      477665 5 8 2 2 1 7    29.0   27.0     0.1037   5     0.76   5 
 51   49.931973 1.458E-21 2.200E-04.05610.061  299.76560.730.000505              0              0                    R 12      687665 5 8 2 2 1 7    27.0   25.0     0.1046   5     0.78   5 
 52   50.027836 1.064E-37 2.056E-05.05550.061 6537.71280.720.000505              3              3                    R 13      477665 5 8 2 2 1 7    58.0   54.0     0.1037   5     0.76   5 
 56   50.044964 5.458E-27 2.234E-04.05550.061  325.49480.720.000505              0              0                    R 13      677665 5 8 2 2 1 7   348.0  324.0     0.1037   5     0.76   5 
 53   50.295751 1.280E-33 6.532E-05.05550.061 4486.15910.720.000505              2              2                    R 13      677665 5 8 2 2 1 7    29.0   27.0     0.1037   5     0.76   5 
 52   50.485805 6.910E-33 6.577E-05.05550.061 4495.19050.720.000505              2              2                    R 13      677665 5 8 2 2 1 7    58.0   54.0     0.1037   5     0.76   5 
 55   50.506458 2.786E-45 2.114E-06.05490.060 8384.47800.710.000490              4              4                    R 14      477665 5 8 2 2 1 7    62.0   58.0     0.1028   5     0.75   5 
 54   50.521020 5.327E-45 8.394E-07.05550.061 8639.17900.720.000505              4              4                    R 13      477665 5 8 2 2 1 7   174.0  162.0     0.1037   5     0.76   5 
 53   50.751136 6.063E-29 1.373E-04.05550.061 2422.21600.720.000505              1              1                    R 13      677665 5 8 2 2 1 7    29.0   27.0     0.1037   5     0.76   5 
 52   50.943807 3.342E-28 1.386E-04.05550.061 2427.41530.720.000505              1              1                    R 13      677665 5 8 2 2 1 7    58.0   54.0     0.1037   5     0.76   5 
 55   50.960822 4.587E-40 2.457E-05.05490.060 6415.95350.710.000490              3              3                    R 14      477665 5 8 2 2 1 7    62.0   58.0     0.1028   5     0.75   5 
 54   50.992500 2.568E-39 2.059E-05.05550.061 6603.18930.720.000505              3              3                    R 13      477665 5 8 2 2 1 7   174.0  162.0     0.1037   5     0.76   5 
 53   51.206550 2.681E-24 2.385E-04.05550.061  333.05460.720.000505              0              0                    R 13      677665 5 8 2 2 1 7    29.0   27.0     0.1037   5     0.76   5 
 51   51.313624 4.472E-45 8.871E-06.05550.06110785.99460.720.000505              5              5                    R 13      457665 5 8 2 2 1 7    29.0   27.0     0.1037   5     0.76   5 
 52   51.401837 1.508E-23 2.411E-04.05550.061  334.32560.720.000505              0              0                    R 13      677665 5 8 2 2 1 7    58.0   54.0     0.1037   5     0.76   5 
 55   51.415220 2.170E-35 7.304E-05.05490.060 4423.49150.710.000490              2              2                    R 14      677665 5 8 2 2 1 7    62.0   58.0     0.1028   5     0.75   5 
 54   51.464017 1.892E-34 6.809E-05.05550.061 4541.51740.720.000505              2              2                    R 13      677665 5 8 2 2 1 7   174.0  162.0     0.1037   5     0.76   5 
 51   51.803548 5.198E-42 5.283E-07.05550.061 8751.42620.720.000505              4              4                    R 13      477665 5 8 2 2 1 7    29.0   27.0     0.1037   5     0.76   5 
 55   51.869649 7.938E-31 1.494E-04.05490.060 2407.03370.710.000490              1              1                    R 14      677665 5 8 2 2 1 7    62.0   58.0     0.1028   5     0.75   5 
 54   51.935568 1.020E-29 1.454E-04.05550.061 2454.09830.720.000505              1              1                    R 13      677665 5 8 2 2 1 7   174.0  162.0     0.1037   5     0.76   5 
 56   52.196342 5.773E-41 2.473E-05.05490.060 6497.12060.710.000490              3              3                    R 14      477665 5 8 2 2 1 7   372.0  348.0     0.1028   5     0.75   5 
 51   52.293516 4.483E-36 2.055E-05.05550.061 6690.58070.720.000505              3              3                    R 13      477665 5 8 2 2 1 7    29.0   27.0     0.1037   5     0.76   5 
 55   52.324106 2.729E-26 2.555E-04.05490.060  366.52310.710.000490              0              0                    R 14      677665 5 8 2 2 1 7    62.0   58.0     0.1028   5     0.75   5 
 54   52.407150 5.111E-25 2.547E-04.05550.061  340.86870.720.000505              0              0                    R 13      677665 5 8 2 2 1 7   174.0  162.0     0.1037   5     0.76   5 
 56   52.667659 3.179E-36 7.637E-05.05490.060 4481.19940.710.000490              2              2                    R 14      677665 5 8 2 2 1 7   372.0  348.0     0.1028   5     0.75   5 
 51   52.783524 3.916E-31 7.122E-05.05550.061 4603.38890.720.000505              2              2                    R 13      677665 5 8 2 2 1 7    29.0   27.0     0.1037   5     0.76   5 
 53   52.902934 5.651E-44 1.302E-06.05490.060 8588.02170.710.000490              4              4                    R 14      477665 5 8 2 2 1 7    31.0   29.0     0.1028   5     0.75   5 
 52   53.100884 2.778E-43 1.239E-06.05490.060 8604.61500.710.000490              4              4                    R 14      477665 5 8 2 2 1 7    62.0   58.0     0.1028   5     0.75   5 
 56   53.139008 1.327E-31 1.587E-04.05490.060 2440.69210.710.000490              1              1                    R 14      677665 5 8 2 2 1 7   372.0  348.0     0.1028   5     0.75   5 
 51   53.273568 2.441E-26 1.549E-04.05550.061 2489.78310.720.000505              1              1                    R 13      687665 5 8 2 2 1 7    29.0   27.0     0.1037   5     0.76   5 
 53   53.390775 1.896E-38 2.482E-05.05490.060 6574.78550.710.000490              3              3                    R 14      477665 5 8 2 2 1 7    31.0   29.0     0.1028   5     0.75   5 
 52   53.591527 9.975E-38 2.483E-05.05490.060 6587.74060.710.000490              3              3                    R 14      477665 5 8 2 2 1 7    62.0   58.0     0.1028   5     0.75   5 
 56   53.610386 5.189E-27 2.737E-04.05490.060  375.53980.710.000490              0              0                    R 14      677665 5 8 2 2 1 7   372.0  348.0     0.1028   5     0.75   5 
 51   53.763644 1.407E-21 2.738E-04.05550.061  349.69750.720.000505              0              0                    R 13      687665 5 8 2 2 1 7    29.0   27.0     0.1037   5     0.76   5 
 53   53.878653 1.209E-33 7.959E-05.05490.060 4536.45490.710.000490              2              2                    R 14      677665 5 8 2 2 1 7    31.0   29.0     0.1028   5     0.75   5 
 52   54.082208 6.518E-33 8.013E-05.05490.060 4545.67630.710.000490              2              2                    R 14      677665 5 8 2 2 1 7    62.0   58.0     0.1028   5     0.75   5 
 54   54.119552 4.570E-45 9.302E-07.05490.060 8689.70000.710.000490              4              4                    R 14      477665 5 8 2 2 1 7   186.0  174.0     0.1028   5     0.75   5 
 55   54.348201 4.228E-40 2.929E-05.05420.059 6466.91440.700.000495              3              3                    R 15      477665 5 8 2 2 1 7    66.0   62.0     0.1017   5     0.75   5 
 53   54.366565 5.731E-29 1.679E-04.05490.060 2472.96720.710.000490              1              1                    R 14      677665 5 8 2 2 1 7    31.0   29.0     0.1028   5     0.75   5 
 52   54.572924 3.156E-28 1.695E-04.05490.060 2478.35910.710.000490              1              1                    R 14      677665 5 8 2 2 1 7    62.0   58.0     0.1028   5     0.75   5 
 54   54.624710 2.392E-39 2.483E-05.05490.060 6654.18180.710.000490              3              3                    R 14      477665 5 8 2 2 1 7   186.0  174.0     0.1028   5     0.75   5 
 55   54.832892 2.012E-35 8.779E-05.05420.059 4474.90680.700.000495              2              2                    R 15      677665 5 8 2 2 1 7    66.0   62.0     0.1017   5     0.75   5 
 53   54.854508 2.533E-24 2.921E-04.05490.060  384.26120.710.000490              0              0                    R 14      677665 5 8 2 2 1 7    31.0   29.0     0.1028   5     0.75   5 
 51   54.968238 4.393E-45 1.130E-05.05490.06010837.30820.710.000490              5              5                    R 14      457665 5 8 2 2 1 7    31.0   29.0     0.1028   5     0.75   5 
 52   55.063670 1.424E-23 2.953E-04.05490.060  385.72750.710.000490              0              0                    R 14      677665 5 8 2 2 1 7    62.0   58.0     0.1028   5     0.75   5 
 54   55.129907 1.775E-34 8.293E-05.05490.060 4592.98150.710.000490              2              2                    R 14      677665 5 8 2 2 1 7   186.0  174.0     0.1028   5     0.75   5 
 55   55.317616 7.367E-31 1.802E-04.05420.059 2458.90330.700.000495              1              1                    R 15      677665 5 8 2 2 1 7    66.0   62.0     0.1017   5     0.75   5 
 51   55.493157 4.266E-42 5.638E-07.05490.060 8803.22970.710.000490              4              4                    R 14      477665 5 8 2 2 1 7    31.0   29.0     0.1028   5     0.75   5 
 54   55.635140 9.580E-30 1.778E-04.05490.060 2506.03390.710.000490              1              1                    R 14      677665 5 8 2 2 1 7   186.0  174.0     0.1028   5     0.75   5 
 56   55.665589 5.282E-41 2.946E-05.05420.059 6549.31700.700.000495              3              3                    R 15      477665 5 8 2 2 1 7   396.0  372.0     0.1017   5     0.75   5 
 55   55.802369 2.532E-26 3.087E-04.05420.059  418.84720.700.000495              0              0                    R 15      677665 5 8 2 2 1 7    66.0   62.0     0.1017   5     0.75   5 
 51   56.018124 4.143E-36 2.475E-05.05490.060 6742.87420.710.000490              3              3                    R 14      477665 5 8 2 2 1 7    31.0   29.0     0.1028   5     0.75   5 
 54   56.140405 4.800E-25 3.119E-04.05490.060  393.27580.710.000490              0              0                    R 14      677665 5 8 2 2 1 7   186.0  174.0     0.1028   5     0.75   5 
 56   56.168327 2.927E-36 9.175E-05.05420.059 4533.86710.700.000495              2              2                    R 15      677665 5 8 2 2 1 7   396.0  372.0     0.1017   5     0.75   5 
 53   56.418791 4.781E-44 1.439E-06.05420.059 8640.92460.700.000495              4              4                    R 15      477665 5 8 2 2 1 7    33.0   31.0     0.1017   5     0.75   5 
 51   56.543133 3.649E-31 8.669E-05.05490.060 4656.17240.710.000490              2              2                    R 14      677665 5 8 2 2 1 7    31.0   29.0     0.1028   5     0.75   5 
 52   56.629854 2.340E-43 1.364E-06.05420.059 8657.71590.700.000495              4              4                    R 15      477665 5 8 2 2 1 7    66.0   62.0     0.1017   5     0.75   5 
 56   56.671099 1.224E-31 1.913E-04.05420.059 2493.83120.700.000495              1              1                    R 15      677665 5 8 2 2 1 7   396.0  372.0     0.1017   5     0.75   5 
 53   56.939155 1.723E-38 2.953E-05.05420.059 6628.17630.700.000495              3              3                    R 15      477665 5 8 2 2 1 7    33.0   31.0     0.1017   5     0.75   5 
 51   57.068180 2.277E-26 1.892E-04.05490.060 2543.05670.710.000490              1              1                    R 14      687665 5 8 2 2 1 7    31.0   29.0     0.1028   5     0.75   5 
 52   57.153207 9.051E-38 2.953E-05.05420.059 6641.33210.700.000495              3              3                    R 15      477665 5 8 2 2 1 7    66.0   62.0     0.1017   5     0.75   5 
 56   57.173901 4.781E-27 3.307E-04.05420.059  429.15020.700.000495              0              0                    R 15      677665 5 8 2 2 1 7   396.0  372.0     0.1017   5     0.75   5 
 53   57.459559 1.106E-33 9.558E-05.05420.059 4590.33350.700.000495              2              2                    R 15      677665 5 8 2 2 1 7    33.0   31.0     0.1017   5     0.75   5 
 51   57.593260 1.312E-21 3.353E-04.05490.060  403.46120.710.000490              0              0                    R 14      687665 5 8 2 2 1 7    31.0   29.0     0.1028   5     0.75   5 
 52   57.676600 5.957E-33 9.622E-05.05420.059 4599.75860.700.000495              2              2                    R 15      677665 5 8 2 2 1 7    66.0   62.0     0.1017   5     0.75   5 
 55   57.733643 3.783E-40 3.446E-05.05350.058 6521.26260.690.000360              3              3                    R 16      477665 5 8 2 2 1 7    70.0   66.0     0.1006   5     0.73   5 
 53   57.979998 5.250E-29 2.024E-04.05420.059 2527.33370.700.000495              1              1                    R 15      677665 5 8 2 2 1 7    33.0   31.0     0.1017   5     0.75   5 
 52   58.200030 2.888E-28 2.043E-04.05420.059 2532.93210.700.000495              1              1                    R 15      677665 5 8 2 2 1 7    66.0   62.0     0.1017   5     0.75   5 
 55   58.248628 1.811E-35 1.042E-04.05350.058 4529.73960.690.000360              2              2                    R 16      677665 5 8 2 2 1 7    70.0   66.0     0.1006   5     0.73   5 
 54   58.254829 2.157E-39 2.950E-05.05420.059 6708.80650.700.000495              3              3                    R 15      477665 5 8 2 2 1 7   198.0  186.0     0.1017   5     0.75   5 
 53   58.500469 2.319E-24 3.528E-04.05420.059  439.11570.700.000495              0              0                    R 15      677665 5 8 2 2 1 7    33.0   31.0     0.1017   5     0.75   5 
 52   58.723492 1.302E-23 3.566E-04.05420.059  440.79120.700.000495              0              0                    R 15      677665 5 8 2 2 1 7    66.0   62.0     0.1017   5     0.75   5 
 55   58.763646 6.641E-31 2.146E-04.05350.058 2514.22090.690.000360              1              1                    R 16      677665 5 8 2 2 1 7    70.0   66.0     0.1006   5     0.73   5 
 54   58.793706 1.613E-34 9.954E-05.05420.059 4648.11140.700.000495              2              2                    R 15      677665 5 8 2 2 1 7   198.0  186.0     0.1017   5     0.75   5 
 56   59.132803 4.689E-41 3.461E-05.05350.058 6604.98260.690.000360              3              3                    R 16      477665 5 8 2 2 1 7   420.0  396.0     0.1006   5     0.73   5 
 51   59.180565 3.319E-42 5.804E-07.05420.059 8858.72290.700.000495              4              4                    R 15      477665 5 8 2 2 1 7    33.0   31.0     0.1017   5     0.75   5 
 55   59.278696 2.281E-26 3.684E-04.05350.058  474.64960.690.000360              0              0                    R 16      677665 5 8 2 2 1 7    70.0   66.0     0.1006   5     0.73   5 
 54   59.332621 8.718E-30 2.142E-04.05420.059 2561.66900.700.000495              1              1                    R 15      677665 5 8 2 2 1 7   198.0  186.0     0.1017   5     0.75   5 
 56   59.666962 2.617E-36 1.088E-04.05350.058 4590.03540.690.000360              2              2                    R 16      677665 5 8 2 2 1 7   420.0  396.0     0.1006   5     0.73   5 
 51   59.740531 3.704E-36 2.936E-05.05420.059 6798.89240.700.000495              3              3                    R 15      477665 5 8 2 2 1 7    33.0   31.0     0.1017   5     0.75   5 
 54   59.871570 4.366E-25 3.767E-04.05420.059  449.41620.700.000495              0              0                    R 15      677665 5 8 2 2 1 7   198.0  186.0     0.1017   5     0.75   5 
 53   59.932519 3.886E-44 1.553E-06.05350.058 8697.34340.690.000360              4              4                    R 16      477665 5 8 2 2 1 7    35.0   33.0     0.1006   5     0.73   5 
 52   60.156677 1.892E-43 1.467E-06.05350.058 8714.34570.690.000360              4              4                    R 16      477665 5 8 2 2 1 7    70.0   66.0     0.1006   5     0.73   5 
 56   60.201156 1.095E-31 2.278E-04.05350.058 2550.50230.690.000360              1              1                    R 16      677665 5 8 2 2 1 7   420.0  396.0     0.1006   5     0.73   5 
 51   60.300541 3.290E-31 1.040E-04.05420.059 4712.71560.700.000495              2              2                    R 15      677665 5 8 2 2 1 7    33.0   31.0     0.1017   5     0.75   5 
 53   60.485407 1.518E-38 3.465E-05.05350.058 6685.11540.690.000360              3              3                    R 16      477665 5 8 2 2 1 7    35.0   33.0     0.1006   5     0.73   5 
 52   60.712741 7.964E-38 3.464E-05.05350.058 6698.48530.690.000360              3              3                    R 16      477665 5 8 2 2 1 7    70.0   66.0     0.1006   5     0.73   5 
 56   60.735383 4.278E-27 3.945E-04.05350.058  486.32410.690.000360              0              0                    R 16      677665 5 8 2 2 1 7   420.0  396.0     0.1006   5     0.73   5 
 51   60.860590 2.057E-26 2.280E-04.05420.059 2600.12490.700.000495              1              1                    R 15      687665 5 8 2 2 1 7    33.0   31.0     0.1017   5     0.75   5 
 53   61.038336 9.820E-34 1.133E-04.05350.058 4647.79310.690.000360              2              2                    R 16      677665 5 8 2 2 1 7    35.0   33.0     0.1006   5     0.73   5 
 55   61.117028 3.290E-40 4.005E-05.05270.057 6578.99620.680.000400              3              3                    R 17      477665 5 8 2 2 1 7    74.0   70.0     0.0994   5     0.73   5 
 52   61.268847 5.282E-33 1.141E-04.05350.058 4657.43520.690.000360              2              2                    R 16      677665 5 8 2 2 1 7    70.0   66.0     0.1006   5     0.73   5 
 51   61.420675 1.185E-21 4.048E-04.05420.059  461.05440.700.000495              0              0                    R 15      687665 5 8 2 2 1 7    33.0   31.0     0.1017   5     0.75   5 
 53   61.591302 4.668E-29 2.409E-04.05350.058 2585.31370.690.000360              1              1                    R 16      677665 5 8 2 2 1 7    35.0   33.0     0.1006   5     0.73   5 
 55   61.662306 1.586E-35 1.222E-04.05270.057 4587.98830.680.000400              2              2                    R 17      677665 5 8 2 2 1 7    74.0   70.0     0.0994   5     0.73   5 
 52   61.824990 2.565E-28 2.432E-04.05350.058 2591.13210.690.000360              1              1                    R 16      677665 5 8 2 2 1 7    70.0   66.0     0.1006   5     0.73   5 
 54   61.882718 1.886E-39 3.457E-05.05350.058 6767.06140.690.000360              3              3                    R 16      477665 5 8 2 2 1 7   210.0  198.0     0.1006   5     0.73   5 
 53   62.144302 2.061E-24 4.209E-04.05350.058  497.61620.690.000360              0              0                    R 16      677665 5 8 2 2 1 7    35.0   33.0     0.1006   5     0.73   5 
 55   62.207620 5.823E-31 2.527E-04.05270.057 2572.98460.680.000400              1              1                    R 17      677665 5 8 2 2 1 7    74.0   70.0     0.0994   5     0.73   5 
 52   62.381168 1.156E-23 4.254E-04.05350.058  499.51460.690.000360              0              0                    R 16      677665 5 8 2 2 1 7    70.0   66.0     0.1006   5     0.73   5 
 54   62.455276 1.422E-34 1.179E-04.05350.058 4706.90510.690.000360              2              2                    R 16      677665 5 8 2 2 1 7   210.0  198.0     0.1006   5     0.73   5 
 56   62.597856 4.045E-41 4.017E-05.05270.057 6664.11540.680.000400              3              3                    R 17      477665 5 8 2 2 1 7   444.0  420.0     0.0994   5     0.73   5 
 55   62.752965 1.999E-26 4.347E-04.05270.057  533.92830.680.000400              0              0                    R 17      677665 5 8 2 2 1 7    74.0   70.0     0.0994   5     0.73   5 
 51   62.865626 2.439E-42 5.744E-07.05350.058 8917.90350.690.000360              4              4                    R 16      477665 5 8 2 2 1 7    35.0   33.0     0.1006   5     0.73   5 
 54   63.027872 7.697E-30 2.549E-04.05350.058 2621.00170.690.000360              1              1                    R 16      677665 5 8 2 2 1 7   210.0  198.0     0.1006   5     0.73   5 
 56   63.163437 2.274E-36 1.276E-04.05270.057 4649.70240.680.000400              2              2                    R 17      677665 5 8 2 2 1 7   444.0  420.0     0.0994   5     0.73   5 
 53   63.443986 3.033E-44 1.638E-06.05270.057 8757.27590.680.000400              4              4                    R 17      477665 5 8 2 2 1 7    37.0   35.0     0.0994   5     0.73   5 
 51   63.460590 3.208E-36 3.435E-05.05350.058 6858.63290.690.000360              3              3                    R 16      477665 5 8 2 2 1 7    35.0   33.0     0.1006   5     0.73   5 
 54   63.600503 3.852E-25 4.492E-04.05350.058  509.28780.690.000360              0              0                    R 16      677665 5 8 2 2 1 7   210.0  198.0     0.1006   5     0.73   5 
 52   63.681222 1.468E-43 1.539E-06.05270.057 8774.50240.680.000400              4              4                    R 17      477665 5 8 2 2 1 7    74.0   70.0     0.0994   5     0.73   5 
 56   63.729054 9.533E-32 2.682E-04.05270.057 2610.70340.680.000400              1              1                    R 17      677665 5 8 2 2 1 7   444.0  420.0     0.0994   5     0.73   5 
 55   63.922704 1.370E-45 3.175E-06.05190.056 8606.63850.670.000300              4              4                    R 18      477665 5 8 2 2 1 7    78.0   74.0     0.0982   5     0.73   5 
 53   64.029397 1.299E-38 4.016E-05.05270.057 6745.60080.680.000400              3              3                    R 17      477665 5 8 2 2 1 7    37.0   35.0     0.0994   5     0.73   5 
 51   64.055601 2.877E-31 1.232E-04.05350.058 4773.01610.690.000360              2              2                    R 16      677665 5 8 2 2 1 7    35.0   33.0     0.1006   5     0.73   5 
 52   64.269997 6.805E-38 4.014E-05.05270.057 6759.19810.680.000400              3              3                    R 17      477665 5 8 2 2 1 7    74.0   70.0     0.0994   5     0.73   5 
 56   64.294705 3.722E-27 4.655E-04.05270.057  547.05940.680.000400              0              0                    R 17      677665 5 8 2 2 1 7   444.0  420.0     0.0994   5     0.73   5 
 55   64.498235 2.785E-40 4.604E-05.05190.056 6640.11320.670.000300              3              3                    R 18      477665 5 8 2 2 1 7    78.0   74.0     0.0982   5     0.73   5 
 53   64.614852 8.472E-34 1.328E-04.05270.057 4708.83140.680.000400              2              2                    R 17      677665 5 8 2 2 1 7    37.0   35.0     0.0994   5     0.73   5 
 51   64.650653 1.802E-26 2.712E-04.05350.058 2660.98550.690.000360              1              1                    R 16      687665 5 8 2 2 1 7    35.0   33.0     0.1006   5     0.73   5 
 52   64.858815 4.552E-33 1.337E-04.05270.057 4718.70400.680.000400              2              2                    R 17      677665 5 8 2 2 1 7    74.0   70.0     0.0994   5     0.73   5 
 54   64.902045 2.198E-45 1.069E-06.05270.057 8862.84570.680.000400              4              4                    R 17      477665 5 8 2 2 1 7   222.0  210.0     0.0994   5     0.73   5 
 55   65.073807 1.353E-35 1.419E-04.05190.056 4649.65060.670.000300              2              2                    R 18      677665 5 8 2 2 1 7    78.0   74.0     0.0982   5     0.73   5 
 53   65.200345 4.033E-29 2.836E-04.05270.057 2646.90500.680.000400              1              1                    R 17      677665 5 8 2 2 1 7    37.0   35.0     0.0994   5     0.73   5 
 51   65.245742 1.037E-21 4.827E-04.05350.058  522.47510.690.000360              0              0                    R 16      687665 5 8 2 2 1 7    35.0   33.0     0.1006   5     0.73   5 
 52   65.447672 2.213E-28 2.862E-04.05270.057 2652.95710.680.000400              1              1                    R 17      677665 5 8 2 2 1 7    74.0   70.0     0.0994   5     0.73   5 
 54   65.508238 1.600E-39 4.001E-05.05270.057 6828.94410.680.000400              3              3                    R 17      477665 5 8 2 2 1 7   222.0  210.0     0.0994   5     0.73   5 
 55   65.649415 4.972E-31 2.946E-04.05190.056 2635.19220.670.000300              1              1                    R 18      677665 5 8 2 2 1 7    78.0   74.0     0.0982   5     0.73   5 
 53   65.785873 1.780E-24 4.965E-04.05270.057  559.76050.680.000400              0              0                    R 17      677665 5 8 2 2 1 7    37.0   35.0     0.0994   5     0.73   5 
 51   65.918283 3.510E-45 2.187E-05.05270.05711013.16780.680.000400              5              5                    R 17      457665 5 8 2 2 1 7    37.0   35.0     0.0994   5     0.73   5 
 52   66.036564 9.971E-24 5.018E-04.05270.057  561.89580.680.000400              0              0                    R 17      677665 5 8 2 2 1 7    74.0   70.0     0.0994   5     0.73   5 
 56   66.060623 3.394E-41 4.611E-05.05190.056 6726.71320.670.000300              3              3                    R 18      477665 5 8 2 2 1 7   468.0  444.0     0.0982   5     0.73   5 
 54   66.114475 1.217E-34 1.382E-04.05270.057 4769.36030.680.000400              2              2                    R 17      677665 5 8 2 2 1 7   222.0  210.0     0.0994   5     0.73   5 
 55   66.225056 1.706E-26 5.080E-04.05190.056  596.68120.670.000300              0              0                    R 18      677665 5 8 2 2 1 7    78.0   74.0     0.0982   5     0.73   5 
 51   66.548192 1.683E-42 5.434E-07.05270.057 8980.76910.680.000400              4              4                    R 17      477665 5 8 2 2 1 7    37.0   35.0     0.0994   5     0.73   5 
 56   66.657626 1.924E-36 1.481E-04.05190.056 4712.86580.670.000300              2              2                    R 18      677665 5 8 2 2 1 7   468.0  444.0     0.0982   5     0.73   5 
 54   66.720754 6.601E-30 2.999E-04.05270.057 2684.02950.680.000400              1              1                    R 17      677665 5 8 2 2 1 7   222.0  210.0     0.0994   5     0.73   5 
 53   66.953058 2.271E-44 1.685E-06.05190.056 8820.71990.670.000300              4              4                    R 18      477665 5 8 2 2 1 7    39.0   37.0     0.0982   5     0.73   5 
 51   67.178156 2.695E-36 3.968E-05.05270.057 6922.09350.680.000400              3              3                    R 17      477665 5 8 2 2 1 7    37.0   35.0     0.0994   5     0.73   5 
 52   67.203354 1.092E-43 1.574E-06.05190.056 8838.18360.670.000300              4              4                    R 18      477665 5 8 2 2 1 7    78.0   74.0     0.0982   5     0.73   5 
 56   67.254666 8.076E-32 3.126E-04.05190.056 2674.43250.670.000300              1              1                    R 18      677665 5 8 2 2 1 7   468.0  444.0     0.0982   5     0.73   5 
 55   67.271321 1.054E-45 3.362E-06.05100.055 8670.56120.670.000275              4              4                    R 19      477665 5 8 2 2 1 7    82.0   78.0     0.0969   5     0.72   5 
 54   67.327068 3.302E-25 5.299E-04.05270.057  572.88830.680.000400              0              0                    R 17      677665 5 8 2 2 1 7   222.0  210.0     0.0994   5     0.73   5 
 53   67.570993 1.080E-38 4.602E-05.05190.056 6809.63020.670.000300              3              3                    R 18      477665 5 8 2 2 1 7    39.0   37.0     0.0982   5     0.73   5 
 51   67.808168 2.442E-31 1.442E-04.05270.057 4837.07170.680.000400              2              2                    R 17      677665 5 8 2 2 1 7    37.0   35.0     0.0994   5     0.73   5 
 52   67.824840 5.651E-38 4.599E-05.05190.056 6823.46810.670.000300              3              3                    R 18      477665 5 8 2 2 1 7    78.0   74.0     0.0982   5     0.73   5 
 56   67.851740 3.151E-27 5.438E-04.05190.056  611.35410.670.000300              0              0                    R 18      677665 5 8 2 2 1 7   468.0  444.0     0.0982   5     0.73   5 
 55   67.877144 2.296E-40 5.239E-05.05100.055 6704.61150.670.000275              3              3                    R 19      477665 5 8 2 2 1 7    82.0   78.0     0.0969   5     0.72   5 
 53   68.188973 7.111E-34 1.540E-04.05190.056 4773.44630.670.000300              2              2                    R 18      677665 5 8 2 2 1 7    39.0   37.0     0.0982   5     0.73   5 
 51   68.438222 1.532E-26 3.190E-04.05270.057 2725.63610.680.000400              1              1                    R 17      687665 5 8 2 2 1 7    37.0   35.0     0.0994   5     0.73   5 
 52   68.446370 3.815E-33 1.550E-04.05190.056 4783.56280.670.000300              2              2                    R 18      677665 5 8 2 2 1 7    78.0   74.0     0.0982   5     0.73   5 
 55   68.483009 1.124E-35 1.633E-04.05100.055 4714.72440.670.000275              2              2                    R 19      677665 5 8 2 2 1 7    82.0   78.0     0.0969   5     0.72   5 
 54   68.491378 1.564E-45 1.053E-06.05190.056 8927.74780.670.000300              4              4                    R 18      477665 5 8 2 2 1 7   234.0  222.0     0.0982   5     0.73   5 
 53   68.806993 3.391E-29 3.304E-04.05190.056 2712.10540.670.000300              1              1                    R 18      677665 5 8 2 2 1 7    39.0   37.0     0.0982   5     0.73   5 
 52   69.067941 1.859E-28 3.335E-04.05190.056 2718.40470.670.000300              1              1                    R 18      677665 5 8 2 2 1 7    78.0   74.0     0.0982   5     0.73   5 
 51   69.068315 8.817E-22 5.692E-04.05270.057  587.72090.680.000400              0              0                    R 17      687665 5 8 2 2 1 7    37.0   35.0     0.0994   5     0.73   5 
 55   69.088912 4.138E-31 3.404E-04.05100.055 2700.84160.670.000275              1              1                    R 19      677665 5 8 2 2 1 7    82.0   78.0     0.0969   5     0.72   5 
 54   69.131249 1.319E-39 4.578E-05.05190.056 6894.45230.670.000300              3              3                    R 18      477665 5 8 2 2 1 7   234.0  222.0     0.0982   5     0.73   5 
 53   69.425049 1.496E-24 5.799E-04.05190.056  625.54630.670.000300              0              0                    R 18      677665 5 8 2 2 1 7    39.0   37.0     0.0982   5     0.73   5 
 56   69.520977 2.772E-41 5.239E-05.05100.055 6792.77390.670.000275              3              3                    R 19      477665 5 8 2 2 1 7   492.0  468.0     0.0969   5     0.72   5 
 51   69.563211 3.090E-45 2.679E-05.05190.05611079.08610.670.000300              5              5                    R 18      457665 5 8 2 2 1 7    39.0   37.0     0.0982   5     0.73   5 
 52   69.689548 8.368E-24 5.861E-04.05190.056  627.93240.670.000300              0              0                    R 18      677665 5 8 2 2 1 7    78.0   74.0     0.0982   5     0.73   5 
 55   69.694848 1.419E-26 5.884E-04.05100.055  662.90630.670.000275              0              0                    R 19      677665 5 8 2 2 1 7    82.0   78.0     0.0969   5     0.72   5 
 54   69.771167 1.013E-34 1.601E-04.05190.056 4835.47480.670.000300              2              2                    R 18      677665 5 8 2 2 1 7   234.0  222.0     0.0982   5     0.73   5 
 56   70.149401 1.585E-36 1.702E-04.05100.055 4779.52340.670.000275              2              2                    R 19      677665 5 8 2 2 1 7   492.0  468.0     0.0969   5     0.72   5 
 51   70.228118 1.080E-42 4.867E-07.05190.056 9047.31730.670.000300              4              4                    R 18      477665 5 8 2 2 1 7    39.0   37.0     0.0982   5     0.73   5 
 54   70.411127 5.506E-30 3.494E-04.05190.056 2750.75030.670.000300              1              1                    R 18      677665 5 8 2 2 1 7   234.0  222.0     0.0982   5     0.73   5 
 53   70.459602 1.628E-44 1.688E-06.05100.055 8887.67300.670.000275              4              4                    R 19      477665 5 8 2 2 1 7    41.0   39.0     0.0969   5     0.72   5 
 52   70.722939 7.764E-44 1.567E-06.05100.055 8905.38700.670.000275              4              4                    R 19      477665 5 8 2 2 1 7    82.0   78.0     0.0969   5     0.72   5 
 56   70.777864 6.666E-32 3.610E-04.05100.055 2741.68710.670.000275              1              1                    R 19      677665 5 8 2 2 1 7   492.0  468.0     0.0969   5     0.72   5 
 51   70.893081 2.199E-36 4.530E-05.05190.056 6989.27170.670.000300              3              3                    R 18      477665 5 8 2 2 1 7    39.0   37.0     0.0982   5     0.73   5 
 54   71.051124 2.753E-25 6.188E-04.05190.056  640.21530.670.000300              0              0                    R 18      677665 5 8 2 2 1 7   234.0  222.0     0.0982   5     0.73   5 
 53   71.110062 8.742E-39 5.221E-05.05100.055 6877.20120.670.000275              3              3                    R 19      477665 5 8 2 2 1 7    41.0   39.0     0.0969   5     0.72   5 
 55   71.253633 1.845E-40 5.906E-05.05000.054 6772.48860.670.000495              3              3                    R 20      477665 5 8 2 2 1 7    86.0   82.0     0.0956   5     0.71   5 
 52   71.377136 4.567E-38 5.216E-05.05100.055 6891.29290.670.000275              3              3                    R 19      477665 5 8 2 2 1 7    82.0   78.0     0.0969   5     0.72   5 
 56   71.406362 2.600E-27 6.297E-04.05100.055  679.20590.670.000275              0              0                    R 19      677665 5 8 2 2 1 7   492.0  468.0     0.0969   5     0.72   5 
 51   71.558095 2.015E-31 1.670E-04.05190.056 4904.87990.670.000300              2              2                    R 18      677665 5 8 2 2 1 7    39.0   37.0     0.0982   5     0.73   5 
 53   71.760568 5.811E-34 1.770E-04.05100.055 4841.63520.670.000275              2              2                    R 19      677665 5 8 2 2 1 7    41.0   39.0     0.0969   5     0.72   5 
 55   71.889792 9.111E-36 1.862E-04.05000.054 4783.20740.670.000495              2              2                    R 20      677665 5 8 2 2 1 7    86.0   82.0     0.0956   5     0.71   5 
 52   72.031380 3.114E-33 1.781E-04.05100.055 4852.00920.670.000275              2              2                    R 19      677665 5 8 2 2 1 7    82.0   78.0     0.0969   5     0.72   5 
 54   72.078064 1.053E-45 9.986E-07.05100.055 8996.23920.670.000275              4              4                    R 19      477665 5 8 2 2 1 7   246.0  234.0     0.0969   5     0.72   5 
 51   72.223151 1.267E-26 3.714E-04.05190.056 2794.07430.670.000300              1              1                    R 18      687665 5 8 2 2 1 7    39.0   37.0     0.0982   5     0.73   5 
 53   72.411115 2.776E-29 3.815E-04.05100.055 2780.91240.670.000275              1              1                    R 19      677665 5 8 2 2 1 7    41.0   39.0     0.0969   5     0.72   5 
 55   72.525990 3.360E-31 3.901E-04.05000.054 2769.93050.670.000495              1              1                    R 20      677625 5 8 2 2 1 7    86.0   82.0     0.0956   5     0.71   5 
 52   72.685664 1.520E-28 3.850E-04.05100.055 2787.47270.670.000275              1              1                    R 19      677665 5 8 2 2 1 7    82.0   78.0     0.0969   5     0.72   5 
 54   72.751613 1.057E-39 5.183E-05.05100.055 6963.58360.670.000275              3              3                    R 19      477665 5 8 2 2 1 7   246.0  234.0     0.0969   5     0.72   5 
 51   72.888248 7.286E-22 6.646E-04.05190.056  656.78920.670.000300              0              0                    R 18      687665 5 8 2 2 1 7    39.0   37.0     0.0982   5     0.73   5 
 56   72.978791 2.205E-41 5.896E-05.05000.054 6862.29480.670.000495              3              3                    R 20      477665 5 8 2 2 1 7   516.0  492.0     0.0956   5     0.71   5 
 53   73.061699 1.224E-24 6.714E-04.05100.055  694.97140.670.000275              0              0                    R 19      677665 5 8 2 2 1 7    41.0   39.0     0.0969   5     0.72   5 
 55   73.162222 1.152E-26 6.759E-04.05000.054  732.60110.670.000495              0              0                    R 20      677625 5 8 2 2 1 7    86.0   82.0     0.0956   5     0.71   5 
 51   73.205353 2.654E-45 3.256E-05.05100.05511148.64930.670.000275              5              5                    R 19      457665 5 8 2 2 1 7    41.0   39.0     0.0969   5     0.72   5 
 52   73.339986 6.839E-24 6.785E-04.05100.055  697.62190.670.000275              0              0                    R 19      677665 5 8 2 2 1 7    82.0   78.0     0.0969   5     0.72   5 
 54   73.425212 8.213E-35 1.839E-04.05100.055 4905.24600.670.000275              2              2                    R 19      677665 5 8 2 2 1 7   246.0  234.0     0.0969   5     0.72   5 
 56   73.638637 1.273E-36 1.941E-04.05000.054 4849.67280.670.000495              2              2                    R 20      677665 5 8 2 2 1 7   516.0  492.0     0.0956   5     0.71   5 
 51   73.905257 6.350E-43 4.062E-07.05100.055 9117.54540.670.000275              4              4                    R 19      477665 5 8 2 2 1 7    41.0   39.0     0.0969   5     0.72   5 
 53   73.963487 1.115E-44 1.643E-06.05000.054 8958.13260.670.000495              4              4                    R 20      477665 5 8 2 2 1 7    43.0   41.0     0.0956   5     0.71   5 
 54   74.098853 4.471E-30 4.033E-04.05100.055 2821.16140.670.000275              1              1                    R 19      677665 5 8 2 2 1 7   246.0  234.0     0.0969   5     0.72   5 
 52   74.239845 5.264E-44 1.511E-06.05000.054 8976.10990.670.000495              4              4                    R 20      477665 5 8 2 2 1 7    86.0   82.0     0.0956   5     0.71   5 
 56   74.298522 5.365E-32 4.136E-04.05000.054 2812.46500.670.000495              1              1                    R 20      677665 5 8 2 2 1 7   516.0  492.0     0.0956   5     0.71   5 
 51   74.605220 1.744E-36 5.118E-05.05100.055 7060.16470.670.000275              3              3                    R 19      477665 5 8 2 2 1 7    41.0   39.0     0.0969   5     0.72   5 
 55   74.627583 1.446E-40 6.602E-05.04910.053 6843.74220.67-.000310              3              3                    R 21      477665 5 8 2 2 1 7    90.0   86.0     0.0942   5     0.70   5 
 53   74.646471 6.889E-39 5.865E-05.05000.054 6948.31130.670.000495              3              3                    R 20      477665 5 8 2 2 1 7    43.0   41.0     0.0956   5     0.71   5 
 54   74.772533 2.235E-25 7.162E-04.05100.055  711.26650.670.000275              0              0                    R 19      677665 5 8 2 2 1 7   246.0  234.0     0.0969   5     0.72   5 
 52   74.926753 3.593E-38 5.858E-05.05000.054 6962.67010.670.000495              3              3                    R 20      477665 5 8 2 2 1 7    86.0   82.0     0.0956   5     0.71   5 
 56   74.958444 2.091E-27 7.233E-04.05000.054  750.61220.670.000495              0              0                    R 20      677665 5 8 2 2 1 7   516.0  492.0     0.0956   5     0.71   5 
 55   75.294036 7.208E-36 2.107E-04.04910.053 4855.09720.67-.000310              2              2                    R 21      677665 5 8 2 2 1 7    90.0   86.0     0.0942   5     0.70   5 
 51   75.305235 1.617E-31 1.916E-04.05100.055 4976.43800.670.000275              2              2                    R 19      677665 5 8 2 2 1 7    41.0   39.0     0.0969   5     0.72   5 
 53   75.329503 4.629E-34 2.016E-04.05000.054 4913.39580.670.000495              2              2                    R 20      677665 5 8 2 2 1 7    43.0   41.0     0.0956   5     0.71   5 
 52   75.613709 2.476E-33 2.029E-04.05000.054 4924.04060.670.000495              2              2                    R 20      677665 5 8 2 2 1 7    86.0   82.0     0.0956   5     0.71   5 
 55   75.960528 2.663E-31 4.437E-04.04910.053 2842.45650.67-.000310              1              1                    R 21      677625 5 8 2 2 1 7    90.0   86.0     0.0942   5     0.70   5 
 51   76.005294 1.019E-26 4.286E-04.05100.055 2866.29750.670.000275              1              1                    R 19      687665 5 8 2 2 1 7    41.0   39.0     0.0969   5     0.72   5 
 53   76.012577 2.216E-29 4.369E-04.05000.054 2853.32350.670.000495              1              1                    R 20      677625 5 8 2 2 1 7    43.0   41.0     0.0956   5     0.71   5 
 52   76.300707 1.211E-28 4.409E-04.05000.054 2860.15840.670.000495              1              1                    R 20      677625 5 8 2 2 1 7    86.0   82.0     0.0956   5     0.71   5 
 54   76.369192 8.245E-40 5.812E-05.05000.054 7036.33520.670.000495              3              3                    R 20      477665 5 8 2 2 1 7   258.0  246.0     0.0956   5     0.71   5 
 56   76.433939 1.711E-41 6.578E-05.04910.053 6935.27360.67-.000310              3              3                    R 21      477665 5 8 2 2 1 7   540.0  516.0     0.0942   5     0.70   5 
 55   76.627055 9.125E-27 7.708E-04.04910.053  805.76340.67-.000310              0              0                    R 21      677625 5 8 2 2 1 7    90.0   86.0     0.0942   5     0.70   5 
 53   76.695688 9.765E-25 7.709E-04.05000.054  768.03310.670.000495              0              0                    R 20      677625 5 8 2 2 1 7    43.0   41.0     0.0956   5     0.71   5 
 51   76.705394 5.858E-22 7.690E-04.05100.055  729.67740.670.000275              0              0                    R 19      687665 5 8 2 2 1 7    41.0   39.0     0.0969   5     0.72   5 
 51   76.844561 2.225E-45 3.933E-05.05000.05411221.85460.670.000495              5              5                    R 20      457665 5 8 2 2 1 7    43.0   41.0     0.0956   5     0.71   5 
 52   76.987744 5.447E-24 7.791E-04.05000.054  770.96190.670.000495              0              0                    R 20      677625 5 8 2 2 1 7    86.0   82.0     0.0956   5     0.71   5 
 54   77.076471 6.483E-35 2.093E-04.05000.054 4978.67120.670.000495              2              2                    R 20      677665 5 8 2 2 1 7   258.0  246.0     0.0956   5     0.71   5 
 56   77.125206 9.981E-37 2.195E-04.04910.053 4923.31150.67-.000310              2              2                    R 21      677665 5 8 2 2 1 7   540.0  516.0     0.0942   5     0.70   5 
 53   77.464579 7.262E-45 1.546E-06.04910.053 9032.09610.67-.000310              4              4                    R 21      477665 5 8 2 2 1 7    45.0   43.0     0.0942   5     0.70   5 
 51   77.579463 3.323E-43 3.073E-07.05000.054 9191.45070.670.000495              4              4                    R 20      477665 5 8 2 2 1 7    43.0   41.0     0.0956   5     0.71   5 
 52   77.753936 3.386E-44 1.407E-06.04910.053 9050.34980.67-.000310              4              4                    R 21      477665 5 8 2 2 1 7    90.0   86.0     0.0942   5     0.70   5 
 54   77.783794 3.537E-30 4.616E-04.05000.054 2895.26030.670.000495              1              1                    R 20      677625 5 8 2 2 1 7   258.0  246.0     0.0956   5     0.71   5 
 56   77.816514 4.213E-32 4.702E-04.04910.053 2886.76350.67-.000310              1              1                    R 21      677665 5 8 2 2 1 7   540.0  516.0     0.0942   5     0.70   5 
 55   77.998873 1.106E-40 7.319E-05.04830.052 6918.36980.670.000055              3              3                    R 22      477665 5 8 2 2 1 7    94.0   90.0     0.0928   5     0.70   4 
 53   78.180088 5.290E-39 6.531E-05.04910.053 7022.95770.67-.000310              3              3                    R 21      477665 5 8 2 2 1 7    45.0   43.0     0.0942   5     0.70   5 
 51   78.314427 1.344E-36 5.726E-05.05000.054 7134.77000.670.000495              3              3                    R 20      477625 5 8 2 2 1 7    43.0   41.0     0.0956   5     0.71   5 
 52   78.473556 2.754E-38 6.521E-05.04910.053 7037.59680.67-.000310              3              3                    R 21      477665 5 8 2 2 1 7    90.0   86.0     0.0942   5     0.70   5 
 54   78.491156 1.767E-25 8.222E-04.05000.054  786.03900.670.000495              0              0                    R 20      677625 5 8 2 2 1 7   258.0  246.0     0.0956   5     0.71   5 
 56   78.507859 1.642E-27 8.246E-04.04910.053  825.57070.67-.000310              0              0                    R 21      677665 5 8 2 2 1 7   540.0  516.0     0.0942   5     0.70   5 
 55   78.695619 5.570E-36 2.368E-04.04830.052 4930.39120.670.000055              2              2                    R 22      677665 5 8 2 2 1 7    94.0   90.0     0.0928   5     0.70   4 
 53   78.895646 3.595E-34 2.279E-04.04910.053 4988.72530.67-.000310              2              2                    R 21      677665 5 8 2 2 1 7    45.0   43.0     0.0942   5     0.70   5 
 51   79.049443 1.264E-31 2.180E-04.05000.054 5051.74320.670.000495              2              2                    R 20      677625 5 8 2 2 1 7    43.0   41.0     0.0956   5     0.71   5 
 52   79.193225 1.921E-33 2.293E-04.04910.053 4999.65430.67-.000310              2              2                    R 21      677665 5 8 2 2 1 7    90.0   86.0     0.0942   5     0.70   5 
 55   79.392406 2.062E-31 5.012E-04.04830.052 2918.41710.670.000055              1              1                    R 22      677625 5 8 2 2 1 7    94.0   90.0     0.0928   5     0.70   4 
 53   79.611247 1.725E-29 4.965E-04.04910.053 2929.33600.67-.000310              1              1                    R 21      677625 5 8 2 2 1 7    45.0   43.0     0.0942   5     0.70   5 
 51   79.784505 7.981E-27 4.904E-04.05000.054 2942.30280.670.000495              1              1                    R 20      687625 5 8 2 2 1 7    43.0   41.0     0.0956   5     0.71   5 
 56   79.886293 1.294E-41 7.278E-05.04830.052 7011.70760.670.000055              3              3                    R 22      477665 5 8 2 2 1 7   564.0  540.0     0.0928   5     0.70   4 
 52   79.912937 9.413E-29 5.010E-04.04910.053 2936.45910.67-.000310              1              1                    R 21      677625 5 8 2 2 1 7    90.0   86.0     0.0942   5     0.70   5 
 54   79.983845 6.264E-40 6.458E-05.04910.053 7112.70440.67-.000310              3              3                    R 21      477665 5 8 2 2 1 7   270.0  258.0     0.0942   5     0.70   5 
 55   80.089228 7.061E-27 8.731E-04.04830.052  882.39040.670.000055              0              0                    R 22      677625 5 8 2 2 1 7    94.0   90.0     0.0928   5     0.70   4 
 53   80.326886 7.597E-25 8.787E-04.04910.053  844.72880.67-.000310              0              0                    R 21      677625 5 8 2 2 1 7    45.0   43.0     0.0942   5     0.70   5 
 51   80.480689 1.823E-45 4.723E-05.04910.05311298.69920.67-.000310              5              5                    R 21      457665 5 8 2 2 1 7    45.0   43.0     0.0942   5     0.70   5 
 51   80.519608 4.587E-22 8.826E-04.05000.054  806.38280.670.000495              0              0                    R 20      687625 5 8 2 2 1 7    43.0   41.0     0.0956   5     0.71   5 
 56   80.608982 7.637E-37 2.464E-04.04830.052 5000.43670.670.000055              2              2                    R 22      677665 5 8 2 2 1 7   564.0  540.0     0.0928   5     0.70   4 
 52   80.632688 4.232E-24 8.880E-04.04910.053  847.94970.67-.000310              0              0                    R 21      677625 5 8 2 2 1 7    90.0   86.0     0.0942   5     0.70   5 
 54   80.724805 4.988E-35 2.364E-04.04910.053 5055.74770.67-.000310              2              2                    R 21      677665 5 8 2 2 1 7   270.0  258.0     0.0942   5     0.70   5 
 53   80.962747 4.469E-45 1.399E-06.04830.052 9109.56060.670.000055              4              4                    R 22      477665 5 8 2 2 1 7    47.0   45.0     0.0928   5     0.70   4 
 51   81.250591 1.465E-43 1.994E-07.04910.053 9269.03010.67-.000310              4              4                    R 21      477665 5 8 2 2 1 7    45.0   43.0     0.0942   5     0.70   5 
 52   81.265080 2.051E-44 1.254E-06.04830.052 9128.10370.670.000055              4              4                    R 22      477665 5 8 2 2 1 7    94.0   90.0     0.0928   5     0.70   4 
 56   81.331713 3.231E-32 5.309E-04.04830.052 2964.58000.670.000055              1              1                    R 22      677665 5 8 2 2 1 7   564.0  540.0     0.0928   5     0.70   4 
 55   81.367381 8.262E-41 8.053E-05.04750.051 6996.36870.670.000055              3              3                    R 23      477665 5 8 2 2 1 7    98.0   94.0     0.0914   5     0.69   4 
 54   81.465810 2.728E-30 5.245E-04.04910.053 2973.04410.67-.000310              1              1                    R 21      677625 5 8 2 2 1 7   270.0  258.0     0.0942   5     0.70   5 
 53   81.710781 3.959E-39 7.212E-05.04830.052 7101.13780.670.000055              3              3                    R 22      477665 5 8 2 2 1 7    47.0   45.0     0.0928   5     0.70   4 
 52   82.017412 2.058E-38 7.197E-05.04830.052 7116.07040.670.000055              3              3                    R 22      477665 5 8 2 2 1 7    94.0   90.0     0.0928   5     0.70   4 
 51   82.020554 1.009E-36 6.345E-05.04910.053 7213.08440.67-.000310              3              3                    R 21      477625 5 8 2 2 1 7    45.0   43.0     0.0942   5     0.70   5 
 56   82.054481 1.258E-27 9.338E-04.04830.052  904.07850.670.000055              0              0                    R 22      677665 5 8 2 2 1 7   564.0  540.0     0.0928   5     0.70   4 
 55   82.094422 4.205E-36 2.643E-04.04750.051 5009.08680.670.000055              2              2                    R 23      677665 5 8 2 2 1 7    98.0   94.0     0.0914   5     0.69   4 
 54   82.206854 1.362E-25 9.369E-04.04910.053  864.53020.67-.000310              0              0                    R 21      677625 5 8 2 2 1 7   270.0  258.0     0.0942   5     0.70   5 
 53   82.458865 2.725E-34 2.557E-04.04830.052 5067.62100.670.000055              2              2                    R 22      677665 5 8 2 2 1 7    47.0   45.0     0.0928   5     0.70   4 
 52   82.769794 1.453E-33 2.572E-04.04830.052 5078.84750.670.000055              2              2                    R 22      677665 5 8 2 2 1 7    94.0   90.0     0.0928   5     0.70   4 
 51   82.790572 9.621E-32 2.460E-04.04910.053 5130.79260.67-.000310              2              2                    R 21      677625 5 8 2 2 1 7    45.0   43.0     0.0942   5     0.70   5 
 55   82.821503 1.560E-31 5.625E-04.04750.051 2997.80950.670.000055              1              1                    R 23      677625 5 8 2 2 1 7    98.0   94.0     0.0914   5     0.69   4 
 53   83.206993 1.310E-29 5.604E-04.04830.052 3008.94730.670.000055              1              1                    R 22      677625 5 8 2 2 1 7    47.0   45.0     0.0928   5     0.70   4 
 56   83.335728 9.556E-42 7.990E-05.04750.051 7091.59390.670.000055              3              3                    R 23      477665 5 8 2 2 1 7   588.0  564.0     0.0914   5     0.69   4 
 52   83.522220 7.140E-29 5.654E-04.04830.052 3016.37200.670.000055              1              1                    R 22      677625 5 8 2 2 1 7    94.0   90.0     0.0928   5     0.70   4 
 55   83.548621 5.340E-27 9.829E-04.04750.051  962.47960.670.000055              0              0                    R 23      677625 5 8 2 2 1 7    98.0   94.0     0.0914   5     0.69   4 
 51   83.560637 6.093E-27 5.569E-04.04910.053 3022.08730.67-.000310              1              1                    R 21      687625 5 8 2 2 1 7    45.0   43.0     0.0942   5     0.70   5 
 54   83.595435 4.637E-40 7.114E-05.04830.052 7192.68820.670.000055              3              3                    R 22      477665 5 8 2 2 1 7   282.0  270.0     0.0928   5     0.70   4 
 53   83.955159 5.769E-25 9.948E-04.04830.052  925.05570.670.000055              0              0                    R 22      677625 5 8 2 2 1 7    47.0   45.0     0.0928   5     0.70   4 
 56   84.089839 5.707E-37 2.748E-04.04750.051 5081.04570.670.000055              2              2                    R 23      677665 5 8 2 2 1 7   588.0  564.0     0.0914   5     0.69   4 
 51   84.113592 1.459E-45 5.642E-05.04830.05211379.17990.670.000055              5              5                    R 22      457665 5 8 2 2 1 7    47.0   45.0     0.0928   5     0.70   4 
 52   84.274685 3.209E-24 1.005E-03.04830.052  928.58230.670.000055              0              0                    R 22      677625 5 8 2 2 1 7    94.0   90.0     0.0928   5     0.70   4 
 51   84.330743 3.500E-22 1.005E-03.04910.053  886.90240.67-.000310              0              0                    R 21      687625 5 8 2 2 1 7    45.0   43.0     0.0942   5     0.70   5 
 54   84.370076 3.744E-35 2.651E-04.04830.052 5136.47250.670.000055              2              2                    R 22      677665 5 8 2 2 1 7   282.0  270.0     0.0928   5     0.70   4 
 53   84.457858 2.574E-45 1.204E-06.04750.051 9190.52340.670.000055              4              4                    R 23      477665 5 8 2 2 1 7    49.0   47.0     0.0914   5     0.69   4 
 55   84.732989 6.027E-41 8.796E-05.04690.050 7077.73610.670.000055              3              3                    R 24      477665 5 8 2 2 1 7   102.0   98.0     0.0900   5     0.67   4 
 52   84.773144 1.156E-44 1.059E-06.04750.051 9209.36880.670.000055              4              4                    R 23      477665 5 8 2 2 1 7    98.0   94.0     0.0914   5     0.69   4 
 56   84.843993 2.420E-32 5.956E-04.04750.051 3045.91170.670.000055              1              1                    R 23      677665 5 8 2 2 1 7   588.0  564.0     0.0914   5     0.69   4 
 51   84.918493 4.769E-44 9.720E-08.04830.052 9350.28070.670.000055              4              4                    R 22      477665 5 8 2 2 1 7    47.0   45.0     0.0928   5     0.70   4 
 54   85.144762 2.053E-30 5.917E-04.04830.052 3054.50990.670.000055              1              1                    R 22      677625 5 8 2 2 1 7   282.0  270.0     0.0928   5     0.70   4 
 53   85.238417 2.891E-39 7.900E-05.04750.051 7182.84860.670.000055              3              3                    R 23      477665 5 8 2 2 1 7    49.0   47.0     0.0914   5     0.69   4 
 55   85.490324 3.104E-36 2.931E-04.04690.050 5091.18130.670.000055              2              2                    R 24      677665 5 8 2 2 1 7   102.0   98.0     0.0900   5     0.67   4 
 52   85.558188 1.499E-38 7.881E-05.04750.051 7198.08780.670.000055              3              3                    R 23      477665 5 8 2 2 1 7    98.0   94.0     0.0914   5     0.69   4 
 56   85.598184 9.420E-28 1.051E-03.04750.051  986.13300.670.000055              0              0                    R 23      677665 5 8 2 2 1 7   588.0  564.0     0.0914   5     0.69   4 
 51   85.723458 7.373E-37 6.971E-05.04830.052 7295.10490.670.000055              3              3                    R 22      477625 5 8 2 2 1 7    47.0   45.0     0.0928   5     0.70   4 
 54   85.919489 1.025E-25 1.060E-03.04830.052  946.73700.670.000055              0              0                    R 22      677625 5 8 2 2 1 7   282.0  270.0     0.0928   5     0.70   4 
 53   86.019028 2.016E-34 2.849E-04.04750.051 5150.07980.670.000055              2              2                    R 23      677665 5 8 2 2 1 7    49.0   47.0     0.0914   5     0.69   4 
 55   86.247700 1.154E-31 6.275E-04.04690.050 3080.63100.670.000055              1              1                    R 24      677625 5 8 2 2 1 7   102.0   98.0     0.0900   5     0.67   4 
 52   86.343283 1.074E-33 2.866E-04.04750.051 5161.61730.670.000055              2              2                    R 23      677665 5 8 2 2 1 7    98.0   94.0     0.0914   5     0.69   4 
 51   86.528477 7.141E-32 2.755E-04.04830.052 5213.58320.670.000055              2              2                    R 22      677625 5 8 2 2 1 7    47.0   45.0     0.0928   5     0.70   4 
 56   86.782118 6.888E-42 8.707E-05.04690.050 7174.92960.670.000055              3              3                    R 24      477665 5 8 2 2 1 7   612.0  588.0     0.0900   5     0.67   4 
 53   86.799682 9.721E-30 6.284E-04.04750.051 3092.15430.670.000055              1              1                    R 23      677625 5 8 2 2 1 7    49.0   47.0     0.0914   5     0.69   4 
 55   87.005112 3.949E-27 1.100E-03.04690.050 1046.02830.670.000055              0              0                    R 24      677625 5 8 2 2 1 7   102.0   98.0     0.0900   5     0.67   4 
 52   87.128423 5.288E-29 6.340E-04.04750.051 3099.89420.670.000055              1              1                    R 23      677625 5 8 2 2 1 7    98.0   94.0     0.0914   5     0.69   4 
 54   87.203823 3.345E-40 7.774E-05.04750.051 7276.28370.670.000055              3              3                    R 23      477665 5 8 2 2 1 7   294.0  282.0     0.0914   5     0.69   4 
 51   87.333544 4.535E-27 6.280E-04.04830.052 3105.64790.670.000055              1              1                    R 22      687625 5 8 2 2 1 7    47.0   45.0     0.0928   5     0.70   4 
 56   87.567651 4.167E-37 3.046E-04.04690.050 5165.13550.670.000055              2              2                    R 24      677665 5 8 2 2 1 7   612.0  588.0     0.0900   5     0.67   4 
 53   87.580376 4.278E-25 1.119E-03.04750.051 1009.01080.670.000055              0              0                    R 23      677625 5 8 2 2 1 7    49.0   47.0     0.0914   5     0.69   4 
 51   87.743123 1.143E-45 6.708E-05.04750.05111463.29350.670.000055              5              5                    R 23      457665 5 8 2 2 1 7    49.0   47.0     0.0914   5     0.69   4 
 52   87.913602 2.375E-24 1.131E-03.04750.051 1012.85700.670.000055              0              0                    R 23      677625 5 8 2 2 1 7    98.0   94.0     0.0914   5     0.69   4 
 53   87.949779 1.366E-45 9.713E-07.04690.050 9274.98130.670.000055              4              4                    R 24      477665 5 8 2 2 1 7    51.0   49.0     0.0900   5     0.67   4 
 54   88.012145 2.742E-35 2.951E-04.04750.051 5220.84250.670.000055              2              2                    R 23      677665 5 8 2 2 1 7   294.0  282.0     0.0914   5     0.69   4 
 55   88.095576 4.296E-41 9.541E-05.04640.048 7162.46910.670.000055              3              3                    R 25      477665 5 8 2 2 1 7   106.0  102.0     0.0885   5     0.67   4 
 51   88.138653 2.604E-22 1.138E-03.04830.052  971.23320.670.000055              0              0                    R 22      687625 5 8 2 2 1 7    47.0   45.0     0.0928   5     0.70   4 
 52   88.277993 5.954E-45 8.301E-07.04690.050 9294.14190.670.000055              4              4                    R 24      477665 5 8 2 2 1 7   102.0   98.0     0.0900   5     0.67   4 
 56   88.353227 1.772E-32 6.642E-04.04690.050 3130.75570.670.000055              1              1                    R 24      677665 5 8 2 2 1 7   612.0  588.0     0.0900   5     0.67   4 
 51   88.583024 7.045E-45 2.189E-08.04750.051 9435.19920.670.000055              4              4                    R 23      477665 5 8 2 2 1 7    49.0   47.0     0.0914   5     0.69   4 
 53   88.762864 2.059E-39 8.588E-05.04690.050 7268.08700.670.000055              3              3                    R 24      477665 5 8 2 2 1 7    51.0   49.0     0.0900   5     0.67   4 
 54   88.820512 1.508E-30 6.632E-04.04750.051 3139.65460.670.000055              1              1                    R 23      677625 5 8 2 2 1 7   294.0  282.0     0.0914   5     0.69   4 
 55   88.883205 2.240E-36 3.232E-04.04640.048 5176.67160.670.000055              2              2                    R 25      677665 5 8 2 2 1 7   106.0  102.0     0.0885   5     0.67   4 
 52   89.095750 1.066E-38 8.564E-05.04690.050 7283.64600.670.000055              3              3                    R 24      477665 5 8 2 2 1 7   102.0   98.0     0.0900   5     0.67   4 
 56   89.138841 6.894E-28 1.176E-03.04690.050 1071.73120.670.000055              0              0                    R 24      677665 5 8 2 2 1 7   612.0  588.0     0.0900   5     0.67   4 
 51   89.422990 5.247E-37 7.594E-05.04750.051 7380.82840.670.000055              3              3                    R 23      477625 5 8 2 2 1 7    49.0   47.0     0.0914   5     0.69   4 
 53   89.576001 1.457E-34 3.155E-04.04690.050 5236.09880.670.000055              2              2                    R 24      677665 5 8 2 2 1 7    51.0   49.0     0.0900   5     0.67   4 
 54   89.628921 7.522E-26 1.193E-03.04750.051 1032.65650.670.000055              0              0                    R 23      677625 5 8 2 2 1 7   294.0  282.0     0.0914   5     0.69   4 
 55   89.670876 8.350E-32 6.963E-04.04640.048 3166.87870.670.000055              1              1                    R 25      677625 5 8 2 2 1 7   106.0  102.0     0.0885   5     0.67   4 
 52   89.913559 7.745E-34 3.173E-04.04690.050 5247.96060.670.000055              2              2                    R 24      677665 5 8 2 2 1 7   102.0   98.0     0.0900   5     0.67   4 
 56   90.225335 4.848E-42 9.421E-05.04640.048 7261.71170.670.000055              3              3                    R 25      477665 5 8 2 2 1 7   636.0  612.0     0.0885   5     0.67   4 
 51   90.263012 5.169E-32 3.065E-04.04750.051 5300.11170.670.000055              2              2                    R 23      677625 5 8 2 2 1 7    49.0   47.0     0.0914   5     0.69   4 
 53   90.389183 7.045E-30 7.005E-04.04690.050 3178.95400.670.000055              1              1                    R 24      677625 5 8 2 2 1 7    51.0   49.0     0.0900   5     0.67   4 
 55   90.458583 2.856E-27 1.225E-03.04640.048 1133.03340.670.000055              0              0                    R 25      677625 5 8 2 2 1 7   106.0  102.0     0.0885   5     0.67   4 
 52   90.731413 3.826E-29 7.067E-04.04690.050 3187.02260.670.000055              1              1                    R 24      677625 5 8 2 2 1 7   102.0   98.0     0.0900   5     0.67   4 
 54   90.808870 2.353E-40 8.428E-05.04690.050 7363.48750.670.000055              3              3                    R 24      477665 5 8 2 2 1 7   306.0  294.0     0.0900   5     0.67   4 
 56   91.042291 2.975E-37 3.355E-04.04640.048 5252.70310.670.000055              2              2                    R 25      677665 5 8 2 2 1 7   636.0  612.0     0.0885   5     0.67   4 
 51   91.103081 3.293E-27 7.035E-04.04750.051 3192.98150.670.000055              1              1                    R 23      687625 5 8 2 2 1 7    49.0   47.0     0.0914   5     0.69   4 
 53   91.202403 3.099E-25 1.252E-03.04690.050 1096.59120.670.000055              0              0                    R 24      677625 5 8 2 2 1 7    51.0   49.0     0.0900   5     0.67   4 
 55   91.455021 2.992E-41 1.028E-04.04570.047 7250.56460.670.000055              3              3                    R 26      477665 5 8 2 2 1 7   110.0  106.0     0.0870   5     0.66   4 
 52   91.549306 1.718E-24 1.265E-03.04690.050 1100.77060.670.000055              0              0                    R 24      677625 5 8 2 2 1 7   102.0   98.0     0.0900   5     0.67   4 
 54   91.650873 1.960E-35 3.265E-04.04690.050 5308.85470.670.000055              2              2                    R 24      677665 5 8 2 2 1 7   306.0  294.0     0.0900   5     0.67   4 
 52   91.779496 2.707E-45 5.844E-07.04640.048 9382.41990.670.000055              4              4                    R 25      477665 5 8 2 2 1 7   106.0  102.0     0.0885   5     0.67   4 
 56   91.859290 1.268E-32 7.366E-04.04640.048 3219.10900.670.000055              1              1                    R 25      677665 5 8 2 2 1 7   636.0  612.0     0.0885   5     0.67   4 
 51   91.943193 1.890E-22 1.279E-03.04750.051 1059.37180.670.000055              0              0                    R 23      687625 5 8 2 2 1 7    49.0   47.0     0.0914   5     0.69   4 
 55   92.272945 1.582E-36 3.544E-04.04570.047 5265.55480.670.000055              2              2                    R 26      677665 5 8 2 2 1 7   110.0  106.0     0.0870   5     0.66   4 
 53   92.283990 1.431E-39 9.268E-05.04640.048 7356.84990.670.000055              3              3                    R 25      477665 5 8 2 2 1 7    53.0   51.0     0.0885   5     0.67   4 
 54   92.492922 1.081E-30 7.390E-04.04690.050 3228.47510.670.000055              1              1                    R 24      677625 5 8 2 2 1 7   306.0  294.0     0.0900   5     0.67   4 
 52   92.629966 7.394E-39 9.238E-05.04640.048 7372.74170.670.000055              3              3                    R 25      477665 5 8 2 2 1 7   106.0  102.0     0.0885   5     0.67   4 
 56   92.676326 4.932E-28 1.308E-03.04640.048 1160.87000.670.000055              0              0                    R 25      677665 5 8 2 2 1 7   636.0  612.0     0.0885   5     0.67   4 
 55   93.090910 5.913E-32 7.686E-04.04570.047 3256.54950.670.000055              1              1                    R 26      676625 5 8 2 2 1 7   110.0  106.0     0.0870   5     0.66   4 
 51   93.119006 3.639E-37 8.205E-05.04690.050 7470.25140.670.000055              3              3                    R 24      477625 5 8 2 2 1 7    51.0   49.0     0.0900   5     0.67   4 
 53   93.129654 1.029E-34 3.472E-04.04640.048 5325.67480.670.000055              2              2                    R 25      677665 5 8 2 2 1 7    53.0   51.0     0.0885   5     0.67   4 
 54   93.335013 5.393E-26 1.334E-03.04690.050 1122.28540.670.000055              0              0                    R 24      677625 5 8 2 2 1 7   306.0  294.0     0.0900   5     0.67   4 
 52   93.480489 5.460E-34 3.492E-04.04640.048 5337.87410.670.000055              2              2                    R 25      677665 5 8 2 2 1 7   106.0  102.0     0.0885   5     0.67   4 
 56   93.665254 3.333E-42 1.012E-04.04570.047 7351.93700.670.000055              3              3                    R 26      477665 5 8 2 2 1 7   660.0  636.0     0.0870   5     0.66   4 
 55   93.908912 2.022E-27 1.356E-03.04570.047 1223.49200.670.000055              0              0                    R 26      676625 5 8 2 2 1 7   110.0  106.0     0.0870   5     0.66   4 
 53   93.975362 4.990E-30 7.765E-04.04640.048 3269.34320.670.000055              1              1                    R 25      677625 5 8 2 2 1 7    53.0   51.0     0.0885   5     0.67   4 
 51   93.994030 3.652E-32 3.387E-04.04690.050 5390.37470.670.000055              2              2                    R 24      677625 5 8 2 2 1 7    51.0   49.0     0.0900   5     0.67   4 
 52   94.331056 2.705E-29 7.833E-04.04640.048 3277.75410.670.000055              1              1                    R 25      677625 5 8 2 2 1 7   106.0  102.0     0.0885   5     0.67   4 
 54   94.410437 1.615E-40 9.069E-05.04640.048 7454.29630.670.000055              3              3                    R 25      477665 5 8 2 2 1 7   318.0  306.0     0.0885   5     0.67   4 
 56   94.513632 2.077E-37 3.676E-04.04570.047 5343.74540.670.000055              2              2                    R 26      677665 5 8 2 2 1 7   660.0  636.0     0.0870   5     0.66   4 
 55   94.811204 2.038E-41 1.101E-04.04510.046 7342.01970.670.000055              3              3                    R 27      477665 5 8 2 2 1 7   114.0  110.0     0.0855   5     0.65   4 
 53   94.821110 2.194E-25 1.393E-03.04640.048 1187.79360.670.000055              0              0                    R 25      677625 5 8 2 2 1 7    53.0   51.0     0.0885   5     0.67   4 
 51   94.869103 2.334E-27 7.835E-04.04690.050 3284.08460.670.000055              1              1                    R 24      687625 5 8 2 2 1 7    51.0   49.0     0.0900   5     0.67   4 
 52   95.181663 1.214E-24 1.407E-03.04640.048 1192.31990.670.000055              0              0                    R 25      677625 5 8 2 2 1 7   106.0  102.0     0.0885   5     0.67   4 
 52   95.277518 1.013E-45 3.445E-07.04570.047 9474.19940.670.000055              4              4                    R 26      477665 5 8 2 2 1 7   110.0  106.0     0.0870   5     0.66   4 
 54   95.286122 1.369E-35 3.591E-04.04640.048 5400.50560.670.000055              2              2                    R 25      677665 5 8 2 2 1 7   318.0  306.0     0.0885   5     0.67   4 
 56   95.362054 8.880E-33 8.127E-04.04570.047 3310.96820.670.000055              1              1                    R 26      677665 5 8 2 2 1 7   660.0  636.0     0.0870   5     0.66   4 
 55   95.659423 1.093E-36 3.866E-04.04510.046 5357.82770.670.000055              2              2                    R 27      677665 5 8 2 2 1 7   114.0  110.0     0.0855   5     0.65   4 
 51   95.744217 1.339E-22 1.430E-03.04690.050 1151.31500.670.000055              0              0                    R 24      687625 5 8 2 2 1 7    51.0   49.0     0.0900   5     0.67   4 
 53   95.801662 9.712E-40 9.931E-05.04570.047 7449.13390.670.000055              3              3                    R 26      477665 5 8 2 2 1 7    55.0   53.0     0.0870   5     0.66   4 
 51   95.901391 9.978E-45 7.598E-08.04640.048 9616.02630.670.000055              4              4                    R 25      477665 5 8 2 2 1 7    53.0   51.0     0.0885   5     0.67   4 
 52   96.160702 5.006E-39 9.894E-05.04570.047 7465.37170.670.000055              3              3                    R 26      477665 5 8 2 2 1 7   110.0  106.0     0.0870   5     0.66   4 
 54   96.161853 7.576E-31 8.187E-04.04640.048 3320.96810.670.000055              1              1                    R 25      677625 5 8 2 2 1 7   318.0  306.0     0.0885   5     0.67   4 
 56   96.210513 3.452E-28 1.449E-03.04570.047 1253.54640.670.000055              0              0                    R 26      677665 5 8 2 2 1 7   660.0  636.0     0.0870   5     0.66   4 
 55   96.507683 4.098E-32 8.443E-04.04510.046 3349.64050.670.000055              1              1                    R 27      676625 5 8 2 2 1 7   114.0  110.0     0.0855   5     0.65   4 
 53   96.679853 7.103E-35 3.801E-04.04570.047 5418.80450.670.000055              2              2                    R 26      677665 5 8 2 2 1 7    55.0   53.0     0.0870   5     0.66   4 
 51   96.811360 2.460E-37 8.797E-05.04640.048 7563.37040.670.000055              3              3                    R 25      477625 5 8 2 2 1 7    53.0   51.0     0.0885   5     0.67   4 
 54   97.037625 3.777E-26 1.483E-03.04640.048 1215.62040.670.000055              0              0                    R 25      677625 5 8 2 2 1 7   318.0  306.0     0.0885   5     0.67   4 
 52   97.043938 3.761E-34 3.821E-04.04570.047 5431.35460.670.000055              2              2                    R 26      677665 5 8 2 2 1 7   110.0  106.0     0.0870   5     0.66   4 
 56   97.101749 2.238E-42 1.081E-04.04510.046 7445.60230.670.000055              3              3                    R 27      477665 5 8 2 2 1 7   684.0  660.0     0.0855   5     0.65   4 
 55   97.355979 1.401E-27 1.496E-03.04510.046 1317.40090.670.000055              0              0                    R 27      676625 5 8 2 2 1 7   114.0  110.0     0.0855   5     0.65   4 
 53   97.558089 3.456E-30 8.563E-04.04570.047 3363.31850.670.000055              1              1                    R 26      676625 5 8 2 2 1 7    55.0   53.0     0.0870   5     0.66   4 
 51   97.721387 2.518E-32 3.721E-04.04640.048 5484.36870.670.000055              2              2                    R 25      677625 5 8 2 2 1 7    53.0   51.0     0.0885   5     0.67   4 
 52   97.927220 1.870E-29 8.637E-04.04570.047 3372.08510.670.000055              1              1                    R 26      676625 5 8 2 2 1 7   110.0  106.0     0.0870   5     0.66   4 
 56   97.981550 1.418E-37 4.006E-04.04510.046 5438.25910.670.000055              2              2                    R 27      677665 5 8 2 2 1 7   684.0  660.0     0.0855   5     0.65   4 
 54   98.008387 1.081E-40 9.687E-05.04570.047 7548.70680.670.000055              3              3                    R 26      477665 5 8 2 2 1 7   330.0  318.0     0.0870   5     0.66   4 
 55   98.164006 1.357E-41 1.171E-04.04460.045 7436.83090.670.000055              3              3                    R 28      477665 5 8 2 2 1 7   118.0  114.0     0.0840   5     0.63   4 
 53   98.436363 1.519E-25 1.542E-03.04510.047 1282.61470.670.000055              0              0                    R 26      676625 5 8 2 2 1 7    55.0   53.0     0.0870   5     0.66   4 
 51   98.631462 1.616E-27 8.676E-04.04640.048 3378.95370.670.000055              1              1                    R 25      687625 5 8 2 2 1 7    53.0   51.0     0.0885   5     0.67   4 
 52   98.810540 8.390E-25 1.558E-03.04510.047 1287.50160.670.000055              0              0                    R 26      676625 5 8 2 2 1 7   110.0  106.0     0.0870   5     0.66   4 
 56   98.861395 6.083E-33 8.922E-04.04510.046 3406.33030.670.000055              1              1                    R 27      677665 5 8 2 2 1 7   684.0  660.0     0.0855   5     0.65   4 
 54   98.917754 9.341E-36 3.926E-04.04570.047 5495.79170.670.000055              2              2                    R 26      677665 5 8 2 2 1 7   330.0  318.0     0.0870   5     0.66   4 
 55   99.042520 7.396E-37 4.196E-04.04460.045 5453.48720.670.000055              2              2                    R 28      677665 5 8 2 2 1 7   118.0  114.0     0.0840   5     0.63   4 
 53   99.315749 6.435E-40 1.057E-04.04510.046 7544.93550.670.000055              3              3                    R 27      477665 5 8 2 2 1 7    57.0   55.0     0.0855   5     0.65   4 
 51   99.541579 9.266E-23 1.590E-03.04640.048 1247.05920.670.000055              0              0                    R 25      687625 5 8 2 2 1 7    53.0   51.0     0.0885   5     0.67   4 
 51   99.554934 2.381E-44 2.914E-07.04570.047 9711.92770.670.000055              4              4                    R 26      477665 5 8 2 2 1 7    55.0   53.0     0.0870   5     0.66   4 
 52   99.687824 3.309E-39 1.052E-04.04510.046 7561.53240.670.000055              3              3                    R 27      477665 5 8 2 2 1 7   114.0  110.0     0.0855   5     0.65   4 
 56   99.741276 2.364E-28 1.597E-03.04510.046 1349.75690.670.000055              0              0                    R 27      677665 5 8 2 2 1 7   684.0  660.0     0.0855   5     0.65   4 
 54   99.827167 5.188E-31 9.024E-04.04570.047 3417.12990.670.000055              1              1                    R 26      676625 5 8 2 2 1 7   330.0  318.0     0.0870   5     0.66   4 
 55   99.921075 2.781E-32 9.232E-04.04460.045 3446.14810.670.000055              1              1                    R 28      676625 5 8 2 2 1 7   118.0  114.0     0.0840   5     0.63   4 
 53  100.226467 4.794E-35 4.138E-04.04510.046 5515.48440.670.000055              2              2                    R 27      677665 5 8 2 2 1 7    57.0   55.0     0.0855   5     0.65   4 
 51  100.499907 1.621E-37 9.360E-05.04570.047 7660.18170.670.000055              3              3                    R 26      477665 5 8 2 2 1 7    55.0   53.0     0.0870   5     0.66   4 
 56  100.534693 1.469E-42 1.146E-04.04460.045 7542.70400.670.000055              3              3                    R 28      477665 5 8 2 2 1 7   708.0  684.0     0.0840   5     0.63   4 
 52  100.603775 2.534E-34 4.160E-04.04510.046 5528.39860.670.000055              2              2                    R 27      677665 5 8 2 2 1 7   114.0  110.0     0.0855   5     0.65   4 
 54  100.736621 2.586E-26 1.641E-03.04570.047 1312.65810.670.000055              0              0                    R 26      676625 5 8 2 2 1 7   330.0  318.0     0.0870   5     0.66   4 
 55  100.799665 9.503E-28 1.642E-03.04460.045 1414.75680.670.000055              0              0                    R 28      676625 5 8 2 2 1 7   118.0  114.0     0.0840   5     0.63   4 
 53  101.137230 2.341E-30 9.397E-04.04510.046 3460.87660.670.000055              1              1                    R 27      676625 5 8 2 2 1 7    57.0   55.0     0.0855   5     0.65   4 
 51  101.444936 1.695E-32 4.064E-04.04510.047 5582.09010.670.000055              2              2                    R 26      676625 5 8 2 2 1 7    55.0   53.0     0.0870   5     0.66   4 
 56  101.445918 9.473E-38 4.344E-04.04460.045 5536.24060.670.000055              2              2                    R 28      677665 5 8 2 2 1 7   708.0  684.0     0.0840   5     0.63   4 
 55  101.513306 8.834E-42 1.238E-04.04410.043 7534.99490.670.000055              3              3                    R 29      477665 5 8 2 2 1 7   122.0  118.0     0.0825   5     0.64   4 
 52  101.519771 1.264E-29 9.477E-04.04510.046 3470.01230.670.000055              1              1                    R 27      676625 5 8 2 2 1 7   114.0  110.0     0.0855   5     0.65   4 
 54  101.602581 7.059E-41 1.027E-04.04510.046 7646.71520.670.000055              3              3                    R 27      477665 5 8 2 2 1 7   342.0  330.0     0.0855   5     0.65   4 
 53  102.048031 1.029E-25 1.699E-03.04460.046 1381.05110.670.000055              0              0                    R 27      676625 5 8 2 2 1 7    57.0   55.0     0.0855   5     0.65   4 
 56  102.357185 4.078E-33 9.751E-04.04460.045 3505.19170.670.000055              1              1                    R 28      677665 5 8 2 2 1 7   708.0  684.0     0.0840   5     0.63   4 
 51  102.390014 1.092E-27 9.557E-04.04510.047 3477.58510.670.000055              1              1                    R 26      686625 5 8 2 2 1 7    55.0   53.0     0.0870   5     0.66   4 
 55  102.422115 4.899E-37 4.533E-04.04410.043 5552.52970.670.000055              2              2                    R 29      677665 5 8 2 2 1 7   122.0  118.0     0.0825   5     0.64   4 
 52  102.435805 5.670E-25 1.716E-03.04460.046 1386.31210.670.000055              0              0                    R 27      676625 5 8 2 2 1 7   114.0  110.0     0.0855   5     0.65   4 
 54  102.545630 6.229E-36 4.270E-04.04510.046 5594.70940.670.000055              2              2                    R 27      677665 5 8 2 2 1 7   342.0  330.0     0.0855   5     0.65   4 
 53  102.826118 4.163E-40 1.117E-04.04460.045 7644.25130.670.000055              3              3                    R 28      477665 5 8 2 2 1 7    59.0   57.0     0.0840   5     0.63   4 
 51  103.204524 3.540E-44 7.090E-07.04510.046 9811.48260.670.000055              4              4                    R 27      477665 5 8 2 2 1 7    57.0   55.0     0.0855   5     0.65   4 
 52  103.211201 2.136E-39 1.112E-04.04460.045 7661.22020.670.000055              3              3                    R 28      477665 5 8 2 2 1 7   118.0  114.0     0.0840   5     0.63   4 
 56  103.268489 1.584E-28 1.752E-03.04460.045 1449.49820.670.000055              0              0                    R 28      677665 5 8 2 2 1 7   708.0  684.0     0.0840   5     0.63   4 
 55  103.330965 1.849E-32 1.005E-03.04410.043 3546.06920.670.000055              1              1                    R 29      676625 5 8 2 2 1 7   122.0  118.0     0.0825   5     0.64   4 
 51  103.335134 6.262E-23 1.758E-03.04510.047 1346.60080.670.000055              0              0                    R 26      686625 5 8 2 2 1 7    55.0   53.0     0.0870   5     0.66   4 
 54  103.488726 3.473E-31 9.897E-04.04510.046 3516.95710.670.000055              1              1                    R 27      676625 5 8 2 2 1 7   342.0  330.0     0.0855   5     0.65   4 
 53  103.769364 3.164E-35 4.482E-04.04460.045 5615.71080.670.000055              2              2                    R 28      677665 5 8 2 2 1 7    59.0   57.0     0.0840   5     0.63   4 
 56  103.963961 9.421E-43 1.208E-04.04410.043 7643.23870.670.000055              3              3                    R 29      477665 5 8 2 2 1 7   732.0  708.0     0.0825   5     0.64   4 
 52  104.159867 1.669E-34 4.505E-04.04460.045 5629.00230.670.000055              2              2                    R 28      677665 5 8 2 2 1 7   118.0  114.0     0.0840   5     0.63   4 
 51  104.184500 1.041E-37 9.884E-05.04510.046 7760.68170.670.000055              3              3                    R 27      477665 5 8 2 2 1 7    57.0   55.0     0.0855   5     0.65   4 
 55  104.239850 6.314E-28 1.795E-03.04410.043 1515.55650.670.000055              0              0                    R 29      676625 5 8 2 2 1 7   122.0  118.0     0.0825   5     0.64   4 
 54  104.431860 1.730E-26 1.808E-03.04510.046 1413.39470.670.000055              0              0                    R 27      676625 5 8 2 2 1 7   342.0  330.0     0.0855   5     0.65   4 
 53  104.712654 1.551E-30 1.026E-03.04460.045 3562.01380.670.000055              1              1                    R 28      676625 5 8 2 2 1 7    59.0   57.0     0.0840   5     0.63   4 
 55  104.858984 5.625E-42 1.301E-04.04360.043 7636.50820.670.000055              3              3                    R 30      467665 5 8 2 2 1 7   126.0  122.0     0.0810   5     0.63   4 
 56  104.906609 6.194E-38 4.687E-04.04410.043 5637.68650.670.000055              2              2                    R 29      677665 5 8 2 2 1 7   732.0  708.0     0.0825   5     0.64   4 
 52  105.108576 8.360E-30 1.035E-03.04460.045 3571.53210.670.000055              1              1                    R 28      676625 5 8 2 2 1 7   118.0  114.0     0.0840   5     0.63   4 
 51  105.164533 1.115E-32 4.415E-04.04460.046 5683.53510.670.000055              2              2                    R 27      676625 5 8 2 2 1 7    57.0   55.0     0.0855   5     0.65   4 
 54  105.192881 4.499E-41 1.082E-04.04460.045 7748.31780.670.000055              3              3                    R 28      477665 5 8 2 2 1 7   354.0  342.0     0.0840   5     0.63   4 
 53  105.655982 6.814E-26 1.863E-03.04410.045 1483.09910.670.000055              0              0                    R 28      676625 5 8 2 2 1 7    59.0   57.0     0.0840   5     0.63   4 
 55  105.798089 3.178E-37 4.875E-04.04360.043 5654.95180.670.000055              2              2                    R 30      667665 5 8 2 2 1 7   126.0  122.0     0.0810   5     0.63   4 
 56  105.849300 2.677E-33 1.061E-03.04410.043 3607.54890.670.000055              1              1                    R 29      677665 5 8 2 2 1 7   732.0  708.0     0.0825   5     0.64   4 
 52  106.057324 3.749E-25 1.882E-03.04410.045 1488.74790.670.000055              0              0                    R 28      676625 5 8 2 2 1 7   118.0  114.0     0.0840   5     0.63   4 
 51  106.144614 7.215E-28 1.047E-03.04460.046 3579.97510.670.000055              1              1                    R 27      686625 5 8 2 2 1 7    57.0   55.0     0.0855   5     0.65   4 
 54  106.169613 4.060E-36 4.620E-04.04460.045 5697.25510.670.000055              2              2                    R 28      677665 5 8 2 2 1 7   354.0  342.0     0.0840   5     0.63   4 
 53  106.332638 2.631E-40 1.173E-04.04410.043 7747.07740.670.000055              3              3                    R 29      477665 5 8 2 2 1 7    61.0   59.0     0.0825   5     0.64   4 
 52  106.730699 1.346E-39 1.166E-04.04410.043 7764.43140.670.000055              3              3                    R 29      477665 5 8 2 2 1 7   122.0  118.0     0.0825   5     0.64   4 
 55  106.737234 1.204E-32 1.090E-03.04360.043 3649.40020.670.000055              1              1                    R 30      676625 5 8 2 2 1 7   126.0  122.0     0.0810   5     0.63   4 
 56  106.792026 1.040E-28 1.915E-03.04410.043 1552.76670.670.000055              0              0                    R 29      677665 5 8 2 2 1 7   732.0  708.0     0.0825   5     0.64   4 
 51  106.850014 4.207E-44 1.403E-06.04460.045 9914.68710.670.000055              4              4                    R 28      477665 5 8 2 2 1 7    59.0   57.0     0.0840   5     0.63   4 
 51  107.124736 4.136E-23 1.936E-03.04460.046 1449.93590.670.000055              0              0                    R 27      686625 5 8 2 2 1 7    57.0   55.0     0.0855   5     0.65   4 
 54  107.146390 2.273E-31 1.080E-03.04460.045 3620.44580.670.000055              1              1                    R 28      676625 5 8 2 2 1 7   354.0  342.0     0.0840   5     0.63   4 
 53  107.308412 2.043E-35 4.831E-04.04410.043 5719.48020.670.000055              2              2                    R 29      677665 5 8 2 2 1 7    61.0   59.0     0.0825   5     0.64   4 
 56  107.389426 5.905E-43 1.264E-04.04360.043 7747.20270.670.000055              3              3                    R 30      467665 5 8 2 2 1 7   756.0  732.0     0.0810   5     0.63   4 
 55  107.676413 4.110E-28 1.954E-03.04360.043 1619.79640.670.000055              0              0                    R 30      676625 5 8 2 2 1 7   126.0  122.0     0.0810   5     0.63   4 
 52  107.712080 1.075E-34 4.855E-04.04410.043 5733.16220.670.000055              2              2                    R 29      677665 5 8 2 2 1 7   122.0  118.0     0.0825   5     0.64   4 
 51  107.864994 6.521E-38 1.036E-04.04460.045 7864.86620.670.000055              3              3                    R 28      477665 5 8 2 2 1 7    59.0   57.0     0.0840   5     0.63   4 
 54  108.123206 1.132E-26 1.982E-03.04460.045 1517.82650.670.000055              0              0                    R 28      676625 5 8 2 2 1 7   354.0  342.0     0.0840   5     0.63   4 
 55  108.200921 3.503E-42 1.359E-04.04300.042 7741.36720.670.000055              3              3                    R 31      467665 5 8 2 2 1 7   130.0  126.0     0.0795   5     0.62   4 
 53  108.284230 1.006E-30 1.116E-03.04410.043 3666.72650.670.000055              1              1                    R 29      676625 5 8 2 2 1 7    61.0   59.0     0.0825   5     0.64   4 
 56  108.363499 3.964E-38 5.035E-04.04360.043 5742.59310.670.000055              2              2                    R 30      667665 5 8 2 2 1 7   756.0  732.0     0.0810   5     0.63   4 
 52  108.693504 5.410E-30 1.126E-03.04410.043 3676.64070.670.000055              1              1                    R 29      676625 5 8 2 2 1 7   122.0  118.0     0.0825   5     0.64   4 
 54  108.779149 2.798E-41 1.131E-04.04410.043 7853.51060.670.000055              3              3                    R 29      477665 5 8 2 2 1 7   366.0  354.0     0.0825   5     0.64   4 
 51  108.880030 7.167E-33 4.771E-04.04410.045 5788.69960.670.000055              2              2                    R 28      676625 5 8 2 2 1 7    59.0   57.0     0.0840   5     0.63   4 
 55  109.170322 2.019E-37 5.220E-04.04300.042 5760.74990.670.000055              2              2                    R 31      667665 5 8 2 2 1 7   130.0  126.0     0.0795   5     0.62   4 
 53  109.260084 4.417E-26 2.035E-03.04360.044 1588.75510.670.000055              0              0                    R 29      676625 5 8 2 2 1 7    61.0   59.0     0.0825   5     0.64   4 
 56  109.337613 1.720E-33 1.150E-03.04360.043 3713.39820.670.000055              1              1                    R 30      677665 5 8 2 2 1 7   756.0  732.0     0.0810   5     0.63   4 
 52  109.674965 2.425E-25 2.056E-03.04360.044 1594.80530.670.000055              0              0                    R 29      676625 5 8 2 2 1 7   122.0  118.0     0.0825   5     0.64   4 
 54  109.789563 2.588E-36 4.975E-04.04410.043 5803.42470.670.000055              2              2                    R 29      677665 5 8 2 2 1 7   366.0  354.0     0.0825   5     0.64   4 
 53  109.835177 1.623E-40 1.223E-04.04360.043 7853.41000.670.000055              3              3                    R 30      467665 5 8 2 2 1 7    63.0   61.0     0.0810   5     0.63   4 
 51  109.895115 4.659E-28 1.143E-03.04410.045 3686.11980.670.000055              1              1                    R 28      686625 5 8 2 2 1 7    59.0   57.0     0.0840   5     0.63   4 
 55  110.139763 7.679E-33 1.177E-03.04300.042 3756.13740.670.000055              1              1                    R 31      676625 5 8 2 2 1 7   130.0  126.0     0.0795   5     0.62   4 
 52  110.246186 8.284E-40 1.215E-04.04360.043 7871.16210.670.000055              3              3                    R 30      467665 5 8 2 2 1 7   126.0  122.0     0.0810   5     0.63   4 
 56  110.311761 6.681E-29 2.084E-03.04360.043 1659.55870.670.000055              0              0                    R 30      677665 5 8 2 2 1 7   756.0  732.0     0.0810   5     0.63   4 
 51  110.491258 4.359E-44 2.464E-06.04410.04310021.53710.670.000055              4              4                    R 29      477665 5 8 2 2 1 7    61.0   59.0     0.0825   5     0.64   4 
 54  110.800023 1.456E-31 1.174E-03.04410.043 3727.59220.670.000055              1              1                    R 29      676625 5 8 2 2 1 7   366.0  354.0     0.0825   5     0.64   4 
 56  110.810964 3.617E-43 1.315E-04.04300.042 7854.59210.670.000055              3              3                    R 31      467665 5 8 2 2 1 7   780.0  756.0     0.0795   5     0.62   4 
 53  110.843479 1.291E-35 5.184E-04.04360.043 5826.78860.670.000055              2              2                    R 30      667665 5 8 2 2 1 7    63.0   61.0     0.0810   5     0.63   4 
 51  110.910239 2.670E-23 2.122E-03.04410.045 1557.06070.670.000055              0              0                    R 28      686625 5 8 2 2 1 7    59.0   57.0     0.0840   5     0.63   4 
 55  111.109236 2.622E-28 2.120E-03.04300.042 1727.47280.670.000055              0              0                    R 31      676625 5 8 2 2 1 7   130.0  126.0     0.0795   5     0.62   4 
 52  111.260281 6.779E-35 5.208E-04.04360.043 5840.87430.670.000055              2              2                    R 30      667665 5 8 2 2 1 7   126.0  122.0     0.0810   5     0.63   4 
 55  111.538995 2.134E-42 1.411E-04.04250.041 7849.56810.670.000055              3              3                    R 32      467665 5 8 2 2 1 7   134.0  130.0     0.0780   5     0.59   4 
 51  111.541244 3.982E-38 1.077E-04.04410.043 7972.73110.670.000055              3              3                    R 29      477665 5 8 2 2 1 7    61.0   59.0     0.0825   5     0.64   4 
 54  111.810521 7.250E-27 2.165E-03.04410.043 1625.94970.670.000055              0              0                    R 29      676625 5 8 2 2 1 7   366.0  354.0     0.0825   5     0.64   4 
 56  111.816461 2.484E-38 5.384E-04.04300.042 5850.95660.670.000055              2              2                    R 31      667665 5 8 2 2 1 7   780.0  756.0     0.0795   5     0.62   4 
 53  111.851825 6.383E-31 1.209E-03.04360.043 3775.01070.670.000055              1              1                    R 30      676625 5 8 2 2 1 7    63.0   61.0     0.0810   5     0.63   4 
 52  112.274420 3.426E-30 1.219E-03.04360.043 3785.33420.670.000055              1              1                    R 30      676625 5 8 2 2 1 7   126.0  122.0     0.0810   5     0.63   4 
 54  112.361245 1.698E-41 1.174E-04.04360.043 7962.28980.670.000055              3              3                    R 30      467665 5 8 2 2 1 7   378.0  366.0     0.0810   5     0.63   4 
 55  112.538693 1.257E-37 5.566E-04.04250.041 5869.92020.670.000055              2              2                    R 32      667665 5 8 2 2 1 7   134.0  130.0     0.0780   5     0.59   4 
 51  112.591285 4.501E-33 5.129E-04.04360.044 5897.57960.670.000055              2              2                    R 29      676625 5 8 2 2 1 7    61.0   59.0     0.0825   5     0.64   4 
 56  112.821998 1.083E-33 1.241E-03.04300.042 3822.73580.670.000055              1              1                    R 31      677665 5 8 2 2 1 7   780.0  756.0     0.0795   5     0.62   4 
 53  112.860205 2.803E-26 2.215E-03.04300.043 1698.01520.670.000055              0              0                    R 30      676625 5 8 2 2 1 7    63.0   61.0     0.0810   5     0.63   4 
 52  113.288594 1.536E-25 2.237E-03.04300.043 1704.48020.670.000055              0              0                    R 30      676625 5 8 2 2 1 7   126.0  122.0     0.0810   5     0.63   4 
 53  113.333602 9.782E-41 1.267E-04.04300.042 7963.24520.670.000055              3              3                    R 31      467665 5 8 2 2 1 7    65.0   63.0     0.0795   5     0.62   4 
 54  113.405344 1.613E-36 5.331E-04.04360.043 5913.21420.670.000055              2              2                    R 30      667665 5 8 2 2 1 7   378.0  366.0     0.0810   5     0.63   4 
 55  113.538430 4.801E-33 1.267E-03.04250.041 3866.27720.670.000055              1              1                    R 32      676625 5 8 2 2 1 7   134.0  130.0     0.0780   5     0.59   4 
 51  113.641372 2.941E-28 1.241E-03.04360.044 3796.01490.670.000055              1              1                    R 29      686625 5 8 2 2 1 7    61.0   59.0     0.0825   5     0.64   4 
 52  113.757526 4.978E-40 1.258E-04.04300.042 7981.40830.670.000055              3              3                    R 31      467665 5 8 2 2 1 7   130.0  126.0     0.0795   5     0.62   4 
 56  113.827569 4.205E-29 2.260E-03.04300.042 1769.87040.670.000055              0              0                    R 31      677665 5 8 2 2 1 7   780.0  756.0     0.0795   5     0.62   4 
 51  114.128113 4.101E-44 3.999E-06.04360.04310132.02840.670.000055              4              4                    R 30      467665 5 8 2 2 1 7    63.0   61.0     0.0810   5     0.63   4 
 56  114.228446 2.165E-43 1.360E-04.04250.041 7965.40310.670.000055              3              3                    R 32      467665 5 8 2 2 1 7   804.0  780.0     0.0780   5     0.59   4 
 53  114.374433 7.980E-36 5.537E-04.04300.042 5937.63210.670.000055              2              2                    R 31      667665 5 8 2 2 1 7    65.0   63.0     0.0795   5     0.62   4 
 54  114.449486 9.119E-32 1.271E-03.04360.043 3838.39220.670.000055              1              1                    R 30      676625 5 8 2 2 1 7   378.0  366.0     0.0810   5     0.63   4 
 55  114.538198 1.639E-28 2.292E-03.04250.041 1838.58200.670.000055              0              0                    R 32      676625 5 8 2 2 1 7   134.0  130.0     0.0780   5     0.59   4 
 51  114.691499 1.685E-23 2.316E-03.04360.044 1667.97090.670.000055              0              0                    R 29      686625 5 8 2 2 1 7    61.0   59.0     0.0825   5     0.64   4 
 52  114.804338 4.182E-35 5.561E-04.04300.042 5952.13460.670.000055              2              2                    R 31      667665 5 8 2 2 1 7   130.0  126.0     0.0795   5     0.62   4 
 55  114.873090 1.271E-42 1.456E-04.04200.041 7961.10710.670.000055              3              3                    R 33      467665 5 8 2 2 1 7   138.0  134.0     0.0765   5     0.61   4 
 51  115.213103 2.371E-38 1.112E-04.04360.043 8084.27240.670.000055              3              3                    R 30      467665 5 8 2 2 1 7    63.0   61.0     0.0810   5     0.63   4 
 56  115.265369 1.524E-38 5.733E-04.04250.041 5962.77310.670.000055              2              2                    R 32      667665 5 8 2 2 1 7   804.0  780.0     0.0780   5     0.59   4 
 53  115.415307 3.966E-31 1.304E-03.04300.042 3886.86250.670.000055              1              1                    R 31      676625 5 8 2 2 1 7    65.0   63.0     0.0795   5     0.62   4 
 54  115.493665 4.541E-27 2.354E-03.04360.043 1737.76030.670.000055              0              0                    R 30      676625 5 8 2 2 1 7   378.0  366.0     0.0810   5     0.63   4 
 52  115.851192 2.124E-30 1.315E-03.04300.042 3897.60860.670.000055              1              1                    R 31      676625 5 8 2 2 1 7   130.0  126.0     0.0795   5     0.62   4 
 55  115.903085 7.666E-38 5.910E-04.04200.041 5982.45890.670.000055              2              2                    R 33      667665 5 8 2 2 1 7   138.0  134.0     0.0765   5     0.61   4 
 54  115.939034 1.006E-41 1.210E-04.04300.042 8074.65100.670.000055              3              3                    R 31      467665 5 8 2 2 1 7   390.0  378.0     0.0795   5     0.62   4 
 51  116.298149 2.763E-33 5.488E-04.04300.043 6010.17090.670.000055              2              2                    R 30      666625 5 8 2 2 1 7    63.0   61.0     0.0810   5     0.63   4 
 56  116.302330 6.677E-34 1.335E-03.04250.041 3935.55780.670.000055              1              1                    R 32      677665 5 8 2 2 1 7   804.0  780.0     0.0780   5     0.59   4 
 53  116.456215 1.741E-26 2.401E-03.04250.042 1810.87540.670.000055              0              0                    R 31      676625 5 8 2 2 1 7    65.0   63.0     0.0795   5     0.62   4 
 53  116.827783 5.757E-41 1.303E-04.04250.041 8076.57880.670.000055              3              3                    R 32      467665 5 8 2 2 1 7    67.0   65.0     0.0780   5     0.59   4 
 52  116.898080 9.521E-26 2.425E-03.04250.042 1817.76880.670.000055              0              0                    R 31      676625 5 8 2 2 1 7   130.0  126.0     0.0795   5     0.62   4 
 55  116.933117 2.942E-33 1.358E-03.04200.041 3979.81560.670.000055              1              1                    R 33      676625 5 8 2 2 1 7   138.0  134.0     0.0765   5     0.61   4 
 54  117.016816 9.835E-37 5.686E-04.04300.042 6026.61960.670.000055              2              2                    R 31      667665 5 8 2 2 1 7   390.0  378.0     0.0795   5     0.62   4 
 52  117.264591 2.921E-40 1.293E-04.04250.041 8095.16580.670.000055              3              3                    R 32      467665 5 8 2 2 1 7   134.0  130.0     0.0780   5     0.59   4 
 56  117.339324 2.593E-29 2.442E-03.04250.041 1883.69800.670.000055              0              0                    R 32      677665 5 8 2 2 1 7   804.0  780.0     0.0780   5     0.59   4 
 51  117.383240 1.815E-28 1.342E-03.04360.043 3909.65620.670.000055              1              1                    R 30      676625 5 8 2 2 1 7    63.0   61.0     0.0810   5     0.63   4 
 56  117.641751 1.267E-43 1.397E-04.04200.041 8079.63150.670.000055              3              3                    R 33      467665 5 8 2 2 1 7   828.0  804.0     0.0765   5     0.61   4 
 51  117.760432 3.585E-44 6.137E-06.04300.04210246.15650.670.000055              4              4                    R 31      467665 5 8 2 2 1 7    65.0   63.0     0.0795   5     0.62   4 
 53  117.901144 4.829E-36 5.888E-04.04250.041 6052.00650.670.000055              2              2                    R 32      667665 5 8 2 2 1 7    67.0   65.0     0.0780   5     0.59   4 
 55  117.963179 1.004E-28 2.469E-03.04200.041 1953.12020.670.000055              0              0                    R 33      676625 5 8 2 2 1 7   138.0  134.0     0.0765   5     0.61   4 
 54  118.094641 5.590E-32 1.370E-03.04300.042 3952.84170.670.000055              1              1                    R 31      676625 5 8 2 2 1 7   390.0  378.0     0.0795   5     0.62   4 
 55  118.203084 7.404E-43 1.494E-04.04200.041 8075.98020.670.000055              3              3                    R 34      467665 5 8 2 2 1 7   142.0  138.0     0.0750   5     0.60   4 
 52  118.344120 2.525E-35 5.913E-04.04250.041 6066.93890.670.000055              2              2                    R 32      667665 5 8 2 2 1 7   134.0  130.0     0.0780   5     0.59   4 
 51  118.468370 1.040E-23 2.518E-03.04300.043 1782.66240.670.000055              0              0                    R 30      676625 5 8 2 2 1 7    63.0   61.0     0.0810   5     0.63   4 
 56  118.710098 9.161E-39 6.080E-04.04200.041 6078.03850.670.000055              2              2                    R 33      667665 5 8 2 2 1 7   828.0  804.0     0.0765   5     0.61   4 
 51  118.880429 1.376E-38 1.139E-04.04300.042 8199.48550.670.000055              3              3                    R 31      467665 5 8 2 2 1 7    65.0   63.0     0.0795   5     0.62   4 
 53  118.974546 2.413E-31 1.401E-03.04250.041 4002.27780.670.000055              1              1                    R 32      676625 5 8 2 2 1 7    67.0   65.0     0.0780   5     0.59   4 
 54  119.172502 2.784E-27 2.551E-03.04300.042 1853.25390.670.000055              0              0                    R 31      676625 5 8 2 2 1 7   390.0  378.0     0.0795   5     0.62   4 
 55  119.263376 4.582E-38 6.251E-04.04200.041 6098.36200.670.000055              2              2                    R 34      667665 5 8 2 2 1 7   142.0  138.0     0.0750   5     0.60   4 
 52  119.423688 1.289E-30 1.413E-03.04250.041 4013.45980.670.000055              1              1                    R 32      676625 5 8 2 2 1 7   134.0  130.0     0.0780   5     0.59   4 
 54  119.512376 5.813E-42 1.239E-04.04250.041 8190.59010.670.000055              3              3                    R 32      467665 5 8 2 2 1 7   402.0  390.0     0.0780   5     0.59   4 
 56  119.778483 4.034E-34 1.430E-03.04200.041 4051.86010.670.000055              1              1                    R 33      677665 5 8 2 2 1 7   828.0  804.0     0.0765   5     0.61   4 
 51  120.000480 1.658E-33 5.845E-04.04300.042 6126.46910.670.000055              2              2                    R 31      667665 5 8 2 2 1 7    65.0   63.0     0.0795   5     0.62   4 
 53  120.047981 1.060E-26 2.593E-03.04200.041 1927.33160.670.000055              0              0                    R 32      676625 5 8 2 2 1 7    67.0   65.0     0.0780   5     0.59   4 
 53  120.317589 3.308E-41 1.332E-04.04200.041 8193.40660.670.000055              3              3                    R 33      467665 5 8 2 2 1 7    69.0   67.0     0.0765   5     0.61   4 
 55  120.323704 1.768E-33 1.451E-03.04200.041 4096.74870.670.000055              1              1                    R 34      676625 5 8 2 2 1 7   142.0  138.0     0.0750   5     0.60   4 
 52  120.503291 5.780E-26 2.619E-03.04200.041 1934.66690.670.000055              0              0                    R 32      676625 5 8 2 2 1 7   134.0  130.0     0.0780   5     0.59   4 
 54  120.623843 5.867E-37 6.038E-04.04250.041 6143.63640.670.000055              2              2                    R 32      667665 5 8 2 2 1 7   402.0  390.0     0.0780   5     0.59   4 
 52  120.767247 1.673E-40 1.320E-04.04200.041 8212.43040.670.000055              3              3                    R 33      467665 5 8 2 2 1 7   138.0  134.0     0.0765   5     0.61   4 
 56  120.846900 1.566E-29 2.631E-03.04200.041 2001.03730.670.000055              0              0                    R 33      677665 5 8 2 2 1 7   828.0  804.0     0.0765   5     0.61   4 
 56  121.050750 7.242E-44 1.425E-04.04200.041 8197.27330.670.000055              3              3                    R 34      467665 5 8 2 2 1 7   852.0  828.0     0.0750   5     0.60   4 
 51  121.120575 1.096E-28 1.446E-03.04300.042 4027.03950.670.000055              1              1                    R 31      676625 5 8 2 2 1 7    65.0   63.0     0.0795   5     0.62   4 
 55  121.384060 6.034E-29 2.652E-03.04200.041 2071.08340.670.000055              0              0                    R 34      676625 5 8 2 2 1 7   142.0  138.0     0.0750   5     0.60   4 
 51  121.388071 2.952E-44 9.028E-06.04250.04110363.91690.670.000055              4              4                    R 32      467665 5 8 2 2 1 7    67.0   65.0     0.0780   5     0.59   4 
 53  121.423480 2.861E-36 6.235E-04.04200.041 6169.90770.670.000055              2              2                    R 33      667665 5 8 2 2 1 7    69.0   67.0     0.0765   5     0.61   4 
 55  121.528857 4.218E-43 1.522E-04.04200.041 8194.18320.670.000055              3              3                    R 35      467665 5 8 2 2 1 7   146.0  142.0     0.0735   4     0.59   4 
 54  121.735351 3.354E-32 1.471E-03.04250.041 4070.93630.670.000055              1              1                    R 32      676625 5 8 2 2 1 7   402.0  390.0     0.0780   5     0.59   4 
 52  121.879492 1.492E-35 6.260E-04.04200.041 6185.28300.670.000055              2              2                    R 33      667665 5 8 2 2 1 7   138.0  134.0     0.0765   5     0.61   4 
 56  122.150524 5.393E-39 6.421E-04.04200.041 6196.74860.670.000055              2              2                    R 34      667665 5 8 2 2 1 7   852.0  828.0     0.0750   5     0.60   4 
 51  122.240707 6.282E-24 2.727E-03.04250.042 1901.13080.670.000055              0              0                    R 31      676625 5 8 2 2 1 7    65.0   63.0     0.0795   5     0.62   4 
 53  122.529410 1.438E-31 1.500E-03.04200.041 4121.25240.670.000055              1              1                    R 33      676625 5 8 2 2 1 7    69.0   67.0     0.0765   5     0.61   4 
 51  122.543075 7.783E-39 1.158E-04.04250.041 8318.36590.670.000055              3              3                    R 32      467665 5 8 2 2 1 7    67.0   65.0     0.0780   5     0.59   4 
 55  122.619448 2.684E-38 6.587E-04.04200.041 6217.62540.670.000055              2              2                    R 35      667665 5 8 2 2 1 7   146.0  142.0     0.0735   4     0.59   4 
 54  122.846893 1.671E-27 2.754E-03.04250.041 1972.42640.670.000055              0              0                    R 32      676625 5 8 2 2 1 7   402.0  390.0     0.0780   5     0.59   4 
 52  122.991776 7.665E-31 1.512E-03.04200.041 4132.88350.670.000055              1              1                    R 33      676625 5 8 2 2 1 7   138.0  134.0     0.0765   5     0.61   4 
 54  123.081135 3.277E-42 1.258E-04.04200.041 8310.10240.670.000055              3              3                    R 33      467665 5 8 2 2 1 7   414.0  402.0     0.0765   5     0.61   4 
 56  123.250333 2.388E-34 1.527E-03.04200.041 4171.63860.670.000055              1              1                    R 34      677665 5 8 2 2 1 7   852.0  828.0     0.0750   5     0.60   4 
 53  123.635371 6.314E-27 2.792E-03.04200.041 2047.37960.670.000055              0              0                    R 33      676625 5 8 2 2 1 7    69.0   67.0     0.0765   5     0.61   4 
 51  123.698132 9.732E-34 6.197E-04.04250.041 6246.46950.670.000055              2              2                    R 32      667665 5 8 2 2 1 7    67.0   65.0     0.0780   5     0.59   4 
 55  123.710073 1.041E-33 1.546E-03.04200.041 4217.07240.670.000055              1              1                    R 35      676225 5 8 2 2 1 7   146.0  142.0     0.0735   4     0.59   4 
 53  123.802887 1.856E-41 1.351E-04.04200.041 8313.72420.670.000055              3              3                    R 34      467665 5 8 2 2 1 7    71.0   69.0     0.0750   5     0.60   4 
 52  124.104091 3.436E-26 2.819E-03.04200.041 2055.17020.670.000055              0              0                    R 33      676625 5 8 2 2 1 7   138.0  134.0     0.0765   5     0.61   4 
 54  124.226287 3.424E-37 6.385E-04.04200.041 6264.26020.670.000055              2              2                    R 33      667665 5 8 2 2 1 7   414.0  402.0     0.0765   5     0.61   4 
 52  124.265361 9.357E-41 1.338E-04.04200.041 8333.19770.670.000055              3              3                    R 34      467665 5 8 2 2 1 7   142.0  138.0     0.0750   5     0.60   4 
 56  124.350171 9.274E-30 2.824E-03.04200.041 2121.88420.670.000055              0              0                    R 34      677665 5 8 2 2 1 7   852.0  828.0     0.0750   5     0.60   4 
 56  124.455319 4.044E-44 1.444E-04.04200.041 8318.32400.670.000055              3              3                    R 35      467665 5 8 2 2 1 7   876.0  852.0     0.0735   4     0.59   4 
 55  124.800723 3.555E-29 2.840E-03.04200.041 2192.46740.670.000055              0              0                    R 35      676225 5 8 2 2 1 7   146.0  142.0     0.0735   4     0.59   4 
 55  124.850292 2.349E-43 1.542E-04.04200.041 8315.71210.670.000055              3              3                    R 36      467665 5 8 2 2 1 7   150.0  146.0     0.0720   4     0.57   4 
 51  124.853232 6.475E-29 1.552E-03.04250.041 4148.16010.670.000055              1              1                    R 32      676625 5 8 2 2 1 7    67.0   65.0     0.0780   5     0.59   4 
 53  124.941309 1.659E-36 6.575E-04.04200.041 6291.33110.670.000055              2              2                    R 34      667665 5 8 2 2 1 7    71.0   69.0     0.0750   5     0.60   4 
 51  125.010885 2.310E-44 1.285E-05.04200.04110485.30500.670.000055              4              4                    R 33      467665 5 8 2 2 1 7    69.0   67.0     0.0765   5     0.61   4 
 54  125.371479 1.970E-32 1.574E-03.04200.041 4192.67170.670.000055              1              1                    R 33      676625 5 8 2 2 1 7   414.0  402.0     0.0765   5     0.61   4 
 52  125.410323 8.632E-36 6.600E-04.04200.041 6307.16250.670.000055              2              2                    R 34      667665 5 8 2 2 1 7   142.0  138.0     0.0750   5     0.60   4 
 56  125.586519 3.110E-39 6.755E-04.04200.041 6318.89910.670.000055              2              2                    R 35      667665 5 8 2 2 1 7   876.0  852.0     0.0735   4     0.59   4 
 55  125.971181 1.541E-38 6.914E-04.04200.041 6340.24480.670.000055              2              2                    R 36      667665 5 8 2 2 1 7   150.0  146.0     0.0720   4     0.57   4 
 51  126.008365 3.712E-24 2.943E-03.04200.041 2023.37150.670.000055              0              0                    R 32      676625 5 8 2 2 1 7    67.0   65.0     0.0780   5     0.59   4 
 53  126.079768 8.390E-32 1.601E-03.04200.041 4243.78180.670.000055              1              1                    R 34      676625 5 8 2 2 1 7    71.0   69.0     0.0750   5     0.60   4 
 51  126.200897 4.289E-39 1.167E-04.04200.041 8440.90900.670.000055              3              3                    R 33      467665 5 8 2 2 1 7    69.0   67.0     0.0765   5     0.61   4 
 54  126.516702 9.815E-28 2.964E-03.04200.041 2095.27330.670.000055              0              0                    R 33      676625 5 8 2 2 1 7   414.0  402.0     0.0765   5     0.61   4 
 52  126.555323 4.463E-31 1.614E-03.04200.041 4255.87530.670.000055              1              1                    R 34      676625 5 8 2 2 1 7   142.0  138.0     0.0750   5     0.60   4 
 54  126.645173 1.801E-42 1.268E-04.04200.041 8433.18360.670.000055              3              3                    R 34      467665 5 8 2 2 1 7   426.0  414.0     0.0750   5     0.60   4 
 56  126.717753 1.386E-34 1.625E-03.04200.041 4294.88890.670.000055              1              1                    R 35      677665 5 8 2 2 1 7   876.0  852.0     0.0735   4     0.59   4 
 55  127.092103 6.015E-34 1.641E-03.04200.041 4340.78250.670.000055              1              1                    R 36      676225 5 8 2 2 1 7   150.0  146.0     0.0720   4     0.57   4 
 53  127.218255 3.686E-27 2.996E-03.04200.041 2171.01490.670.000055              0              0                    R 34      676625 5 8 2 2 1 7    71.0   69.0     0.0750   5     0.60   4 
 53  127.283547 1.016E-41 1.361E-04.04200.041 8437.52710.670.000055              3              3                    R 35      467665 5 8 2 2 1 7    73.0   71.0     0.0735   4     0.59   4 
 51  127.390960 5.585E-34 6.541E-04.04200.041 6370.16770.670.000055              2              2                    R 33      667665 5 8 2 2 1 7    69.0   67.0     0.0765   5     0.61   4 
 52  127.700352 2.001E-26 3.025E-03.04200.041 2179.27430.670.000055              0              0                    R 34      676625 5 8 2 2 1 7   142.0  138.0     0.0750   5     0.60   4 
 52  127.758800 5.106E-41 1.346E-04.04200.041 8457.46300.670.000055              3              3                    R 35      467665 5 8 2 2 1 7   146.0  142.0     0.0735   4     0.59   4 
 54  127.824011 1.956E-37 6.723E-04.04200.041 6388.48650.670.000055              2              2                    R 34      667665 5 8 2 2 1 7   426.0  414.0     0.0750   5     0.60   4 
 56  127.849014 5.382E-30 3.022E-03.04200.041 2246.23440.670.000055              0              0                    R 35      677665 5 8 2 2 1 7   876.0  852.0     0.0735   4     0.59   4 
 56  127.855333 2.206E-44 1.453E-04.04200.041 8442.77930.670.000055              3              3                    R 36      467665 5 8 2 2 1 7   900.0  876.0     0.0720   4     0.57   4 
 55  128.167268 1.279E-43 1.551E-04.04200.041 8440.56240.670.000055              3              3                    R 37      467665 5 8 2 2 1 7   154.0  150.0     0.0705   4     0.58   4 
 55  128.213048 2.054E-29 3.032E-03.04200.041 2317.26820.670.000055              0              0                    R 36      676225 5 8 2 2 1 7   150.0  146.0     0.0720   4     0.57   4 
 53  128.454500 9.423E-37 6.906E-04.04200.041 6416.27240.670.000055              2              2                    R 35      667665 5 8 2 2 1 7    73.0   71.0     0.0735   4     0.59   4 
 51  128.581065 3.742E-29 1.659E-03.04200.041 4273.01330.670.000055              1              1                    R 33      676625 5 8 2 2 1 7    69.0   67.0     0.0765   5     0.61   4 
 51  128.628728 1.729E-44 1.780E-05.04200.04110610.31590.670.000055              4              4                    R 34      467665 5 8 2 2 1 7    71.0   69.0     0.0750   5     0.60   4 
 52  128.936481 4.889E-36 6.930E-04.04200.041 6432.57280.670.000055              2              2                    R 35      667665 5 8 2 2 1 7   146.0  142.0     0.0735   4     0.59   4 
 54  129.002886 1.133E-32 1.678E-03.04200.041 4318.04320.670.000055              1              1                    R 34      676625 5 8 2 2 1 7   426.0  414.0     0.0750   5     0.60   4 
 56  129.017960 1.757E-39 7.079E-04.04200.041 6444.48560.670.000055              2              2                    R 36      667665 5 8 2 2 1 7   900.0  876.0     0.0720   4     0.57   4 
 55  129.318457 8.673E-39 7.230E-04.04200.041 6466.21600.670.000055              2              2                    R 37      667665 5 8 2 2 1 7   154.0  150.0     0.0705   4     0.58   4 
 53  129.625488 4.797E-32 1.703E-03.04200.041 4369.86160.670.000055              1              1                    R 35      676225 5 8 2 2 1 7    73.0   71.0     0.0735   4     0.59   4 
 51  129.771201 2.146E-24 3.165E-03.04200.041 2149.37990.670.000055              0              0                    R 33      676625 5 8 2 2 1 7    69.0   67.0     0.0765   5     0.61   4 
 51  129.853749 2.302E-39 1.166E-04.04200.041 8567.10990.670.000055              3              3                    R 34      467665 5 8 2 2 1 7    71.0   69.0     0.0750   5     0.60   4 
 52  130.114197 2.545E-31 1.716E-03.04200.041 4382.43060.670.000055              1              1                    R 35      676225 5 8 2 2 1 7   146.0  142.0     0.0735   4     0.59   4 
 56  130.180619 7.880E-35 1.724E-03.04200.041 4421.60670.670.000055              1              1                    R 36      677665 5 8 2 2 1 7   900.0  876.0     0.0720   4     0.57   4 
 54  130.181791 5.646E-28 3.179E-03.04200.041 2221.79000.670.000055              0              0                    R 34      676625 5 8 2 2 1 7   426.0  414.0     0.0750   5     0.60   4 
 54  130.204352 9.654E-43 1.267E-04.04200.041 8559.82870.670.000055              3              3                    R 35      467665 5 8 2 2 1 7   438.0  426.0     0.0735   4     0.59   4 
 55  130.469675 3.407E-34 1.737E-03.04200.041 4467.87460.670.000055              1              1                    R 37      676225 5 8 2 2 1 7   154.0  150.0     0.0705   4     0.58   4 
 53  130.759437 5.428E-42 1.360E-04.04200.041 8564.81060.670.000055              3              3                    R 36      467665 5 8 2 2 1 7    75.0   73.0     0.0720   4     0.57   4 
 53  130.796502 2.108E-27 3.205E-03.04200.041 2298.23320.670.000055              0              0                    R 35      676225 5 8 2 2 1 7    73.0   71.0     0.0735   4     0.59   4 
 51  131.078820 3.135E-34 6.874E-04.04200.041 6497.55860.670.000055              2              2                    R 34      667665 5 8 2 2 1 7    71.0   69.0     0.0750   5     0.60   4 
 52  131.247434 2.718E-41 1.343E-04.04200.041 8585.22180.670.000055              3              3                    R 36      467665 5 8 2 2 1 7   150.0  146.0     0.0720   4     0.57   4 
 56  131.250665 1.175E-44 1.451E-04.04200.041 8570.63470.670.000055              3              3                    R 37      467665 5 8 2 2 1 7   924.0  900.0     0.0705   4     0.58   4 
 52  131.291940 1.142E-26 3.236E-03.04200.041 2306.97460.670.000055              0              0                    R 35      676225 5 8 2 2 1 7   146.0  142.0     0.0735   4     0.59   4 
 56  131.343303 3.062E-30 3.225E-03.04200.041 2374.08340.670.000055              0              0                    R 36      677665 5 8 2 2 1 7   900.0  876.0     0.0720   4     0.57   4 
 54  131.416876 1.093E-37 7.049E-04.04200.041 6516.31050.670.000055              2              2                    R 35      667665 5 8 2 2 1 7   438.0  426.0     0.0735   4     0.59   4 
 55  131.479666 6.802E-44 1.549E-04.04200.041 8568.72970.670.000055              3              3                    R 38      467665 5 8 2 2 1 7   158.0  154.0     0.0690   4     0.57   4 
 55  131.620915 1.164E-29 3.228E-03.04200.041 2445.48120.670.000055              0              0                    R 37      676225 5 8 2 2 1 7   154.0  150.0     0.0705   4     0.58   4 
 53  131.962922 5.240E-37 7.225E-04.04200.041 6544.72690.670.000055              2              2                    R 36      667665 5 8 2 2 1 7    75.0   73.0     0.0720   4     0.57   4 
 51  132.241456 1.244E-44 2.411E-05.04200.04110738.94460.670.000055              4              4                    R 35      467665 5 8 2 2 1 7    73.0   71.0     0.0735   4     0.59   4 
 51  132.303930 2.117E-29 1.767E-03.04200.041 4401.59430.670.000055              1              1                    R 34      676625 5 8 2 2 1 7    71.0   69.0     0.0750   5     0.60   4 
 56  132.444721 9.723E-40 7.389E-04.04200.041 6573.50360.670.000055              2              2                    R 37      667665 5 8 2 2 1 7   924.0  900.0     0.0705   4     0.58   4 
 52  132.457834 2.712E-36 7.248E-04.04200.041 6561.50930.670.000055              2              2                    R 36      667665 5 8 2 2 1 7   150.0  146.0     0.0720   4     0.57   4 
 54  132.629436 6.381E-33 1.783E-03.04200.041 4447.04610.670.000055              1              1                    R 35      676225 5 8 2 2 1 7   438.0  426.0     0.0735   4     0.59   4 
 55  132.661155 4.785E-39 7.532E-04.04200.041 6595.53440.670.000055              2              2                    R 38      667665 5 8 2 2 1 7   158.0  154.0     0.0690   4     0.57   4 
 53  133.166440 2.687E-32 1.805E-03.04200.041 4499.48710.670.000055              1              1                    R 36      676225 5 8 2 2 1 7    75.0   73.0     0.0720   4     0.57   4 
 51  133.501488 1.203E-39 1.155E-04.04200.041 8696.96360.670.000055              3              3                    R 35      467665 5 8 2 2 1 7    73.0   71.0     0.0735   4     0.59   4 
 51  133.529068 1.214E-24 3.393E-03.04200.041 2279.15110.670.000055              0              0                    R 34      676625 5 8 2 2 1 7    71.0   69.0     0.0750   5     0.60   4 
 56  133.638805 4.393E-35 1.823E-03.04200.041 4551.78730.670.000055              1              1                    R 37      677665 5 8 2 2 1 7   924.0  900.0     0.0705   4     0.58   4 
 52  133.668266 1.422E-31 1.818E-03.04200.041 4512.54480.670.000055              1              1                    R 36      676225 5 8 2 2 1 7   150.0  146.0     0.0720   4     0.57   4 
 54  133.758534 5.042E-43 1.256E-04.04200.041 8690.03310.670.000055              3              3                    R 36      467665 5 8 2 2 1 7   450.0  438.0     0.0720   4     0.57   4 
 54  133.842022 3.181E-28 3.399E-03.04200.041 2351.97180.670.000055              0              0                    R 35      676225 5 8 2 2 1 7   438.0  426.0     0.0735   4     0.59   4 
 55  133.842671 1.893E-34 1.833E-03.04200.041 4598.34430.670.000055              1              1                    R 38      676225 5 8 2 2 1 7   158.0  154.0     0.0690   4     0.57   4 
 53  134.230427 2.828E-42 1.347E-04.04200.041 8695.57010.670.000055              3              3                    R 37      467665 5 8 2 2 1 7    77.0   75.0     0.0705   4     0.58   4 
 53  134.369981 1.181E-27 3.418E-03.04200.041 2429.02970.670.000055              0              0                    R 36      676225 5 8 2 2 1 7    75.0   73.0     0.0720   4     0.57   4 
 52  134.731129 1.411E-41 1.329E-04.04200.041 8716.46920.670.000055              3              3                    R 37      467665 5 8 2 2 1 7   154.0  150.0     0.0705   4     0.58   4 
 51  134.761567 1.721E-34 7.193E-04.04200.041 6628.63740.670.000055              2              2                    R 35      667665 5 8 2 2 1 7    73.0   71.0     0.0735   4     0.59   4 
 55  134.787367 3.535E-44 1.536E-04.04200.041 8700.20930.670.000055              3              3                    R 39      467665 5 8 2 2 1 7   162.0  158.0     0.0676   4     0.56   4 
 56  134.832912 1.708E-30 3.432E-03.04200.041 2505.42670.670.000055              0              0                    R 37      677665 5 8 2 2 1 7   924.0  900.0     0.0705   4     0.58   4 
 52  134.878723 6.383E-27 3.451E-03.04200.041 2438.26660.670.000055              0              0                    R 36      676225 5 8 2 2 1 7   150.0  146.0     0.0720   4     0.57   4 
 54  135.004746 5.980E-38 7.361E-04.04200.041 6647.72740.670.000055              2              2                    R 36      667665 5 8 2 2 1 7   450.0  438.0     0.0720   4     0.57   4 
 55  135.024206 6.471E-30 3.427E-03.04200.041 2577.10210.670.000055              0              0                    R 38      676225 5 8 2 2 1 7   158.0  154.0     0.0690   4     0.57   4 
 53  135.466444 2.853E-37 7.528E-04.04200.041 6676.68990.670.000055              2              2                    R 37      667665 5 8 2 2 1 7    77.0   75.0     0.0705   4     0.58   4 
 51  135.848925 8.630E-45 3.206E-05.04200.04110871.18610.670.000055              4              4                    R 36      467665 5 8 2 2 1 7    75.0   73.0     0.0720   4     0.57   4 
 56  135.866676 5.273E-40 7.684E-04.04200.041 6705.94830.670.000055              2              2                    R 38      667665 5 8 2 2 1 7   948.0  924.0     0.0690   4     0.57   4 
 52  135.974249 1.473E-36 7.550E-04.04200.041 6693.96710.670.000055              2              2                    R 37      667665 5 8 2 2 1 7   154.0  150.0     0.0705   4     0.58   4 
 55  135.999157 2.588E-39 7.819E-04.04200.041 6728.19560.670.000055              2              2                    R 39      667665 5 8 2 2 1 7   162.0  158.0     0.0676   4     0.56   4 
 51  136.021682 1.172E-29 1.876E-03.04200.041 4533.89830.670.000055              1              1                    R 35      676225 5 8 2 2 1 7    73.0   71.0     0.0735   4     0.59   4 
 54  136.250990 3.519E-33 1.889E-03.04200.041 4579.67550.670.000055              1              1                    R 36      676225 5 8 2 2 1 7   450.0  438.0     0.0720   4     0.57   4 
 53  136.702492 1.475E-32 1.907E-03.04200.041 4632.65350.670.000055              1              1                    R 37      676225 5 8 2 2 1 7    77.0   75.0     0.0705   4     0.58   4 
 56  137.092187 2.401E-35 1.922E-03.04200.041 4685.42610.670.000055              1              1                    R 38      677665 5 8 2 2 1 7   948.0  924.0     0.0690   4     0.57   4 
 51  137.143967 6.116E-40 1.132E-04.04200.041 8830.46510.670.000055              3              3                    R 36      467665 5 8 2 2 1 7    75.0   73.0     0.0720   4     0.57   4 
 55  137.210971 1.032E-34 1.928E-03.04200.041 4732.18690.670.000055              1              1                    R 39      676225 5 8 2 2 1 7   162.0  158.0     0.0676   4     0.56   4 
 52  137.217398 7.787E-32 1.921E-03.04200.041 4646.21300.670.000055              1              1                    R 37      676225 5 8 2 2 1 7   154.0  150.0     0.0705   4     0.58   4 
 51  137.281823 6.725E-25 3.626E-03.04200.041 2412.68010.670.000055              0              0                    R 35      676225 5 8 2 2 1 7    73.0   71.0     0.0735   4     0.59   4 
 54  137.307583 2.565E-43 1.233E-04.04200.041 8823.79160.670.000055              3              3                    R 37      467665 5 8 2 2 1 7   462.0  450.0     0.0705   4     0.58   4 
 54  137.497259 1.755E-28 3.623E-03.04200.041 2485.81380.670.000055              0              0                    R 36      676225 5 8 2 2 1 7   450.0  438.0     0.0720   4     0.57   4 
 53  137.696384 1.436E-42 1.324E-04.04200.041 8829.80050.670.000055              3              3                    R 38      467665 5 8 2 2 1 7    79.0   77.0     0.0690   4     0.57   4 
 53  137.938561 6.489E-28 3.635E-03.04200.041 2563.39970.670.000055              0              0                    R 37      676225 5 8 2 2 1 7    77.0   75.0     0.0705   4     0.58   4 
 56  138.026788 3.098E-45 1.414E-04.04200.041 8836.52650.670.000055              3              3                    R 39      467665 5 8 2 2 1 7   972.0  948.0     0.0676   4     0.56   4 
 55  138.090252 1.794E-44 1.511E-04.04200.041 8834.99670.670.000055              3              3                    R 40      467665 5 8 2 2 1 7   166.0  162.0     0.0661   4     0.58   4 
 52  138.209754 7.135E-42 1.304E-04.04200.041 8851.20040.670.000055              3              3                    R 38      467665 5 8 2 2 1 7   158.0  154.0     0.0690   4     0.57   4 
 56  138.317717 9.340E-31 3.642E-03.04200.041 2640.25960.670.000055              0              0                    R 38      677665 5 8 2 2 1 7   948.0  924.0     0.0690   4     0.57   4 
 55  138.422801 3.529E-30 3.630E-03.04200.041 2712.12630.670.000055              0              0                    R 39      676225 5 8 2 2 1 7   162.0  158.0     0.0676   4     0.56   4 
 51  138.439056 9.241E-35 7.495E-04.04200.041 6763.39900.670.000055              2              2                    R 36      667665 5 8 2 2 1 7    75.0   73.0     0.0720   4     0.57   4 
 52  138.460569 3.497E-27 3.670E-03.04200.041 2573.14530.670.000055              0              0                    R 37      676225 5 8 2 2 1 7   154.0  150.0     0.0705   4     0.58   4 
 54  138.587483 3.202E-38 7.655E-04.04200.041 6782.73220.670.000055              2              2                    R 37      667665 5 8 2 2 1 7   462.0  450.0     0.0705   4     0.58   4 
 53  138.964935 1.522E-37 7.814E-04.04200.041 6812.15630.670.000055              2              2                    R 38      667665 5 8 2 2 1 7    79.0   77.0     0.0690   4     0.57   4 
 56  139.283701 2.802E-40 7.961E-04.04200.041 6841.81500.670.000055              2              2                    R 39      667665 5 8 2 2 1 7   972.0  948.0     0.0676   4     0.56   4 
 55  139.332343 1.372E-39 8.087E-04.04200.041 6864.19480.670.000055              2              2                    R 40      667665 5 8 2 2 1 7   166.0  162.0     0.0661   4     0.58   4 
 51  139.450989 5.789E-45 4.194E-05.04200.04111007.03500.670.000055              4              4                    R 37      467665 5 8 2 2 1 7    77.0   75.0     0.0705   4     0.58   4 
 52  139.485594 7.832E-37 7.833E-04.04200.041 6829.94140.670.000055              2              2                    R 38      667665 5 8 2 2 1 7   158.0  154.0     0.0690   4     0.57   4 
 51  139.734177 6.349E-30 1.985E-03.04200.041 4669.92000.670.000055              1              1                    R 36      676225 5 8 2 2 1 7    75.0   73.0     0.0720   4     0.57   4 
 54  139.867413 1.901E-33 1.994E-03.04200.041 4715.92650.670.000055              1              1                    R 37      676225 5 8 2 2 1 7   462.0  450.0     0.0705   4     0.58   4 
 53  140.233514 7.935E-33 2.008E-03.04200.041 4769.35600.670.000055              1              1                    R 38      676225 5 8 2 2 1 7    79.0   77.0     0.0690   4     0.57   4 
 56  140.540639 1.287E-35 2.020E-03.04200.041 4822.51830.670.000055              1              1                    R 39      677665 5 8 2 2 1 7   972.0  948.0     0.0676   4     0.56   4 
 55  140.574456 5.517E-35 2.023E-03.04200.041 4869.39790.670.000055              1              1                    R 40      676225 5 8 2 2 1 7   166.0  162.0     0.0661   4     0.58   4 
 52  140.761461 4.178E-32 2.023E-03.04200.041 4783.43040.670.000055              1              1                    R 38      676225 5 8 2 2 1 7   158.0  154.0     0.0690   4     0.57   4 
 51  140.781044 3.023E-40 1.098E-04.04200.041 8967.60910.670.000055              3              3                    R 37      467665 5 8 2 2 1 7    77.0   75.0     0.0705   4     0.58   4 
 54  140.851361 1.270E-43 1.199E-04.04200.041 8961.09920.670.000055              3              3                    R 38      467665 5 8 2 2 1 7   474.0  462.0     0.0690   4     0.57   4 
 51  141.029322 3.647E-25 3.863E-03.04200.041 2549.96200.670.000055              0              0                    R 36      676225 5 8 2 2 1 7    75.0   73.0     0.0720   4     0.57   4 
 54  141.147364 9.490E-29 3.851E-03.04200.041 2623.31110.670.000055              0              0                    R 37      676225 5 8 2 2 1 7   462.0  450.0     0.0705   4     0.58   4 
 53  141.157179 7.106E-43 1.288E-04.04200.041 8967.49690.670.000055              3              3                    R 39      467665 5 8 2 2 1 7    81.0   79.0     0.0676   4     0.56   4 
 55  141.388203 8.882E-45 1.475E-04.04200.041 8973.08700.670.000055              3              3                    R 41      467665 5 8 2 2 1 7   170.0  166.0     0.0647   4     0.55   4 
 56  141.407328 1.532E-45 1.377E-04.04200.041 8974.55330.670.000055              3              3                    R 40      467665 5 8 2 2 1 7   996.0  972.0     0.0661   4     0.58   4 
 53  141.502110 3.493E-28 3.855E-03.04200.041 2701.33820.670.000055              0              0                    R 38      676225 5 8 2 2 1 7    79.0   77.0     0.0690   4     0.57   4 
 52  141.683176 3.515E-42 1.267E-04.04200.041 8989.41010.670.000055              3              3                    R 39      467665 5 8 2 2 1 7   162.0  158.0     0.0676   4     0.56   4 
 56  141.797592 5.009E-31 3.854E-03.04200.041 2778.57730.670.000055              0              0                    R 39      677665 5 8 2 2 1 7   972.0  948.0     0.0676   4     0.56   4 
 55  141.816582 1.889E-30 3.834E-03.04200.041 2850.54910.670.000055              0              0                    R 40      676225 5 8 2 2 1 7   166.0  162.0     0.0661   4     0.58   4 
 52  142.037346 1.877E-27 3.892E-03.04200.041 2711.60590.670.000055              0              0                    R 38      676225 5 8 2 2 1 7   158.0  154.0     0.0690   4     0.57   4 
 51  142.111143 4.854E-35 7.777E-04.04200.041 6901.83810.670.000055              2              2                    R 37      667665 5 8 2 2 1 7    77.0   75.0     0.0705   4     0.58   4 
 54  142.164950 1.678E-38 7.929E-04.04200.041 6921.31960.670.000055              2              2                    R 38      667665 5 8 2 2 1 7   474.0  462.0     0.0690   4     0.57   4 
 53  142.458265 7.948E-38 8.078E-04.04200.041 6951.12120.670.000055              2              2                    R 39      667665 5 8 2 2 1 7    81.0   79.0     0.0676   4     0.56   4 
 55  142.660596 7.135E-40 8.334E-04.04200.041 7003.52710.670.000055              2              2                    R 41      667665 5 8 2 2 1 7   170.0  166.0     0.0647   4     0.55   4 
 56  142.695672 1.459E-40 8.216E-04.04200.041 6981.09870.670.000055              2              2                    R 40      667665 5 8 2 2 1 7   996.0  972.0     0.0661   4     0.58   4 
 52  142.991738 4.079E-37 8.096E-04.04200.041 6969.42700.670.000055              2              2                    R 39      667665 5 8 2 2 1 7   162.0  158.0     0.0676   4     0.56   4 
 51  143.047505 3.762E-45 5.410E-05.04200.04111146.48600.670.000055              4              4                    R 38      467665 5 8 2 2 1 7    79.0   77.0     0.0690   4     0.57   4 
 51  143.441271 3.368E-30 2.093E-03.04200.041 4809.65410.670.000055              1              1                    R 37      676225 5 8 2 2 1 7    77.0   75.0     0.0705   4     0.58   4 
 54  143.478566 1.006E-33 2.098E-03.04200.041 4855.79390.670.000055              1              1                    R 38      676225 5 8 2 2 1 7   474.0  462.0     0.0690   4     0.57   4 
 53  143.759375 4.184E-33 2.109E-03.04200.041 4909.58950.670.000055              1              1                    R 39      676225 5 8 2 2 1 7    81.0   79.0     0.0676   4     0.56   4 
 55  143.933008 2.894E-35 2.117E-03.04200.041 5009.97240.670.000055              1              1                    R 41      676225 5 8 2 2 1 7   170.0  166.0     0.0647   4     0.55   4 
 56  143.984037 6.763E-36 2.117E-03.04200.041 4963.05890.670.000055              1              1                    R 40      677665 5 8 2 2 1 7   996.0  972.0     0.0661   4     0.58   4 
 52  144.300324 2.197E-32 2.124E-03.04200.041 4924.19190.670.000055              1              1                    R 39      676225 5 8 2 2 1 7   162.0  158.0     0.0676   4     0.56   4 
 54  144.389732 6.113E-44 1.153E-04.04200.041 9101.95060.670.000055              3              3                    R 39      467665 5 8 2 2 1 7   486.0  474.0     0.0676   4     0.56   4 
 51  144.412574 1.451E-40 1.052E-04.04200.041 9108.39010.670.000055              3              3                    R 38      467665 5 8 2 2 1 7    79.0   77.0     0.0690   4     0.57   4 
 53  144.612681 3.422E-43 1.241E-04.04200.041 9108.65410.670.000055              3              3                    R 40      467665 5 8 2 2 1 7    83.0   81.0     0.0661   4     0.58   4 
 55  144.681099 4.289E-45 1.425E-04.04200.041 9114.47520.670.000055              3              3                    R 42      467665 5 8 2 2 1 7   174.0  170.0     0.0632   4     0.55   4 
 51  144.771419 1.937E-25 4.103E-03.04200.041 2690.99130.670.000055              0              0                    R 37      676225 5 8 2 2 1 7    77.0   75.0     0.0705   4     0.58   4 
 54  144.792199 5.026E-29 4.082E-03.04200.041 2764.45850.670.000055              0              0                    R 38      676225 5 8 2 2 1 7   474.0  462.0     0.0690   4     0.57   4 
 53  145.060499 1.844E-28 4.078E-03.04200.041 2842.84040.670.000055              0              0                    R 39      676225 5 8 2 2 1 7    81.0   79.0     0.0676   4     0.56   4 
 52  145.151265 1.685E-42 1.218E-04.04200.041 9131.09330.670.000055              3              3                    R 40      467665 5 8 2 2 1 7   166.0  162.0     0.0661   4     0.58   4 
 55  145.205430 9.917E-31 4.039E-03.04200.041 2992.36570.670.000055              0              0                    R 41      676225 5 8 2 2 1 7   170.0  166.0     0.0647   4     0.55   4 
 56  145.272414 2.635E-31 4.069E-03.04200.041 2920.37490.670.000055              0              0                    R 40      677665 5 8 2 2 1 7   996.0  972.0     0.0661   4     0.58   4 
 52  145.608924 9.881E-28 4.116E-03.04200.041 2853.64320.670.000055              0              0                    R 39      676225 5 8 2 2 1 7   162.0  158.0     0.0676   4     0.56   4 
 54  145.737011 8.610E-39 8.179E-04.04200.041 7063.48460.670.000055              2              2                    R 39      667665 5 8 2 2 1 7   486.0  474.0     0.0676   4     0.56   4 
 51  145.777683 2.495E-35 8.035E-04.04200.041 7043.94920.670.000055              2              2                    R 38      667665 5 8 2 2 1 7    79.0   77.0     0.0690   4     0.57   4 
 53  145.946302 4.066E-38 8.320E-04.04200.041 7093.57950.670.000055              2              2                    R 40      667665 5 8 2 2 1 7    83.0   81.0     0.0661   4     0.58   4 
 55  145.983796 3.637E-40 8.558E-04.04200.041 7146.18770.670.000055              2              2                    R 42      667665 5 8 2 2 1 7   174.0  170.0     0.0632   4     0.55   4 
 56  146.102463 7.443E-41 8.448E-04.04200.041 7123.79430.670.000055              2              2                    R 41      667665 5 8 2 2 1 7  1020.0  996.0     0.0647   4     0.55   4 
 52  146.492550 2.080E-37 8.335E-04.04200.041 7112.41870.670.000055              2              2                    R 40      667665 5 8 2 2 1 7   166.0  162.0     0.0661   4     0.58   4 
 51  146.638327 2.374E-45 6.892E-05.04200.04111289.53350.670.000055              4              4                    R 39      467665 5 8 2 2 1 7    81.0   79.0     0.0676   4     0.56   4 
 54  147.084314 5.215E-34 2.201E-03.04200.041 4999.27250.670.000055              1              1                    R 39      676225 5 8 2 2 1 7   486.0  474.0     0.0676   4     0.56   4 
 51  147.142819 1.749E-30 2.200E-03.04200.041 4953.09540.670.000055              1              1                    R 38      676225 5 8 2 2 1 7    79.0   77.0     0.0690   4     0.57   4 
 53  147.279944 2.162E-33 2.208E-03.04200.041 5053.34890.670.000055              1              1                    R 40      676225 5 8 2 2 1 7    83.0   81.0     0.0661   4     0.58   4 
 55  147.286508 1.490E-35 2.209E-03.04200.041 5153.90540.670.000055              1              1                    R 42      676225 5 8 2 2 1 7   174.0  170.0     0.0632   4     0.55   4 
 56  147.422256 3.485E-36 2.213E-03.04200.041 5107.04300.670.000055              1              1                    R 41      677665 5 8 2 2 1 7  1020.0  996.0     0.0647   4     0.55   4 
 52  147.833854 1.132E-32 2.224E-03.04200.041 5068.49220.670.000055              1              1                    R 40      676225 5 8 2 2 1 7   166.0  162.0     0.0661   4     0.58   4 
 54  147.922558 2.858E-44 1.096E-04.04200.041 9246.34030.670.000055              3              3                    R 40      467665 5 8 2 2 1 7   498.0  486.0     0.0661   4     0.58   4 
 55  147.968824 2.018E-45 1.364E-04.04200.041 9259.15630.670.000055              3              3                    R 43      467665 5 8 2 2 1 7   178.0  174.0     0.0618   4     0.54   3 
 51  148.038412 6.751E-41 9.959E-05.04200.041 9252.80270.670.000055              3              3                    R 39      467665 5 8 2 2 1 7    81.0   79.0     0.0676   4     0.56   4 
 53  148.062758 1.602E-43 1.182E-04.04200.041 9253.26670.670.000055              3              3                    R 41      467665 5 8 2 2 1 7    85.0   83.0     0.0647   4     0.55   4 
 54  148.431630 2.609E-29 4.315E-03.04200.041 2909.25070.670.000055              0              0                    R 39      676225 5 8 2 2 1 7   486.0  474.0     0.0676   4     0.56   4 
 51  148.507971 1.007E-25 4.346E-03.04200.041 2835.76270.670.000055              0              0                    R 38      676225 5 8 2 2 1 7    79.0   77.0     0.0690   4     0.57   4 
 55  148.589226 5.110E-31 4.246E-03.04200.041 3137.57120.670.000055              0              0                    R 42      676225 5 8 2 2 1 7   174.0  170.0     0.0632   4     0.55   4 
 53  148.613597 9.538E-29 4.302E-03.04200.041 2987.90090.670.000055              0              0                    R 40      676225 5 8 2 2 1 7    83.0   81.0     0.0661   4     0.58   4 
 52  148.613889 7.850E-43 1.157E-04.04200.041 9276.24460.670.000055              3              3                    R 41      467665 5 8 2 2 1 7   170.0  166.0     0.0647   4     0.55   4 
 56  148.742057 1.360E-31 4.284E-03.04200.041 3065.64740.670.000055              0              0                    R 41      677665 5 8 2 2 1 7  1020.0  996.0     0.0647   4     0.55   4 
 52  149.175170 5.098E-28 4.342E-03.04200.041 2999.25210.670.000055              0              0                    R 40      676225 5 8 2 2 1 7   166.0  162.0     0.0661   4     0.58   4 
 55  149.301825 1.817E-40 8.755E-04.04200.041 7292.17150.670.000055              2              2                    R 43      667665 5 8 2 2 1 7   178.0  174.0     0.0618   4     0.54   3 
 54  149.303528 4.324E-39 8.404E-04.04200.041 7209.22160.670.000055              2              2                    R 40      667665 5 8 2 2 1 7   498.0  486.0     0.0661   4     0.58   4 
 53  149.428916 2.037E-38 8.534E-04.04200.041 7239.52580.670.000055              2              2                    R 41      667665 5 8 2 2 1 7    85.0   83.0     0.0647   4     0.55   4 
 51  149.438534 1.254E-35 8.267E-04.04200.041 7189.72690.670.000055              2              2                    R 39      667665 5 8 2 2 1 7    81.0   79.0     0.0676   4     0.56   4 
 56  149.503949 3.721E-41 8.653E-04.04200.041 7269.89680.670.000055              2              2                    R 42      667665 5 8 2 2 1 7  1044.0 1020.0     0.0632   4     0.55   4 
 52  149.987897 1.039E-37 8.546E-04.04200.041 7258.91130.670.000055              2              2                    R 41      667665 5 8 2 2 1 7   170.0  166.0     0.0647   4     0.55   4 
 55  150.634838 7.524E-36 2.298E-03.04200.041 5301.19190.670.000055              1              1                    R 43      676225 5 8 2 2 1 7   178.0  174.0     0.0618   4     0.54   3 
 54  150.684518 2.649E-34 2.303E-03.04200.041 5146.35680.670.000055              1              1                    R 40      676225 5 8 2 2 1 7   498.0  486.0     0.0661   4     0.58   4 
 53  150.795091 1.095E-33 2.306E-03.04200.041 5200.62880.670.000055              1              1                    R 41      676225 5 8 2 2 1 7    85.0   83.0     0.0647   4     0.55   4 
 51  150.838678 8.897E-31 2.305E-03.04200.041 5100.23820.670.000055              1              1                    R 39      676225 5 8 2 2 1 7    81.0   79.0     0.0676   4     0.56   4 
 56  150.855171 1.762E-36 2.306E-03.04200.041 5254.46520.670.000055              1              1                    R 42      677665 5 8 2 2 1 7  1044.0 1020.0     0.0632   4     0.55   4 
 52  151.361921 5.717E-33 2.321E-03.04200.041 5216.32610.670.000055              1              1                    R 41      676225 5 8 2 2 1 7   170.0  166.0     0.0647   4     0.55   4 
 54  151.449702 1.296E-44 1.027E-04.04200.041 9394.26290.670.000055              3              3                    R 41      467665 5 8 2 2 1 7   510.0  498.0     0.0647   4     0.55   4 
 53  151.507282 7.287E-44 1.112E-04.04200.041 9401.32950.670.000055              3              3                    R 42      467665 5 8 2 2 1 7    87.0   85.0     0.0632   4     0.55   4 
 51  151.658415 3.043E-41 9.287E-05.04200.041 9400.84110.670.000055              3              3                    R 40      467665 5 8 2 2 1 7    83.0   81.0     0.0661   4     0.58   4 
 55  151.967853 2.585E-31 4.453E-03.04200.041 3286.16040.670.000055              0              0                    R 43      676225 5 8 2 2 1 7   178.0  174.0     0.0618   4     0.54   3 
 54  152.065518 1.327E-29 4.550E-03.04200.041 3057.68230.670.000055              0              0                    R 40      676225 5 8 2 2 1 7   498.0  486.0     0.0661   4     0.58   4 
 52  152.070915 3.550E-43 1.085E-04.04200.041 9424.85850.670.000055              3              3                    R 42      467665 5 8 2 2 1 7   174.0  170.0     0.0632   4     0.55   4 
 53  152.161272 4.838E-29 4.527E-03.04200.041 3136.51440.670.000055              0              0                    R 41      676225 5 8 2 2 1 7    85.0   83.0     0.0647   4     0.55   4 
 56  152.206397 6.881E-32 4.500E-03.04200.041 3214.38940.670.000055              0              0                    R 42      677665 5 8 2 2 1 7  1044.0 1020.0     0.0632   4     0.55   4 
 51  152.238834 5.128E-26 4.591E-03.04200.041 2984.27070.670.000055              0              0                    R 39      676225 5 8 2 2 1 7    81.0   79.0     0.0676   4     0.56   4 
 55  152.614565 8.904E-41 8.923E-04.04200.041 7441.47330.670.000055              2              2                    R 44      667665 5 8 2 2 1 7   182.0  178.0     0.0604   4     0.55   3 
 52  152.735952 2.579E-28 4.569E-03.04200.041 3148.42730.670.000055              0              0                    R 41      676225 5 8 2 2 1 7   170.0  166.0     0.0647   4     0.55   4 
 54  152.864365 2.125E-39 8.599E-04.04200.041 7358.52510.670.000055              2              2                    R 41      667665 5 8 2 2 1 7   510.0  498.0     0.0647   4     0.55   4 
 56  152.900007 1.823E-41 8.829E-04.04200.041 7419.40080.670.000055              2              2                    R 43      667665 5 8 2 2 1 7  1068.0 1044.0     0.0618   4     0.54   3 
 53  152.905977 9.994E-39 8.720E-04.04200.041 7388.95470.670.000055              2              2                    R 42      667665 5 8 2 2 1 7    87.0   85.0     0.0632   4     0.55   4 
 51  153.093550 6.167E-36 8.470E-04.04200.041 7339.16540.670.000055              2              2                    R 40      667665 5 8 2 2 1 7    83.0   81.0     0.0661   4     0.58   4 
 52  153.477648 5.081E-38 8.728E-04.04200.041 7408.89920.670.000055              2              2                    R 42      667665 5 8 2 2 1 7   174.0  170.0     0.0632   4     0.55   4 
 55  153.977879 3.729E-36 2.385E-03.04200.041 5451.82670.670.000055              1              1                    R 44      676225 5 8 2 2 1 7   182.0  178.0     0.0604   4     0.55   3 
 54  154.279044 1.318E-34 2.401E-03.04200.041 5297.04130.670.000055              1              1                    R 41      676225 5 8 2 2 1 7   510.0  498.0     0.0647   4     0.55   4 
 56  154.282659 8.732E-37 2.397E-03.04200.041 5405.32040.670.000055              1              1                    R 43      677665 5 8 2 2 1 7  1068.0 1044.0     0.0618   4     0.54   3 
 53  154.304686 5.439E-34 2.400E-03.04200.041 5351.42390.670.000055              1              1                    R 42      676225 5 8 2 2 1 7    87.0   85.0     0.0632   4     0.55   4 
 51  154.528703 4.431E-31 2.408E-03.04200.041 5251.07690.670.000055              1              1                    R 40      676225 5 8 2 2 1 7    83.0   81.0     0.0661   4     0.58   4 
 52  154.884393 2.831E-33 2.416E-03.04200.041 5367.68800.670.000055              1              1                    R 42      676225 5 8 2 2 1 7   174.0  170.0     0.0632   4     0.55   4 
 53  154.946120 3.213E-44 1.031E-04.04200.041 9552.83680.670.000055              3              3                    R 43      467665 5 8 2 2 1 7    89.0   87.0     0.0618   4     0.54   3 
 51  155.272438 1.325E-41 8.515E-05.04200.041 9552.49950.670.000055              3              3                    R 41      467665 5 8 2 2 1 7    85.0   83.0     0.0647   4     0.55   4 
 55  155.341191 1.283E-31 4.659E-03.04200.041 3438.12820.670.000055              0              0                    R 44      676225 5 8 2 2 1 7   182.0  178.0     0.0604   4     0.55   3 
 52  155.522214 1.556E-43 1.003E-04.04200.041 9576.92940.670.000055              3              3                    R 43      467665 5 8 2 2 1 7   178.0  174.0     0.0618   4     0.54   3 
 56  155.665309 3.417E-32 4.716E-03.04200.041 3366.59580.670.000055              0              0                    R 43      677665 5 8 2 2 1 7  1068.0 1044.0     0.0618   4     0.54   3 
 54  155.693727 6.613E-30 4.785E-03.04200.041 3209.74780.670.000055              0              0                    R 41      676225 5 8 2 2 1 7   510.0  498.0     0.0647   4     0.55   4 
 53  155.703396 2.407E-29 4.752E-03.04200.041 3288.67570.670.000055              0              0                    R 42      676225 5 8 2 2 1 7    87.0   85.0     0.0632   4     0.55   4 
 55  155.921896 4.277E-41 9.060E-04.04200.041 7594.08790.670.000055              2              2                    R 45      667665 5 8 2 2 1 7   186.0  182.0     0.0591   4     0.53   3 
 51  155.963864 2.558E-26 4.837E-03.04200.041 3136.50950.670.000055              0              0                    R 40      676225 5 8 2 2 1 7    83.0   81.0     0.0661   4     0.58   4 
 56  156.290513 8.752E-42 8.973E-04.04200.041 7572.30080.670.000055              2              2                    R 44      667665 5 8 2 2 1 7  1092.0 1068.0     0.0604   4     0.55   3 
 52  156.291141 1.279E-28 4.795E-03.04200.041 3301.16330.670.000055              0              0                    R 42      676225 5 8 2 2 1 7   174.0  170.0     0.0632   4     0.55   4 
 53  156.377355 4.803E-39 8.873E-04.04200.041 7541.86070.670.000055              2              2                    R 43      667665 5 8 2 2 1 7    89.0   87.0     0.0618   4     0.54   3 
 54  156.419386 1.023E-39 8.762E-04.04200.041 7511.38950.670.000055              2              2                    R 42      667665 5 8 2 2 1 7   522.0  510.0     0.0632   4     0.55   4 
 51  156.742588 2.967E-36 8.640E-04.04200.041 7492.25900.670.000055              2              2                    R 41      667665 5 8 2 2 1 7    85.0   83.0     0.0647   4     0.55   4 
 52  156.961673 2.434E-38 8.878E-04.04200.041 7562.37680.670.000055              2              2                    R 43      667665 5 8 2 2 1 7   178.0  174.0     0.0618   4     0.54   3 
 55  157.315512 1.814E-36 2.469E-03.04200.041 5605.80460.670.000055              1              1                    R 45      676225 5 8 2 2 1 7   186.0  182.0     0.0591   4     0.53   3 
 56  157.704594 4.246E-37 2.485E-03.04200.041 5559.60310.670.000055              1              1                    R 44      677665 5 8 2 2 1 7  1092.0 1068.0     0.0604   4     0.55   3 
 53  157.808598 2.648E-34 2.492E-03.04200.041 5505.72860.670.000055              1              1                    R 43      676225 5 8 2 2 1 7    89.0   87.0     0.0618   4     0.54   3 
 54  157.867753 6.428E-35 2.497E-03.04200.041 5451.32030.670.000055              1              1                    R 42      676225 5 8 2 2 1 7   522.0  510.0     0.0632   4     0.55   4 
 51  158.212751 2.161E-31 2.509E-03.04200.041 5405.60560.670.000055              1              1                    R 41      676225 5 8 2 2 1 7    85.0   83.0     0.0647   4     0.55   4 
 53  158.379144 1.370E-44 9.406E-05.04200.041 9707.78290.670.000055              3              3                    R 44      467665 5 8 2 2 1 7    91.0   89.0     0.0604   4     0.55   3 
 52  158.401139 1.374E-33 2.508E-03.04200.041 5522.57240.670.000055              1              1                    R 43      676225 5 8 2 2 1 7   178.0  174.0     0.0618   4     0.54   3 
 54  158.486401 2.413E-45 8.605E-05.04200.041 9700.68360.670.000055              3              3                    R 43      467665 5 8 2 2 1 7   534.0  522.0     0.0618   4     0.54   3 
 55  158.709122 6.252E-32 4.864E-03.04200.041 3593.46940.670.000055              0              0                    R 45      676225 5 8 2 2 1 7   186.0  182.0     0.0591   4     0.53   3 
 51  158.880339 5.559E-42 7.656E-05.04200.041 9707.77200.670.000055              3              3                    R 42      467665 5 8 2 2 1 7    87.0   85.0     0.0632   4     0.55   4 
 52  158.967653 6.592E-44 9.116E-05.04200.041 9732.45160.670.000055              3              3                    R 44      467665 5 8 2 2 1 7   182.0  178.0     0.0604   4     0.55   3 
 56  159.118671 1.665E-32 4.931E-03.04200.041 3522.26110.670.000055              0              0                    R 44      677665 5 8 2 2 1 7  1092.0 1068.0     0.0604   4     0.55   3 
 55  159.223700 2.014E-41 9.164E-04.04200.041 7750.00980.670.000055              2              2                    R 46      667665 5 8 2 2 1 7   190.0  186.0     0.0577   4     0.52   3 
 53  159.239839 1.174E-29 4.977E-03.04200.041 3444.37910.670.000055              0              0                    R 43      676225 5 8 2 2 1 7    89.0   87.0     0.0618   4     0.54   3 
 54  159.316121 3.231E-30 5.020E-03.04200.041 3365.44150.670.000055              0              0                    R 42      676225 5 8 2 2 1 7   522.0  510.0     0.0632   4     0.55   4 
 56  159.675340 4.116E-42 9.084E-04.04200.041 7728.59130.670.000055              2              2                    R 45      667665 5 8 2 2 1 7  1116.0 1092.0     0.0591   4     0.53   3 
 51  159.682917 1.250E-26 5.084E-03.04200.041 3292.47340.670.000055              0              0                    R 41      676225 5 8 2 2 1 7    85.0   83.0     0.0647   4     0.55   4 
 52  159.840603 6.220E-29 5.021E-03.04200.041 3457.45440.670.000055              0              0                    R 43      676225 5 8 2 2 1 7   178.0  174.0     0.0618   4     0.54   3 
 53  159.842919 2.260E-39 8.993E-04.04200.041 7698.23810.670.000055              2              2                    R 44      667665 5 8 2 2 1 7    91.0   89.0     0.0604   4     0.55   3 
 54  159.968453 4.816E-40 8.890E-04.04200.041 7667.80890.670.000055              2              2                    R 43      667665 5 8 2 2 1 7   534.0  522.0     0.0618   4     0.54   3 
 51  160.385504 1.396E-36 8.775E-04.04200.041 7649.00160.670.000055              2              2                    R 42      667665 5 8 2 2 1 7    87.0   85.0     0.0632   4     0.55   4 
 52  160.439839 1.141E-38 8.993E-04.04200.041 7719.33850.670.000055              2              2                    R 44      667665 5 8 2 2 1 7   182.0  178.0     0.0604   4     0.55   3 
 55  160.647620 8.657E-37 2.548E-03.04200.041 5763.12010.670.000055              1              1                    R 46      676225 5 8 2 2 1 7   190.0  186.0     0.0577   4     0.52   3 
 56  161.120853 2.025E-37 2.568E-03.04200.041 5717.30770.670.000055              1              1                    R 45      677665 5 8 2 2 1 7  1116.0 1092.0     0.0591   4     0.53   3 
 53  161.306698 1.264E-34 2.580E-03.04200.041 5663.53720.670.000055              1              1                    R 44      676225 5 8 2 2 1 7    91.0   89.0     0.0604   4     0.55   3 
 54  161.450511 3.071E-35 2.589E-03.04200.041 5609.18810.670.000055              1              1                    R 43      676225 5 8 2 2 1 7   534.0  522.0     0.0618   4     0.54   3 
 53  161.806223 5.639E-45 8.417E-05.04200.041 9866.16200.670.000055              3              3                    R 45      467665 5 8 2 2 1 7    93.0   91.0     0.0591   4     0.53   3 
 51  161.890678 1.032E-31 2.605E-03.04200.041 5563.81840.670.000055              1              1                    R 42      676225 5 8 2 2 1 7    87.0   85.0     0.0632   4     0.55   4 
 52  161.912028 6.539E-34 2.596E-03.04200.041 5680.97350.670.000055              1              1                    R 44      676225 5 8 2 2 1 7   182.0  178.0     0.0604   4     0.55   3 
 55  162.071528 2.991E-32 5.066E-03.04200.041 3752.17850.670.000055              0              0                    R 46      676225 5 8 2 2 1 7   190.0  186.0     0.0577   4     0.52   3 
 52  162.407101 2.692E-44 8.119E-05.04200.041 9891.41920.670.000055              3              3                    R 45      467665 5 8 2 2 1 7   186.0  182.0     0.0591   4     0.53   3 
 51  162.481972 2.239E-42 6.723E-05.04200.041 9866.65230.670.000055              3              3                    R 43      467665 5 8 2 2 1 7    89.0   87.0     0.0618   4     0.54   3 
 55  162.519861 9.295E-42 9.232E-04.04200.041 7909.23350.670.000055              2              2                    R 47      667665 5 8 2 2 1 7   194.0  190.0     0.0564   4     0.52   3 
 56  162.566356 7.956E-33 5.144E-03.04200.041 3681.37980.670.000055              0              0                    R 45      677665 5 8 2 2 1 7  1116.0 1092.0     0.0591   4     0.53   3 
 53  162.770469 5.616E-30 5.200E-03.04200.041 3603.61900.670.000055              0              0                    R 44      676225 5 8 2 2 1 7    91.0   89.0     0.0604   4     0.55   3 
 54  162.932564 1.547E-30 5.253E-03.04200.041 3524.75770.670.000055              0              0                    R 43      676225 5 8 2 2 1 7   534.0  522.0     0.0618   4     0.54   3 
 56  163.054367 1.897E-42 9.158E-04.04200.041 7888.26660.670.000055              2              2                    R 46      667665 5 8 2 2 1 7  1140.0 1116.0     0.0577   4     0.52   3 
 53  163.302539 1.041E-39 9.075E-04.04200.041 7858.08100.670.000055              2              2                    R 45      667665 5 8 2 2 1 7    93.0   91.0     0.0591   4     0.53   3 
 52  163.384210 2.966E-29 5.246E-03.04200.041 3617.29500.670.000055              0              0                    R 44      676225 5 8 2 2 1 7   182.0  178.0     0.0604   4     0.55   3 
 51  163.395850 5.984E-27 5.329E-03.04200.041 3452.15630.670.000055              0              0                    R 42      676225 5 8 2 2 1 7    87.0   85.0     0.0632   4     0.55   4 
 54  163.511431 2.220E-40 8.981E-04.04200.041 7827.77730.670.000055              2              2                    R 44      667665 5 8 2 2 1 7   546.0  534.0     0.0604   4     0.55   3 
 52  163.912016 5.241E-39 9.070E-04.04200.041 7879.77830.670.000055              2              2                    R 45      667665 5 8 2 2 1 7   186.0  182.0     0.0591   4     0.53   3 
 55  163.974085 4.055E-37 2.624E-03.04200.041 5923.76770.670.000055              1              1                    R 47      676225 5 8 2 2 1 7   194.0  190.0     0.0564   4     0.52   3 
 51  164.022155 6.425E-37 8.872E-04.04200.041 7809.38710.670.000055              2              2                    R 43      667665 5 8 2 2 1 7    89.0   87.0     0.0618   4     0.54   3 
 56  164.531312 9.475E-38 2.648E-03.04200.041 5878.42850.670.000055              1              1                    R 46      677665 5 8 2 2 1 7  1140.0 1116.0     0.0577   4     0.52   3 
 53  164.798855 5.916E-35 2.664E-03.04200.041 5824.84390.670.000055              1              1                    R 45      676225 5 8 2 2 1 7    93.0   91.0     0.0591   4     0.53   3 
 54  165.027180 1.438E-35 2.677E-03.04200.041 5770.63860.670.000055              1              1                    R 44      676225 5 8 2 2 1 7   546.0  534.0     0.0604   4     0.55   3 
 52  165.416929 3.051E-34 2.679E-03.04200.041 5842.88560.670.000055              1              1                    R 45      676225 5 8 2 2 1 7   186.0  182.0     0.0591   4     0.53   3 
 55  165.428292 1.404E-32 5.266E-03.04200.041 3914.25010.670.000055              0              0                    R 47      676225 5 8 2 2 1 7   194.0  190.0     0.0564   4     0.52   3 
 51  165.562342 4.830E-32 2.697E-03.04200.041 5725.70900.670.000055              1              1                    R 43      676225 5 8 2 2 1 7    89.0   87.0     0.0618   4     0.54   3 
 55  165.810258 4.205E-42 9.263E-04.04200.041 8071.75330.670.000055              2              2                    R 48      667665 5 8 2 2 1 7   198.0  194.0     0.0551   4     0.53   3 
 52  165.840428 1.056E-44 7.060E-05.04200.04110053.82630.670.000055              3              3                    R 46      467665 5 8 2 2 1 7   190.0  186.0     0.0577   4     0.52   3 
 56  166.008242 3.732E-33 5.354E-03.04200.041 3843.94610.670.000055              0              0                    R 46      677665 5 8 2 2 1 7  1140.0 1116.0     0.0577   4     0.52   3 
 51  166.077196 8.611E-43 5.738E-05.04200.04110029.13430.670.000055              3              3                    R 44      467665 5 8 2 2 1 7    91.0   89.0     0.0604   4     0.55   3 
 53  166.295157 2.635E-30 5.420E-03.04200.041 3766.38940.670.000055              0              0                    R 45      676225 5 8 2 2 1 7    93.0   91.0     0.0591   4     0.53   3 
 56  166.427468 8.562E-43 9.194E-04.04200.041 8051.32100.670.000055              2              2                    R 47      667665 5 8 2 2 1 7  1164.0 1140.0     0.0564   4     0.52   3 
 54  166.542919 7.262E-31 5.484E-03.04200.041 3687.69020.670.000055              0              0                    R 44      676225 5 8 2 2 1 7   546.0  534.0     0.0604   4     0.55   3 
 53  166.756086 4.698E-40 9.119E-04.04200.041 8021.38350.670.000055              2              2                    R 46      667665 5 8 2 2 1 7    95.0   93.0     0.0577   4     0.52   3 
 52  166.921829 1.387E-29 5.467E-03.04200.041 3780.67920.670.000055              0              0                    R 45      676225 5 8 2 2 1 7   186.0  182.0     0.0591   4     0.53   3 
 54  167.048183 1.001E-40 9.032E-04.04200.041 7991.28880.670.000055              2              2                    R 45      667665 5 8 2 2 1 7   558.0  546.0     0.0591   4     0.53   3 
 51  167.102520 2.806E-27 5.572E-03.04200.041 3615.55210.670.000055              0              0                    R 43      676225 5 8 2 2 1 7    89.0   87.0     0.0618   4     0.54   3 
 55  167.294788 1.864E-37 2.695E-03.04200.041 6087.74180.670.000055              1              1                    R 48      676225 5 8 2 2 1 7   198.0  194.0     0.0551   4     0.53   3 
 52  167.378074 2.356E-39 9.109E-04.04200.041 8043.69030.670.000055              2              2                    R 46      667665 5 8 2 2 1 7   190.0  186.0     0.0577   4     0.52   3 
 51  167.652398 2.892E-37 8.928E-04.04200.041 7973.40920.670.000055              2              2                    R 44      667665 5 8 2 2 1 7    91.0   89.0     0.0604   4     0.55   3 
 56  167.935847 4.349E-38 2.723E-03.04200.041 6042.95980.670.000055              1              1                    R 47      677665 5 8 2 2 1 7  1164.0 1140.0     0.0564   4     0.52   3 
 53  168.284939 2.715E-35 2.742E-03.04200.041 5989.64270.670.000055              1              1                    R 46      676225 5 8 2 2 1 7    95.0   93.0     0.0577   4     0.52   3 
 54  168.597625 6.601E-36 2.760E-03.04200.041 5935.66580.670.000055              1              1                    R 45      676225 5 8 2 2 1 7   558.0  546.0     0.0591   4     0.53   3 
 55  168.779296 6.475E-33 5.462E-03.04200.041 4079.67840.670.000055              0              0                    R 48      676225 5 8 2 2 1 7   198.0  194.0     0.0551   4     0.53   3 
 52  168.915712 1.395E-34 2.758E-03.04200.041 6008.30250.670.000055              1              1                    R 46      676225 5 8 2 2 1 7   190.0  186.0     0.0577   4     0.52   3 
 55  169.094776 1.864E-42 9.255E-04.04200.041 8237.56360.670.000055              2              2                    R 49      667665 5 8 2 2 1 7   202.0  198.0     0.0538   4     0.51   3 
 51  169.227598 2.214E-32 2.785E-03.04200.041 5891.27140.670.000055              1              1                    R 44      676225 5 8 2 2 1 7    91.0   89.0     0.0604   4     0.55   3 
 52  169.267503 3.953E-45 5.960E-05.04200.04110219.66680.670.000055              3              3                    R 47      467665 5 8 2 2 1 7   194.0  190.0     0.0564   4     0.52   3 
 56  169.444205 1.718E-33 5.560E-03.04200.041 4009.95440.670.000055              0              0                    R 47      677665 5 8 2 2 1 7  1164.0 1140.0     0.0564   4     0.52   3 
 51  169.665866 3.139E-43 4.722E-05.04200.04110195.21150.670.000055              3              3                    R 45      467665 5 8 2 2 1 7    93.0   91.0     0.0591   4     0.53   3 
 56  169.794521 3.786E-43 9.190E-04.04200.041 8217.74850.670.000055              2              2                    R 48      667665 5 8 2 2 1 7  1188.0 1164.0     0.0551   4     0.53   3 
 53  169.813774 1.212E-30 5.638E-03.04200.041 3932.68460.670.000055              0              0                    R 46      676225 5 8 2 2 1 7    95.0   93.0     0.0577   4     0.52   3 
 54  170.147051 3.342E-31 5.712E-03.04200.041 3854.23310.670.000055              0              0                    R 45      676225 5 8 2 2 1 7   558.0  546.0     0.0591   4     0.53   3 
 53  170.203430 2.075E-40 9.122E-04.04200.041 8188.13960.670.000055              2              2                    R 47      667665 5 8 2 2 1 7    97.0   95.0     0.0564   4     0.52   3 
 52  170.453330 6.364E-30 5.686E-03.04200.041 3947.60100.670.000055              0              0                    R 46      676225 5 8 2 2 1 7   190.0  186.0     0.0577   4     0.52   3 
 54  170.578574 4.419E-41 9.042E-04.04200.041 8158.33700.670.000055              2              2                    R 46      667665 5 8 2 2 1 7   570.0  558.0     0.0577   4     0.52   3 
 55  170.609612 8.413E-38 2.760E-03.04200.041 6255.03660.670.000055              1              1                    R 49      676225 5 8 2 2 1 7   202.0  198.0     0.0538   4     0.51   3 
 51  170.802784 1.290E-27 5.812E-03.04200.041 3782.65460.670.000055              0              0                    R 44      676225 5 8 2 2 1 7    91.0   89.0     0.0604   4     0.55   3 
 52  170.837880 1.037E-39 9.105E-04.04200.041 8211.06840.670.000055              2              2                    R 47      667665 5 8 2 2 1 7   194.0  190.0     0.0564   4     0.52   3 
 51  171.276088 1.273E-37 8.942E-04.04200.041 8141.06160.670.000055              2              2                    R 45      667665 5 8 2 2 1 7    93.0   91.0     0.0591   4     0.53   3 
 56  171.334334 1.958E-38 2.792E-03.04200.041 6210.89570.670.000055              1              1                    R 48      677665 5 8 2 2 1 7  1188.0 1164.0     0.0551   4     0.53   3 
 53  171.764822 1.222E-35 2.816E-03.04200.041 6157.92770.670.000055              1              1                    R 47      676225 5 8 2 2 1 7    97.0   95.0     0.0564   4     0.52   3 
 55  172.124421 2.931E-33 5.654E-03.04200.041 4248.45770.670.000055              0              0                    R 49      676225 5 8 2 2 1 7   202.0  198.0     0.0538   4     0.51   3 
 54  172.161710 2.969E-36 2.837E-03.04200.041 6104.26340.670.000055              1              1                    R 46      676225 5 8 2 2 1 7   570.0  558.0     0.0577   4     0.52   3 
 55  172.373295 8.100E-43 9.207E-04.04200.041 8406.65840.670.000055              2              2                    R 50      662225 5 8 2 2 1 7   206.0  202.0     0.0525   4     0.51   3 
 52  172.408244 6.258E-35 2.831E-03.04200.041 6177.21820.670.000055              1              1                    R 47      676225 5 8 2 2 1 7   194.0  190.0     0.0564   4     0.52   3 
 52  172.688194 1.402E-45 4.845E-05.04200.04110388.93430.670.000055              3              3                    R 48      467665 5 8 2 2 1 7   198.0  194.0     0.0551   4     0.53   3 
 56  172.874121 7.758E-34 5.762E-03.04200.041 4179.39860.670.000055              0              0                    R 48      677665 5 8 2 2 1 7  1188.0 1164.0     0.0551   4     0.53   3 
 51  172.886303 9.936E-33 2.866E-03.04200.041 6060.49900.670.000055              1              1                    R 45      676225 5 8 2 2 1 7    93.0   91.0     0.0591   4     0.53   3 
 56  173.155400 1.639E-43 9.145E-04.04200.041 8387.54300.670.000055              2              2                    R 49      667665 5 8 2 2 1 7  1212.0 1188.0     0.0538   4     0.51   3 
 51  173.247839 1.072E-43 3.707E-05.04200.04110364.87740.670.000055              3              3                    R 46      467665 5 8 2 2 1 7    95.0   93.0     0.0577   4     0.52   3 
 53  173.326189 5.473E-31 5.850E-03.04200.041 4102.49840.670.000055              0              0                    R 47      676225 5 8 2 2 1 7    97.0   95.0     0.0564   4     0.52   3 
 53  173.644441 8.972E-41 9.082E-04.04200.041 8358.34300.670.000055              2              2                    R 48      667665 5 8 2 2 1 7    99.0   97.0     0.0551   4     0.53   3 
 54  173.744823 1.508E-31 5.936E-03.04200.041 4024.38020.670.000055              0              0                    R 46      676225 5 8 2 2 1 7   570.0  558.0     0.0577   4     0.52   3 
 55  173.918440 3.726E-38 2.820E-03.04200.041 6425.64620.670.000055              1              1                    R 50      672225 5 8 2 2 1 7   206.0  202.0     0.0525   4     0.51   3 
 52  173.978583 2.863E-30 5.899E-03.04200.041 4118.05440.670.000055              0              0                    R 47      676225 5 8 2 2 1 7   194.0  190.0     0.0564   4     0.52   3 
 54  174.102468 1.908E-41 9.008E-04.04200.041 8328.91550.670.000055              2              2                    R 47      667665 5 8 2 2 1 7   582.0  570.0     0.0564   4     0.52   3 
 52  174.291306 4.466E-40 9.059E-04.04200.041 8381.90630.670.000055              2              2                    R 48      667665 5 8 2 2 1 7   198.0  194.0     0.0551   4     0.53   3 
 51  174.496498 5.808E-28 6.049E-03.04200.041 3953.45740.670.000055              0              0                    R 45      676225 5 8 2 2 1 7    93.0   91.0     0.0591   4     0.53   3 
 56  174.726650 8.649E-39 2.855E-03.04200.041 6382.23000.670.000055              1              1                    R 49      677665 5 8 2 2 1 7  1212.0 1188.0     0.0538   4     0.51   3 
 51  174.893084 5.478E-38 8.911E-04.04200.041 8312.33770.670.000055              2              2                    R 46      667665 5 8 2 2 1 7    95.0   93.0     0.0577   4     0.52   3 
 53  175.238373 5.390E-36 2.883E-03.04200.041 6329.69250.670.000055              1              1                    R 48      676225 5 8 2 2 1 7    99.0   97.0     0.0551   4     0.53   3 
 55  175.463550 1.303E-33 5.840E-03.04200.041 4420.58210.670.000055              0              0                    R 50      672225 5 8 2 2 1 7   206.0  202.0     0.0525   4     0.51   3 
 55  175.645698 3.448E-43 9.116E-04.04200.041 8579.03170.670.000055              2              2                    R 51      662225 5 8 2 2 1 7   210.0  206.0     0.0512   4     0.50   3 
 54  175.719299 1.309E-36 2.909E-03.04200.041 6276.42510.670.000055              1              1                    R 47      676225 5 8 2 2 1 7   582.0  570.0     0.0564   4     0.52   3 
 52  175.894397 2.752E-35 2.898E-03.04200.041 6349.62640.670.000055              1              1                    R 48      676225 5 8 2 2 1 7   198.0  194.0     0.0551   4     0.53   3 
 56  176.297867 3.439E-34 5.959E-03.04200.041 4352.27270.670.000055              0              0                    R 49      677665 5 8 2 2 1 7  1212.0 1188.0     0.0538   4     0.51   3 
 56  176.509983 6.951E-44 9.056E-04.04200.041 8560.69840.670.000055              2              2                    R 50      662225 5 8 2 2 1 7  1236.0 1212.0     0.0525   4     0.51   3 
 51  176.538316 4.369E-33 2.942E-03.04200.041 6233.38530.670.000055              1              1                    R 46      676225 5 8 2 2 1 7    95.0   93.0     0.0577   4     0.52   3 
 51  176.822973 3.374E-44 2.727E-05.04200.04110538.12520.670.000055              3              3                    R 47      467665 5 8 2 2 1 7    97.0   95.0     0.0564   4     0.52   3 
 53  176.832274 2.424E-31 6.058E-03.04200.041 4275.82450.670.000055              0              0                    R 48      676225 5 8 2 2 1 7    99.0   97.0     0.0551   4     0.53   3 
 53  177.078989 3.796E-41 8.998E-04.04200.041 8531.98750.670.000055              2              2                    R 49      667665 5 8 2 2 1 7   101.0   99.0     0.0538   4     0.51   3 
 55  177.221153 1.620E-38 2.874E-03.04200.041 6599.56470.670.000055              1              1                    R 51      672225 5 8 2 2 1 7   210.0  206.0     0.0512   4     0.50   3 
 54  177.336100 6.673E-32 6.155E-03.04200.041 4198.12500.670.000055              0              0                    R 47      676225 5 8 2 2 1 7   582.0  570.0     0.0564   4     0.52   3 
 52  177.497457 1.264E-30 6.108E-03.04200.041 4292.03300.670.000055              0              0                    R 48      676225 5 8 2 2 1 7   198.0  194.0     0.0551   4     0.53   3 
 54  177.619729 8.057E-42 8.930E-04.04200.041 8503.01800.670.000055              2              2                    R 48      667665 5 8 2 2 1 7   594.0  582.0     0.0551   4     0.53   3 
 52  177.738220 1.882E-40 8.969E-04.04200.041 8556.19760.670.000055              2              2                    R 49      667665 5 8 2 2 1 7   202.0  198.0     0.0538   4     0.51   3 
 56  178.112671 3.748E-39 2.912E-03.04200.041 6556.95670.670.000055              1              1                    R 50      672225 5 8 2 2 1 7  1236.0 1212.0     0.0525   4     0.51   3 
 51  178.183520 2.563E-28 6.280E-03.04200.041 4127.95390.670.000055              0              0                    R 46      676225 5 8 2 2 1 7    95.0   93.0     0.0577   4     0.52   3 
 51  178.503243 2.304E-38 8.834E-04.04200.041 8487.23080.670.000055              2              2                    R 47      667665 5 8 2 2 1 7    97.0   95.0     0.0564   4     0.52   3 
 53  178.705464 2.332E-36 2.943E-03.04200.041 6504.93090.670.000055              1              1                    R 49      676225 5 8 2 2 1 7   101.0   99.0     0.0538   4     0.51   3 
 55  178.796566 5.686E-34 6.019E-03.04200.041 4596.04560.670.000055              0              0                    R 51      672225 5 8 2 2 1 7   210.0  206.0     0.0512   4     0.50   3 
 55  178.911869 1.437E-43 8.983E-04.04200.041 8754.67740.670.000055              2              2                    R 52      662225 5 8 2 2 1 7   214.0  210.0     0.0500   4     0.51   3 
 54  179.270256 5.656E-37 2.974E-03.04200.041 6452.14440.670.000055              1              1                    R 48      676225 5 8 2 2 1 7   594.0  582.0     0.0551   4     0.53   3 
 52  179.374040 1.186E-35 2.958E-03.04200.041 6525.52080.670.000055              1              1                    R 49      676225 5 8 2 2 1 7   202.0  198.0     0.0538   4     0.51   3 
 56  179.715318 1.496E-34 6.149E-03.04200.041 4528.57060.670.000055              0              0                    R 50      672225 5 8 2 2 1 7  1236.0 1212.0     0.0525   4     0.51   3 
 56  179.858147 2.885E-44 8.924E-04.04200.041 8737.20840.670.000055              2              2                    R 51      662225 5 8 2 2 1 7  1260.0 1236.0     0.0512   4     0.50   3 
 51  180.183492 1.882E-33 3.011E-03.04200.041 6409.92360.670.000055              1              1                    R 47      676225 5 8 2 2 1 7    97.0   95.0     0.0564   4     0.52   3 
 53  180.331900 1.053E-31 6.259E-03.04200.041 4452.65680.670.000055              0              0                    R 49      676225 5 8 2 2 1 7   101.0   99.0     0.0538   4     0.51   3 
 53  180.506946 1.572E-41 8.869E-04.04200.041 8709.06650.670.000055              2              2                    R 50      662225 5 8 2 2 1 7   103.0  101.0     0.0525   4     0.51   3 
 55  180.517634 6.911E-39 2.920E-03.04200.041 6776.78580.670.000055              1              1                    R 52      672225 5 8 2 2 1 7   214.0  210.0     0.0500   4     0.51   3 
 54  180.920747 2.895E-32 6.368E-03.04200.041 4375.46110.670.000055              0              0                    R 48      676225 5 8 2 2 1 7   594.0  582.0     0.0551   4     0.53   3 
 52  181.009822 5.471E-31 6.310E-03.04200.041 4469.53040.670.000055              0              0                    R 49      676225 5 8 2 2 1 7   202.0  198.0     0.0538   4     0.51   3 
 54  181.130221 3.328E-42 8.805E-04.04200.041 8680.63770.670.000055              2              2                    R 49      667665 5 8 2 2 1 7   606.0  594.0     0.0538   4     0.51   3 
 52  181.178491 7.762E-41 8.833E-04.04200.041 8733.93580.670.000055              2              2                    R 50      662225 5 8 2 2 1 7   206.0  202.0     0.0525   4     0.51   3 
 56  181.492273 1.593E-39 2.962E-03.04200.041 6735.06930.670.000055              1              1                    R 51      672225 5 8 2 2 1 7  1260.0 1236.0     0.0512   4     0.50   3 
 51  181.863706 1.109E-28 6.505E-03.04200.041 4306.13750.670.000055              0              0                    R 47      676225 5 8 2 2 1 7    97.0   95.0     0.0564   4     0.52   3 
 51  182.106421 9.473E-39 8.710E-04.04200.041 8665.73400.670.000055              2              2                    R 48      667665 5 8 2 2 1 7    99.0   97.0     0.0551   4     0.53   3 
 55  182.123351 2.437E-34 6.192E-03.04200.041 4774.84220.670.000055              0              0                    R 52      672225 5 8 2 2 1 7   214.0  210.0     0.0500   4     0.51   3 
 53  182.165964 9.895E-37 2.997E-03.04200.041 6683.63630.670.000055              1              1                    R 50      672225 5 8 2 2 1 7   103.0  101.0     0.0525   4     0.51   3 
 55  182.171688 5.868E-44 8.807E-04.04200.041 8933.58920.670.000055              2              2                    R 53      662225 5 8 2 2 1 7   218.0  214.0     0.0488   4     0.49   3 
 54  182.814447 2.395E-37 3.031E-03.04200.041 6631.41470.670.000055              1              1                    R 49      676225 5 8 2 2 1 7   606.0  594.0     0.0538   4     0.51   3 
 52  182.847043 5.016E-36 3.011E-03.04200.041 6704.89490.670.000055              1              1                    R 50      672225 5 8 2 2 1 7   206.0  202.0     0.0525   4     0.51   3 
 56  183.126353 6.390E-35 6.332E-03.04200.041 4708.28590.670.000055              0              0                    R 51      672225 5 8 2 2 1 7  1260.0 1236.0     0.0512   4     0.50   3 
 56  183.199767 1.172E-44 8.746E-04.04200.041 8917.06650.670.000055              2              2                    R 52      662225 5 8 2 2 1 7  1284.0 1260.0     0.0500   4     0.51   3 
 55  183.807766 2.894E-39 2.960E-03.04200.041 6957.30340.670.000055              1              1                    R 53      672225 5 8 2 2 1 7   218.0  214.0     0.0488   4     0.49   3 
 51  183.821689 7.941E-34 3.072E-03.04200.041 6590.10710.670.000055              1              1                    R 48      676225 5 8 2 2 1 7    99.0   97.0     0.0551   4     0.53   3 
 53  183.824936 4.487E-32 6.453E-03.04200.041 4632.98870.670.000055              0              0                    R 50      676225 5 8 2 2 1 7   103.0  101.0     0.0525   4     0.51   3 
 53  183.928182 6.365E-42 8.694E-04.04200.041 8889.57340.670.000055              2              2                    R 51      662225 5 8 2 2 1 7   105.0  103.0     0.0512   4     0.50   3 
 54  184.498629 1.232E-32 6.573E-03.04200.041 4556.38190.670.000055              0              0                    R 49      676225 5 8 2 2 1 7   606.0  594.0     0.0538   4     0.51   3 
 52  184.515547 2.324E-31 6.504E-03.04200.041 4650.54020.670.000055              0              0                    R 50      676225 5 8 2 2 1 7   206.0  202.0     0.0525   4     0.51   3 
 52  184.611991 3.130E-41 8.651E-04.04200.041 8915.11430.670.000055              2              2                    R 51      662225 5 8 2 2 1 7   210.0  206.0     0.0512   4     0.50   3 
 54  184.633809 1.344E-42 8.633E-04.04200.041 8861.76790.670.000055              2              2                    R 50      662225 5 8 2 2 1 7   618.0  606.0     0.0525   4     0.51   3 
 56  184.865334 6.645E-40 3.004E-03.04200.041 6916.56160.670.000055              1              1                    R 52      672225 5 8 2 2 1 7  1284.0 1260.0     0.0500   4     0.51   3 
 55  185.425040 2.346E-44 8.587E-04.04200.041 9115.76090.670.000055              2              2                    R 54      662225 5 8 2 2 1 7   222.0  218.0     0.0476   4     0.49   3 
 55  185.443788 1.026E-34 6.357E-03.04200.041 4956.96550.670.000055              0              0                    R 53      672225 5 8 2 2 1 7   218.0  214.0     0.0488   4     0.49   3 
 51  185.536915 4.699E-29 6.723E-03.04200.041 4488.00120.670.000055              0              0                    R 48      676225 5 8 2 2 1 7    99.0   97.0     0.0551   4     0.53   3 
 53  185.619745 4.117E-37 3.043E-03.04200.041 6865.80230.670.000055              1              1                    R 51      672225 5 8 2 2 1 7   105.0  103.0     0.0512   4     0.50   3 
 51  185.702475 3.805E-39 8.537E-04.04200.041 8847.84050.670.000055              2              2                    R 49      667665 5 8 2 2 1 7   101.0   99.0     0.0538   4     0.51   3 
 52  186.313275 2.079E-36 3.056E-03.04200.041 6887.74190.670.000055              1              1                    R 51      672225 5 8 2 2 1 7   210.0  206.0     0.0512   4     0.50   3 
 54  186.351735 9.942E-38 3.080E-03.04200.041 6814.22910.670.000055              1              1                    R 50      672225 5 8 2 2 1 7   618.0  606.0     0.0525   4     0.51   3 
 56  186.530847 2.678E-35 6.507E-03.04200.041 4891.41220.670.000055              0              0                    R 52      672225 5 8 2 2 1 7  1284.0 1260.0     0.0500   4     0.51   3 
 55  187.091432 1.190E-39 2.991E-03.04200.041 7141.11120.670.000055              1              1                    R 54      672225 5 8 2 2 1 7   222.0  218.0     0.0476   4     0.49   3 
 53  187.311255 1.876E-32 6.638E-03.04200.041 4816.81370.670.000055              0              0                    R 51      676225 5 8 2 2 1 7   105.0  103.0     0.0512   4     0.50   3 
 53  187.342569 2.521E-42 8.474E-04.04200.041 9073.50160.670.000055              2              2                    R 52      662225 5 8 2 2 1 7   107.0  105.0     0.0500   4     0.51   3 
 51  187.452765 3.282E-34 3.125E-03.04200.041 6773.92880.670.000055              1              1                    R 49      676225 5 8 2 2 1 7   101.0   99.0     0.0538   4     0.51   3 
 52  188.014504 9.681E-32 6.690E-03.04200.041 4835.05580.670.000055              0              0                    R 51      676225 5 8 2 2 1 7   210.0  206.0     0.0512   4     0.50   3 
 52  188.038589 1.234E-41 8.424E-04.04200.041 9099.72630.670.000055              2              2                    R 52      662225 5 8 2 2 1 7   214.0  210.0     0.0500   4     0.51   3 
 54  188.069609 5.138E-33 6.770E-03.04200.041 4740.88050.670.000055              0              0                    R 50      672225 5 8 2 2 1 7   618.0  606.0     0.0525   4     0.51   3 
 54  188.130359 5.301E-43 8.414E-04.04200.041 9046.40180.670.000055              2              2                    R 51      662225 5 8 2 2 1 7   630.0  618.0     0.0512   4     0.50   3 
 56  188.231731 2.719E-40 3.039E-03.04200.041 7101.42690.670.000055              1              1                    R 53      672225 5 8 2 2 1 7  1308.0 1284.0     0.0488   4     0.49   3 
 55  188.671807 9.175E-45 8.324E-04.04200.041 9301.18600.670.000055              2              2                    R 55      662225 5 8 2 2 1 7   226.0  222.0     0.0464   4     0.48   3 
 55  188.757761 4.239E-35 6.513E-03.04200.041 5142.40930.670.000055              0              0                    R 54      672225 5 8 2 2 1 7   222.0  218.0     0.0476   4     0.49   3 
 53  189.066679 1.679E-37 3.080E-03.04200.041 7051.42210.670.000055              1              1                    R 52      672225 5 8 2 2 1 7   107.0  105.0     0.0500   4     0.51   3 
 51  189.203004 1.952E-29 6.932E-03.04200.041 4673.53810.670.000055              0              0                    R 49      676225 5 8 2 2 1 7   101.0   99.0     0.0538   4     0.51   3 
 51  189.291265 1.492E-39 8.316E-04.04200.041 9033.54290.670.000055              2              2                    R 50      662225 5 8 2 2 1 7   103.0  101.0     0.0525   4     0.51   3 
 52  189.772607 8.451E-37 3.093E-03.04200.041 7074.05520.670.000055              1              1                    R 52      672225 5 8 2 2 1 7   214.0  210.0     0.0500   4     0.51   3 
 56  189.862886 1.811E-45 8.258E-04.04200.041 9286.80100.670.000055              2              2                    R 54      662225 5 8 2 2 1 7  1332.0 1308.0     0.0476   4     0.49   3 
 54  189.881986 4.045E-38 3.122E-03.04200.041 7000.58090.670.000055              1              1                    R 51      672225 5 8 2 2 1 7   630.0  618.0     0.0512   4     0.50   3 
 56  189.928679 1.102E-35 6.673E-03.04200.041 5077.94310.670.000055              0              0                    R 53      672225 5 8 2 2 1 7  1308.0 1284.0     0.0488   4     0.49   3 
 55  190.368515 4.799E-40 3.015E-03.04200.041 7328.20260.670.000055              1              1                    R 55      672225 5 8 2 2 1 7   226.0  222.0     0.0464   4     0.48   3 
 53  190.749977 9.757E-43 8.208E-04.04200.041 9260.84420.670.000055              2              2                    R 53      662225 5 8 2 2 1 7   109.0  107.0     0.0488   4     0.49   3 
 53  190.790728 7.697E-33 6.815E-03.04200.041 5004.12490.670.000055              0              0                    R 52      676225 5 8 2 2 1 7   107.0  105.0     0.0500   4     0.51   3 
 51  191.076578 1.329E-34 3.169E-03.04200.041 6961.38150.670.000055              1              1                    R 50      672225 5 8 2 2 1 7   103.0  101.0     0.0525   4     0.51   3 
 52  191.458155 4.756E-42 8.150E-04.04200.041 9287.76490.670.000055              2              2                    R 53      662225 5 8 2 2 1 7   218.0  214.0     0.0488   4     0.49   3 
 52  191.506562 3.958E-32 6.867E-03.04200.041 5023.07030.670.000055              0              0                    R 52      676225 5 8 2 2 1 7   214.0  210.0     0.0500   4     0.51   3 
 56  191.591341 1.091E-40 3.065E-03.04200.041 7289.65870.670.000055              1              1                    R 54      672225 5 8 2 2 1 7  1332.0 1308.0     0.0476   4     0.49   3 
 54  191.619734 2.044E-43 8.148E-04.04200.041 9234.53210.670.000055              2              2                    R 52      662225 5 8 2 2 1 7   642.0  630.0     0.0500   4     0.51   3 
 54  191.633554 2.102E-33 6.958E-03.04200.041 4928.95010.670.000055              0              0                    R 51      672225 5 8 2 2 1 7   630.0  618.0     0.0512   4     0.50   3 
 55  191.911872 3.511E-45 8.018E-04.04200.041 9489.85780.670.000055              2              2                    R 56      662225 5 8 2 2 1 7   230.0  226.0     0.0453   4     0.48   3 
 55  192.065152 1.720E-35 6.659E-03.04200.041 5331.16710.670.000055              0              0                    R 55      672225 5 8 2 2 1 7   226.0  222.0     0.0464   4     0.48   3 
 53  192.506635 6.718E-38 3.109E-03.04200.041 7240.48870.670.000055              1              1                    R 53      672225 5 8 2 2 1 7   109.0  107.0     0.0488   4     0.49   3 
 51  192.861831 7.951E-30 7.132E-03.04200.041 4862.74110.670.000055              0              0                    R 50      676225 5 8 2 2 1 7   103.0  101.0     0.0525   4     0.51   3 
 51  192.872647 5.715E-40 8.046E-04.04200.041 9222.83420.670.000055              2              2                    R 51      662225 5 8 2 2 1 7   105.0  103.0     0.0512   4     0.50   3 
 52  193.224909 3.368E-37 3.121E-03.04200.041 7263.82780.670.000055              1              1                    R 53      672225 5 8 2 2 1 7   218.0  214.0     0.0488   4     0.49   3 
 56  193.319724 4.451E-36 6.829E-03.04200.041 5267.87180.670.000055              0              0                    R 54      672225 5 8 2 2 1 7  1332.0 1308.0     0.0476   4     0.49   3 
 54  193.405065 1.613E-38 3.154E-03.04200.041 7190.46280.670.000055              1              1                    R 52      672225 5 8 2 2 1 7   642.0  630.0     0.0500   4     0.51   3 
 55  193.638897 1.900E-40 3.030E-03.04200.041 7518.57120.670.000055              1              1                    R 56      672225 5 8 2 2 1 7   230.0  226.0     0.0453   4     0.48   3 
 53  194.150277 3.690E-43 7.896E-04.04200.041 9451.59410.670.000055              2              2                    R 54      662225 5 8 2 2 1 7   111.0  109.0     0.0476   4     0.49   3 
 53  194.263225 3.099E-33 6.981E-03.04200.041 5194.91560.670.000055              0              0                    R 53      676225 5 8 2 2 1 7   109.0  107.0     0.0488   4     0.49   3 
 51  194.692984 5.271E-35 3.204E-03.04200.041 7152.45810.670.000055              1              1                    R 51      672225 5 8 2 2 1 7   105.0  103.0     0.0512   4     0.50   3 
 52  194.870559 1.790E-42 7.831E-04.04200.041 9479.22310.670.000055              2              2                    R 54      662225 5 8 2 2 1 7   222.0  218.0     0.0476   4     0.49   3 
 56  194.944040 4.297E-41 3.082E-03.04200.041 7481.25000.670.000055              1              1                    R 55      672225 5 8 2 2 1 7  1356.0 1332.0     0.0464   4     0.48   3 
 52  194.991591 1.587E-32 7.033E-03.04200.041 5214.57680.670.000055              0              0                    R 53      676225 5 8 2 2 1 7   218.0  214.0     0.0488   4     0.49   3 
 54  195.101800 7.691E-44 7.836E-04.04200.041 9426.15190.670.000055              2              2                    R 53      662225 5 8 2 2 1 7   654.0  642.0     0.0488   4     0.49   3 
 55  195.145118 1.314E-45 7.671E-04.04200.041 9681.76960.670.000055              2              2                    R 57      662225 5 8 2 2 1 7   234.0  230.0     0.0441   4     0.47   3 
 54  195.190328 8.434E-34 7.135E-03.04200.041 5120.58370.670.000055              0              0                    R 52      672225 5 8 2 2 1 7   642.0  630.0     0.0500   4     0.51   3 
 55  195.365844 6.859E-36 6.795E-03.04200.041 5523.23220.670.000055              0              0                    R 56      672225 5 8 2 2 1 7   230.0  226.0     0.0453   4     0.48   3 
 53  195.939487 2.635E-38 3.129E-03.04200.041 7432.99540.670.000055              1              1                    R 54      672225 5 8 2 2 1 7   111.0  109.0     0.0476   4     0.49   3 
 51  196.446479 2.135E-40 7.729E-04.04200.041 9415.70680.670.000055              2              2                    R 52      662225 5 8 2 2 1 7   107.0  105.0     0.0500   4     0.51   3 
 51  196.513254 3.174E-30 7.321E-03.04200.041 5055.60290.670.000055              0              0                    R 51      676225 5 8 2 2 1 7   105.0  103.0     0.0512   4     0.50   3 
 52  196.670051 1.316E-37 3.139E-03.04200.041 7457.05270.670.000055              1              1                    R 54      672225 5 8 2 2 1 7   222.0  218.0     0.0476   4     0.49   3 
 56  196.703861 1.765E-36 6.974E-03.04200.041 5461.19150.670.000055              0              0                    R 55      672225 5 8 2 2 1 7  1356.0 1332.0     0.0464   4     0.48   3 
 55  196.902463 7.383E-41 3.036E-03.04200.041 7712.21010.670.000055              1              1                    R 57      672225 5 8 2 2 1 7   234.0  230.0     0.0441   4     0.47   3 
 54  196.920837 6.302E-39 3.176E-03.04200.041 7383.86790.670.000055              1              1                    R 53      672225 5 8 2 2 1 7   654.0  642.0     0.0488   4     0.49   3 
 53  197.543342 1.363E-43 7.541E-04.04200.041 9645.74440.670.000055              2              2                    R 55      662225 5 8 2 2 1 7   113.0  111.0     0.0464   4     0.48   3 
 53  197.728618 1.224E-33 7.136E-03.04200.041 5389.17890.670.000055              0              0                    R 54      676225 5 8 2 2 1 7   111.0  109.0     0.0476   4     0.49   3 
 52  198.275672 6.579E-43 7.468E-04.04200.041 9674.09360.670.000055              2              2                    R 55      662225 5 8 2 2 1 7   226.0  222.0     0.0464   4     0.48   3 
 56  198.289706 1.659E-41 3.090E-03.04200.041 7676.19400.670.000055              1              1                    R 56      672225 5 8 2 2 1 7  1380.0 1356.0     0.0453   4     0.48   3 
 51  198.301844 2.048E-35 3.229E-03.04200.041 7347.15110.670.000055              1              1                    R 52      672225 5 8 2 2 1 7   107.0  105.0     0.0500   4     0.51   3 
 52  198.469463 6.246E-33 7.188E-03.04200.041 5409.56840.670.000055              0              0                    R 54      676225 5 8 2 2 1 7   222.0  218.0     0.0476   4     0.49   3 
 54  198.576422 2.825E-44 7.479E-04.04200.041 9621.25370.670.000055              2              2                    R 54      662225 5 8 2 2 1 7   666.0  654.0     0.0476   4     0.49   3 
 55  198.659721 2.685E-36 6.919E-03.04200.041 5718.59810.670.000055              0              0                    R 57      672225 5 8 2 2 1 7   234.0  230.0     0.0441   4     0.47   3 
 54  198.739797 3.319E-34 7.301E-03.04200.041 5315.77400.670.000055              0              0                    R 53      672225 5 8 2 2 1 7   654.0  642.0     0.0488   4     0.49   3 
 53  199.365105 1.013E-38 3.140E-03.04200.041 7628.93490.670.000055              1              1                    R 55      672225 5 8 2 2 1 7   113.0  111.0     0.0464   4     0.48   3 
 51  200.012619 7.777E-41 7.366E-04.04200.041 9612.15330.670.000055              2              2                    R 53      662225 5 8 2 2 1 7   109.0  107.0     0.0488   4     0.49   3 
 56  200.080968 6.869E-37 7.107E-03.04200.041 5657.89540.670.000055              0              0                    R 56      672225 5 8 2 2 1 7  1380.0 1356.0     0.0453   4     0.48   3 
 52  200.107904 5.040E-38 3.148E-03.04200.041 7653.72280.670.000055              1              1                    R 55      672225 5 8 2 2 1 7   226.0  222.0     0.0464   4     0.48   3 
 51  200.157132 1.242E-30 7.498E-03.04200.041 5252.11620.670.000055              0              0                    R 52      676225 5 8 2 2 1 7   107.0  105.0     0.0500   4     0.51   3 
 55  200.159096 2.815E-41 3.033E-03.04200.041 7909.11250.670.000055              1              1                    R 58      672225 5 8 2 2 1 7   238.0  234.0     0.0430   4     0.47   3 
 54  200.429167 2.413E-39 3.189E-03.04200.041 7580.78870.670.000055              1              1                    R 54      672225 5 8 2 2 1 7   666.0  654.0     0.0476   4     0.49   3 
 53  200.929042 4.911E-44 7.144E-04.04200.041 9843.28780.670.000055              2              2                    R 56      662225 5 8 2 2 1 7   115.0  113.0     0.0453   4     0.48   3 
 53  201.186780 4.744E-34 7.279E-03.04200.041 5586.90750.670.000055              0              0                    R 55      676225 5 8 2 2 1 7   113.0  111.0     0.0464   4     0.48   3 
 56  201.628218 6.287E-42 3.088E-03.04200.041 7874.48380.670.000055              1              1                    R 57      672225 5 8 2 2 1 7  1404.0 1380.0     0.0441   4     0.47   3 
 52  201.673364 2.359E-43 7.064E-04.04200.041 9872.36930.670.000055              2              2                    R 56      662225 5 8 2 2 1 7   230.0  226.0     0.0453   4     0.48   3 
 51  201.903014 7.793E-36 3.244E-03.04200.041 7545.45290.670.000055              1              1                    R 53      672225 5 8 2 2 1 7   109.0  107.0     0.0488   4     0.49   3 
 52  201.940047 2.412E-33 7.330E-03.04200.041 5608.03790.670.000055              0              0                    R 55      676225 5 8 2 2 1 7   226.0  222.0     0.0464   4     0.48   3 
 55  201.946667 1.033E-36 7.031E-03.04200.041 5917.25780.670.000055              0              0                    R 58      672225 5 8 2 2 1 7   238.0  234.0     0.0430   4     0.47   3 
 54  202.043466 1.012E-44 7.078E-04.04200.041 9819.83010.670.000055              2              2                    R 55      662225 5 8 2 2 1 7   678.0  666.0     0.0464   4     0.48   3 
 54  202.281826 1.281E-34 7.454E-03.04200.041 5514.51380.670.000055              0              0                    R 54      672225 5 8 2 2 1 7   666.0  654.0     0.0476   4     0.49   3 
 53  202.783360 3.820E-39 3.140E-03.04200.041 7828.30000.670.000055              1              1                    R 56      672225 5 8 2 2 1 7   115.0  113.0     0.0453   4     0.48   3 
 55  203.408679 1.053E-41 3.021E-03.04200.041 8109.27160.670.000055              1              1                    R 59      672225 5 8 2 2 1 7   242.0  238.0     0.0420   4     0.46   3 
 56  203.450921 2.625E-37 7.228E-03.04200.041 5857.97630.670.000055              0              0                    R 57      672225 5 8 2 2 1 7  1404.0 1380.0     0.0441   4     0.47   3 
 52  203.538340 1.893E-38 3.147E-03.04200.041 7853.83070.670.000055              1              1                    R 56      672225 5 8 2 2 1 7   230.0  226.0     0.0453   4     0.48   3 
 51  203.570926 2.760E-41 6.958E-04.04200.041 9812.16590.670.000055              2              2                    R 54      662225 5 8 2 2 1 7   111.0  109.0     0.0476   4     0.49   3 
 51  203.793322 4.765E-31 7.662E-03.04200.041 5452.27330.670.000055              0              0                    R 53      676225 5 8 2 2 1 7   109.0  107.0     0.0488   4     0.49   3 
 54  203.929922 9.057E-40 3.192E-03.04200.041 7781.21790.670.000055              1              1                    R 55      672225 5 8 2 2 1 7   678.0  666.0     0.0464   4     0.48   3 
 53  204.307250 1.726E-44 6.709E-04.04200.04110044.21680.670.000055              2              2                    R 57      662225 5 8 2 2 1 7   117.0  115.0     0.0441   4     0.47   3 
 53  204.637581 1.804E-34 7.409E-03.04200.041 5788.09430.670.000055              0              0                    R 56      676225 5 8 2 2 1 7   115.0  113.0     0.0453   4     0.48   3 
 56  204.959452 2.336E-42 3.077E-03.04200.041 8076.11200.670.000055              1              1                    R 58      672225 5 8 2 2 1 7  1428.0 1404.0     0.0430   4     0.47   3 
 52  205.063507 8.243E-44 6.621E-04.04200.04110074.04260.670.000055              2              2                    R 57      662225 5 8 2 2 1 7   234.0  230.0     0.0441   4     0.47   3 
 55  205.226565 3.900E-37 7.130E-03.04200.041 6119.20450.670.000055              0              0                    R 59      672225 5 8 2 2 1 7   242.0  238.0     0.0420   4     0.46   3 
 52  205.403216 9.136E-34 7.459E-03.04200.041 5809.97790.670.000055              0              0                    R 56      676225 5 8 2 2 1 7   230.0  226.0     0.0453   4     0.48   3 
 51  205.496353 2.905E-36 3.248E-03.04200.041 7747.35600.670.000055              1              1                    R 54      672225 5 8 2 2 1 7   111.0  109.0     0.0476   4     0.49   3 
 54  205.502797 3.531E-45 6.638E-04.04200.04110021.87350.670.000055              2              2                    R 56      662225 5 8 2 2 1 7   690.0  678.0     0.0453   4     0.48   3 
 54  205.816281 4.850E-35 7.594E-03.04200.041 5716.79560.670.000055              0              0                    R 55      672225 5 8 2 2 1 7   678.0  666.0     0.0464   4     0.48   3 
 53  206.194126 1.412E-39 3.130E-03.04200.041 8031.08330.670.000055              1              1                    R 57      672225 5 8 2 2 1 7   117.0  115.0     0.0441   4     0.47   3 
 55  206.651096 3.867E-42 2.999E-03.04200.041 8312.68030.670.000055              1              1                    R 60      672225 5 8 2 2 1 7   246.0  242.0     0.0409   4     0.45   3 
 56  206.813598 9.846E-38 7.335E-03.04200.041 6061.42720.670.000055              0              0                    R 58      672225 5 8 2 2 1 7  1428.0 1404.0     0.0430   4     0.47   3 
 52  206.961228 6.967E-39 3.136E-03.04200.041 8057.36900.670.000055              1              1                    R 57      672225 5 8 2 2 1 7   234.0  230.0     0.0441   4     0.47   3 
 51  207.121259 9.537E-42 6.510E-04.04200.04110015.73690.670.000055              2              2                    R 55      662225 5 8 2 2 1 7   113.0  111.0     0.0464   4     0.48   3 
 51  207.421683 1.792E-31 7.812E-03.04200.041 5656.06660.670.000055              0              0                    R 54      676225 5 8 2 2 1 7   111.0  109.0     0.0476   4     0.49   3 
 54  207.422966 3.331E-40 3.183E-03.04200.041 7985.14780.670.000055              1              1                    R 56      672225 5 8 2 2 1 7   690.0  678.0     0.0453   4     0.48   3 
 53  207.677837 5.905E-45 6.237E-04.04200.04110248.52400.670.000055              2              2                    R 58      662225 5 8 2 2 1 7   119.0  117.0     0.0430   4     0.47   3 
 53  208.080895 6.733E-35 7.525E-03.04200.041 5992.73180.670.000055              0              0                    R 57      676225 5 8 2 2 1 7   117.0  115.0     0.0441   4     0.47   3 
 56  208.283287 8.512E-43 3.055E-03.04200.041 8281.07140.670.000055              1              1                    R 59      672225 5 8 2 2 1 7  1452.0 1428.0     0.0420   4     0.46   3 
 52  208.445971 2.805E-44 6.143E-04.04200.04110279.10620.670.000055              2              2                    R 58      662225 5 8 2 2 1 7   238.0  234.0     0.0430   4     0.47   3 
 55  208.499299 1.447E-37 7.215E-03.04200.041 6324.43100.670.000055              0              0                    R 60      672225 5 8 2 2 1 7   246.0  242.0     0.0409   4     0.45   3 
 52  208.858839 3.396E-34 7.574E-03.04200.041 6015.38120.670.000055              0              0                    R 57      676225 5 8 2 2 1 7   234.0  230.0     0.0441   4     0.47   3 
 54  208.954281 1.199E-45 6.161E-04.04200.04110227.37630.670.000055              2              2                    R 57      662225 5 8 2 2 1 7   702.0  690.0     0.0441   4     0.47   3 
 51  209.081720 1.060E-36 3.241E-03.04200.041 7952.85230.670.000055              1              1                    R 55      672225 5 8 2 2 1 7   113.0  111.0     0.0464   4     0.48   3 
 54  209.343027 1.801E-35 7.719E-03.04200.041 5922.61190.670.000055              0              0                    R 56      672225 5 8 2 2 1 7   690.0  678.0     0.0453   4     0.48   3 
 53  209.597274 5.117E-40 3.109E-03.04200.041 8237.27740.670.000055              1              1                    R 58      672225 5 8 2 2 1 7   119.0  117.0     0.0430   4     0.47   3 
 55  209.886231 1.393E-42 2.967E-03.04200.041 8519.33140.670.000055              1              1                    R 61      672225 5 8 2 2 1 7   250.0  246.0     0.0398   4     0.45   3 
 56  210.168878 3.626E-38 7.427E-03.04200.041 6268.24080.670.000055              0              0                    R 59      672225 5 8 2 2 1 7  1452.0 1428.0     0.0420   4     0.46   3 
 52  210.376440 2.514E-39 3.114E-03.04200.041 8264.33020.670.000055              1              1                    R 58      672225 5 8 2 2 1 7   238.0  234.0     0.0430   4     0.47   3 
 51  210.663474 3.204E-42 6.024E-04.04200.04110222.85810.670.000055              2              2                    R 56      662225 5 8 2 2 1 7   115.0  113.0     0.0453   4     0.48   3 
 54  210.908166 1.200E-40 3.164E-03.04200.041 8192.57080.670.000055              1              1                    R 57      672225 5 8 2 2 1 7   702.0  690.0     0.0441   4     0.47   3 
 53  211.040675 1.966E-45 5.733E-04.04200.04110456.20190.670.000055              2              2                    R 59      662225 5 8 2 2 1 7   121.0  119.0     0.0420   4     0.46   3 
 51  211.042074 6.605E-32 7.948E-03.04200.041 5863.48830.670.000055              0              0                    R 55      676225 5 8 2 2 1 7   113.0  111.0     0.0464   4     0.48   3 
 53  211.516592 2.466E-35 7.626E-03.04200.041 6200.81270.670.000055              0              0                    R 58      676225 5 8 2 2 1 7   119.0  117.0     0.0430   4     0.47   3 
 56  211.599600 3.042E-43 3.023E-03.04200.041 8489.35470.670.000055              1              1                    R 60      672225 5 8 2 2 1 7  1476.0 1452.0     0.0409   4     0.45   3 
 55  211.764753 5.270E-38 7.286E-03.04200.041 6532.93030.670.000055              0              0                    R 61      672225 5 8 2 2 1 7   250.0  246.0     0.0398   4     0.45   3 
 52  211.820628 9.281E-45 5.634E-04.04200.04110487.55210.670.000055              2              2                    R 59      662225 5 8 2 2 1 7   242.0  238.0     0.0420   4     0.46   3 
 52  212.306788 1.239E-34 7.674E-03.04200.041 6224.24000.670.000055              0              0                    R 58      676225 5 8 2 2 1 7   238.0  234.0     0.0430   4     0.47   3 
 51  212.658974 3.790E-37 3.222E-03.04200.041 8161.93400.670.000055              1              1                    R 56      672225 5 8 2 2 1 7   115.0  113.0     0.0453   4     0.48   3 
 54  212.861932 6.560E-36 7.829E-03.04200.041 6131.95490.670.000055              0              0                    R 57      672225 5 8 2 2 1 7   702.0  690.0     0.0441   4     0.47   3 
 53  212.992676 1.817E-40 3.078E-03.04200.041 8446.87470.670.000055              1              1                    R 59      672225 5 8 2 2 1 7   121.0  119.0     0.0420   4     0.46   3 
 55  213.113968 4.920E-43 2.925E-03.04200.041 8729.21760.670.000055              1              1                    R 62      672225 5 8 2 2 1 7   254.0  250.0     0.0388   4     0.44   3 
 56  213.516639 1.311E-38 7.505E-03.04200.041 6478.40970.670.000055              0              0                    R 60      672225 5 8 2 2 1 7  1476.0 1452.0     0.0409   4     0.45   3 
 52  213.783847 8.889E-40 3.081E-03.04200.041 8474.70670.670.000055              1              1                    R 59      672225 5 8 2 2 1 7   242.0  238.0     0.0420   4     0.46   3 
 51  214.197433 1.045E-42 5.506E-04.04200.04110433.52160.670.000055              2              2                    R 57      662225 5 8 2 2 1 7   117.0  115.0     0.0441   4     0.47   3 
 54  214.385387 4.236E-41 3.134E-03.04200.041 8403.47900.670.000055              1              1                    R 58      672225 5 8 2 2 1 7   714.0  702.0     0.0430   4     0.47   3 
 51  214.654353 2.387E-32 8.066E-03.04200.041 6074.53040.670.000055              0              0                    R 56      676225 5 8 2 2 1 7   115.0  113.0     0.0453   4     0.48   3 
 56  214.908270 1.066E-43 2.980E-03.04200.041 8700.95430.670.000055              1              1                    R 61      672225 5 8 2 2 1 7  1500.0 1476.0     0.0398   4     0.45   3 
 53  214.944546 8.862E-36 7.711E-03.04200.041 6412.32930.670.000055              0              0                    R 59      676225 5 8 2 2 1 7   121.0  119.0     0.0420   4     0.46   3 
 55  215.022812 1.886E-38 7.342E-03.04200.041 6744.69510.670.000055              0              0                    R 62      672225 5 8 2 2 1 7   254.0  250.0     0.0388   4     0.44   3 
 52  215.187347 2.981E-45 5.099E-04.04200.04110699.37280.670.000055              2              2                    R 60      662225 5 8 2 2 1 7   246.0  242.0     0.0409   4     0.45   3 
 52  215.746935 4.434E-35 7.758E-03.04200.041 6436.54680.670.000055              0              0                    R 59      676225 5 8 2 2 1 7   242.0  238.0     0.0420   4     0.46   3 
 51  216.227973 1.327E-37 3.191E-03.04200.041 8374.59300.670.000055              1              1                    R 57      672225 5 8 2 2 1 7   117.0  115.0     0.0441   4     0.47   3 
 55  216.334191 1.705E-43 2.873E-03.04200.041 8942.33160.670.000055              1              1                    R 63      672225 5 8 2 2 1 7   258.0  254.0     0.0378   4     0.43   3 
 54  216.372860 2.344E-36 7.922E-03.04200.041 6344.81680.670.000055              0              0                    R 58      672225 5 8 2 2 1 7   714.0  702.0     0.0430   4     0.47   3 
 53  216.380204 6.325E-41 3.036E-03.04200.041 8659.86740.670.000055              1              1                    R 60      672225 5 8 2 2 1 7   123.0  121.0     0.0409   4     0.45   3 
 56  216.856759 4.653E-39 7.566E-03.04200.041 6691.92640.670.000055              0              0                    R 61      672225 5 8 2 2 1 7  1500.0 1476.0     0.0398   4     0.45   3 
 52  217.183321 3.080E-40 3.037E-03.04200.041 8688.49050.670.000055              1              1                    R 60      672225 5 8 2 2 1 7   246.0  242.0     0.0409   4     0.45   3 
 51  217.722993 3.302E-43 4.960E-04.04200.04110647.71900.670.000055              2              2                    R 58      662225 5 8 2 2 1 7   119.0  117.0     0.0430   4     0.47   3 
 54  217.854496 1.465E-41 3.092E-03.04200.041 8617.86440.670.000055              1              1                    R 59      672225 5 8 2 2 1 7   726.0  714.0     0.0420   4     0.46   3 
 56  218.209175 3.660E-44 2.927E-03.04200.041 8915.86260.670.000055              1              1                    R 62      672225 5 8 2 2 1 7  1524.0 1500.0     0.0388   4     0.44   3 
 51  218.258381 8.459E-33 8.168E-03.04200.041 6289.18470.670.000055              0              0                    R 57      676225 5 8 2 2 1 7   117.0  115.0     0.0441   4     0.47   3 
 55  218.273359 6.628E-39 7.382E-03.04200.041 6959.71790.670.000055              0              0                    R 63      672225 5 8 2 2 1 7   258.0  254.0     0.0378   4     0.43   3 
 53  218.364629 3.125E-36 7.779E-03.04200.041 6627.27390.670.000055              0              0                    R 60      672225 5 8 2 2 1 7   123.0  121.0     0.0409   4     0.45   3 
 52  219.179150 1.557E-35 7.825E-03.04200.041 6652.29370.670.000055              0              0                    R 60      676225 5 8 2 2 1 7   246.0  242.0     0.0409   4     0.45   3 
 55  219.546784 5.795E-44 2.810E-03.04200.041 9158.66580.670.000055              1              1                    R 64      672225 5 8 2 2 1 7   262.0  258.0     0.0368   4     0.41   3 
 53  219.759732 2.157E-41 2.982E-03.04200.041 8876.24760.670.000055              1              1                    R 61      672225 5 8 2 2 1 7   125.0  123.0     0.0398   4     0.45   3 
 51  219.788577 4.546E-38 3.149E-03.04200.041 8590.82100.670.000055              1              1                    R 58      672225 5 8 2 2 1 7   119.0  117.0     0.0430   4     0.47   3 
 54  219.875680 8.213E-37 7.998E-03.04200.041 6561.18970.670.000055              0              0                    R 59      672225 5 8 2 2 1 7   726.0  714.0     0.0420   4     0.46   3 
 56  220.189116 1.621E-39 7.611E-03.04200.041 6908.78310.670.000055              0              0                    R 62      672225 5 8 2 2 1 7  1524.0 1500.0     0.0388   4     0.44   3 
 52  220.574732 1.046E-40 2.981E-03.04200.041 8905.67380.670.000055              1              1                    R 61      672225 5 8 2 2 1 7   250.0  246.0     0.0398   4     0.45   3 
 51  221.240013 1.009E-43 4.395E-04.04200.04110865.44200.670.000055              2              2                    R 59      662225 5 8 2 2 1 7   121.0  119.0     0.0420   4     0.46   3 
 54  221.315360 4.961E-42 3.038E-03.04200.041 8835.71880.670.000055              1              1                    R 60      672225 5 8 2 2 1 7   738.0  726.0     0.0409   4     0.45   3 
 56  221.502193 1.232E-44 2.863E-03.04200.041 9134.07180.670.000055              1              1                    R 63      672225 5 8 2 2 1 7  1548.0 1524.0     0.0378   4     0.43   3 
 55  221.516278 2.288E-39 7.405E-03.04200.041 7177.99130.670.000055              0              0                    R 64      672225 5 8 2 2 1 7   262.0  258.0     0.0368   4     0.41   3 
 53  221.776714 1.082E-36 7.830E-03.04200.041 6845.63850.670.000055              0              0                    R 61      672225 5 8 2 2 1 7   125.0  123.0     0.0398   4     0.45   3 
 51  221.854016 2.938E-33 8.251E-03.04200.041 6507.44310.670.000055              0              0                    R 58      676225 5 8 2 2 1 7   119.0  117.0     0.0430   4     0.47   3 
 52  222.603307 5.366E-36 7.874E-03.04200.041 6871.47290.670.000055              0              0                    R 61      676225 5 8 2 2 1 7   250.0  246.0     0.0398   4     0.45   3 
 55  222.751632 1.931E-44 2.738E-03.04200.041 9378.21260.670.000055              1              1                    R 65      672225 5 8 2 2 1 7   266.0  262.0     0.0359   4     0.42   3 
 53  223.131131 7.209E-42 2.918E-03.04200.041 9096.00730.670.000055              1              1                    R 62      672225 5 8 2 2 1 7   127.0  125.0     0.0388   4     0.44   3 
 51  223.340645 1.525E-38 3.094E-03.04200.041 8810.60960.670.000055              1              1                    R 59      672225 5 8 2 2 1 7   121.0  119.0     0.0420   4     0.46   3 
 54  223.370256 2.823E-37 8.056E-03.04200.041 6781.06540.670.000055              0              0                    R 60      672225 5 8 2 2 1 7   738.0  726.0     0.0409   4     0.45   3 
 56  223.513590 5.546E-40 7.638E-03.04200.041 7128.97220.670.000055              0              0                    R 63      672225 5 8 2 2 1 7  1548.0 1524.0     0.0378   4     0.43   3 
 52  223.957954 3.478E-41 2.915E-03.04200.041 9126.24860.670.000055              1              1                    R 62      672225 5 8 2 2 1 7   254.0  250.0     0.0388   4     0.44   3 
 51  224.748354 2.970E-44 3.817E-04.04200.04111086.68200.670.000055              2              2                    R 60      662225 5 8 2 2 1 7   123.0  121.0     0.0409   4     0.45   3 
 55  224.751456 7.756E-40 7.411E-03.04200.041 7399.50750.670.000055              0              0                    R 65      672225 5 8 2 2 1 7   266.0  262.0     0.0359   4     0.42   3 
 54  224.767845 1.645E-42 2.973E-03.04200.041 9057.03420.670.000055              1              1                    R 61      672225 5 8 2 2 1 7   750.0  738.0     0.0398   4     0.45   3 
 56  224.787203 4.066E-45 2.789E-03.04200.041 9355.57390.670.000055              1              1                    R 64      672225 5 8 2 2 1 7  1572.0 1548.0     0.0368   4     0.41   3 
 53  225.180674 3.673E-37 7.863E-03.04200.041 7067.41520.670.000055              0              0                    R 62      672225 5 8 2 2 1 7   127.0  125.0     0.0388   4     0.44   3 
 51  225.441118 1.001E-33 8.316E-03.04200.041 6729.29710.670.000055              0              0                    R 59      676225 5 8 2 2 1 7   121.0  119.0     0.0420   4     0.46   3 
 55  225.948619 6.307E-45 2.656E-03.04200.041 9600.96420.670.000055              1              1                    R 66      672225 5 8 2 2 1 7   270.0  266.0     0.0349   4     0.41   3 
 52  226.019276 1.814E-36 7.905E-03.04200.041 7094.07620.670.000055              0              0                    R 62      676225 5 8 2 2 1 7   254.0  250.0     0.0388   4     0.44   3 
 53  226.494275 2.360E-42 2.842E-03.04200.041 9319.13850.670.000055              1              1                    R 63      672225 5 8 2 2 1 7   129.0  127.0     0.0378   4     0.43   3 
 56  226.830059 1.862E-40 7.648E-03.04200.041 7352.48580.670.000055              0              0                    R 64      672225 5 8 2 2 1 7  1572.0 1548.0     0.0368   4     0.41   3 
 54  226.856456 9.517E-38 8.095E-03.04200.041 7004.43560.670.000055              0              0                    R 61      672225 5 8 2 2 1 7   750.0  738.0     0.0398   4     0.45   3 
 51  226.884036 5.006E-39 3.027E-03.04200.041 9033.95020.670.000055              1              1                    R 60      672225 5 8 2 2 1 7   123.0  121.0     0.0409   4     0.45   3 
 52  227.332858 1.133E-41 2.838E-03.04200.041 9350.20650.670.000055              1              1                    R 63      672225 5 8 2 2 1 7   258.0  254.0     0.0378   4     0.43   3 
 55  227.978776 2.582E-40 7.400E-03.04200.041 7624.25900.670.000055              0              0                    R 66      672225 5 8 2 2 1 7   270.0  266.0     0.0349   4     0.41   3 
 56  228.064085 1.314E-45 2.704E-03.04200.041 9580.36110.670.000055              1              1                    R 65      672225 5 8 2 2 1 7  1596.0 1572.0     0.0359   4     0.42   3 
 54  228.211817 5.343E-43 2.896E-03.04200.041 9281.80210.670.000055              1              1                    R 62      672225 5 8 2 2 1 7   762.0  750.0     0.0388   4     0.44   3 
 51  228.247874 8.391E-45 3.236E-04.04200.04111311.43040.670.000055              2              2                    R 61      662225 5 8 2 2 1 7   125.0  123.0     0.0398   4     0.45   3 
 53  228.576381 1.224E-37 7.877E-03.04200.041 7292.59590.670.000055              0              0                    R 63      672225 5 8 2 2 1 7   129.0  127.0     0.0378   4     0.43   3 
 51  229.019547 3.341E-34 8.360E-03.04200.041 6954.73820.670.000055              0              0                    R 60      676225 5 8 2 2 1 7   123.0  121.0     0.0409   4     0.45   3 
 55  229.137631 2.019E-45 2.564E-03.04200.041 9826.91280.670.000055              1              1                    R 67      672225 5 8 2 2 1 7   274.0  270.0     0.0340   3     0.40   3 
 52  229.426930 6.020E-37 7.916E-03.04200.041 7320.09550.670.000055              0              0                    R 63      676225 5 8 2 2 1 7   258.0  254.0     0.0378   4     0.43   3 
 53  229.849037 7.563E-43 2.756E-03.04200.041 9545.63270.670.000055              1              1                    R 64      672225 5 8 2 2 1 7   131.0  129.0     0.0368   4     0.41   3 
 56  230.138401 6.140E-41 7.639E-03.04200.041 7579.31590.670.000055              0              0                    R 65      672225 5 8 2 2 1 7  1596.0 1572.0     0.0359   4     0.42   3 
 54  230.334147 3.147E-38 8.114E-03.04200.041 7231.29210.670.000055              0              0                    R 62      672225 5 8 2 2 1 7   762.0  750.0     0.0388   4     0.44   3 
 51  230.418611 1.608E-39 2.949E-03.04200.041 9260.83420.670.000055              1              1                    R 61      672225 5 8 2 2 1 7   125.0  123.0     0.0398   4     0.45   3 
 52  230.699315 3.614E-42 2.749E-03.04200.041 9577.53940.670.000055              1              1                    R 64      672225 5 8 2 2 1 7   262.0  258.0     0.0368   4     0.41   3 
 55  231.198123 8.443E-41 7.371E-03.04200.041 7852.23780.670.000055              0              0                    R 67      672225 5 8 2 2 1 7   274.0  270.0     0.0340   3     0.40   3 
 54  231.647144 1.698E-43 2.808E-03.04200.041 9510.01390.670.000055              1              1                    R 63      672225 5 8 2 2 1 7   774.0  762.0     0.0378   4     0.43   3 
 51  231.738433 2.261E-45 2.661E-04.04200.04111539.67830.670.000055              2              2                    R 62      662225 5 8 2 2 1 7   127.0  125.0     0.0388   4     0.44   3 
 53  231.963709 4.003E-38 7.872E-03.04200.041 7521.17230.670.000055              0              0                    R 64      672225 5 8 2 2 1 7   131.0  129.0     0.0368   4     0.41   3 
 51  232.589162 1.094E-34 8.383E-03.04200.041 7183.75780.670.000055              0              0                    R 61      676225 5 8 2 2 1 7   125.0  123.0     0.0398   4     0.45   3 
 52  232.826141 1.960E-37 7.908E-03.04200.041 7549.52240.670.000055              0              0                    R 64      676225 5 8 2 2 1 7   262.0  258.0     0.0368   4     0.41   3 
 53  233.195290 2.373E-43 2.659E-03.04200.041 9775.48180.670.000055              1              1                    R 65      672225 5 8 2 2 1 7   133.0  131.0     0.0359   4     0.42   3 
 56  233.438497 1.987E-41 7.611E-03.04200.041 7809.45430.670.000055              0              0                    R 66      672225 5 8 2 2 1 7  1620.0 1596.0     0.0349   4     0.41   3 
 54  233.803195 1.021E-38 8.113E-03.04200.041 7461.62620.670.000055              0              0                    R 63      672225 5 8 2 2 1 7   774.0  762.0     0.0378   4     0.43   3 
 51  233.944229 5.053E-40 2.858E-03.04200.041 9491.25280.670.000055              1              1                    R 62      672225 5 8 2 2 1 7   127.0  125.0     0.0388   4     0.44   3 
 52  234.057199 1.128E-42 2.650E-03.04200.041 9808.23870.670.000055              1              1                    R 65      672225 5 8 2 2 1 7   266.0  262.0     0.0359   4     0.42   3 
 55  234.409382 2.711E-41 7.323E-03.04200.041 8083.43590.670.000055              0              0                    R 68      672225 5 8 2 2 1 7   278.0  274.0     0.0331   3     0.37   3 
 54  235.073693 5.280E-44 2.709E-03.04200.041 9741.66100.670.000055              1              1                    R 64      672225 5 8 2 2 1 7   786.0  774.0     0.0368   4     0.41   3 
 53  235.342532 1.284E-38 7.847E-03.04200.041 7753.13600.670.000055              0              0                    R 65      672225 5 8 2 2 1 7   133.0  131.0     0.0359   4     0.42   3 
 51  236.149823 3.509E-35 8.385E-03.04200.041 7416.34690.670.000055              0              0                    R 62      676225 5 8 2 2 1 7   127.0  125.0     0.0388   4     0.44   3 
 52  236.216782 6.260E-38 7.880E-03.04200.041 7782.34850.670.000055              0              0                    R 65      676225 5 8 2 2 1 7   266.0  262.0     0.0359   4     0.42   3 
 53  236.532907 7.288E-44 2.552E-03.04200.04110008.67710.670.000055              1              1                    R 66      672225 5 8 2 2 1 7   135.0  133.0     0.0349   4     0.41   3 
 56  236.730225 6.312E-42 7.563E-03.04200.041 8042.89280.670.000055              0              0                    R 67      672225 5 8 2 2 1 7  1644.0 1620.0     0.0340   3     0.40   3 
 54  237.263469 3.247E-39 8.091E-03.04200.041 7695.42940.670.000055              0              0                    R 64      672225 5 8 2 2 1 7   786.0  774.0     0.0368   4     0.41   3 
 52  237.406381 3.447E-43 2.540E-03.04200.04110042.29590.670.000055              1              1                    R 66      672225 5 8 2 2 1 7   270.0  266.0     0.0349   4     0.41   3 
 51  237.460750 1.553E-40 2.755E-03.04200.041 9725.19710.670.000055              1              1                    R 63      672225 5 8 2 2 1 7   129.0  127.0     0.0378   4     0.43   3 
 55  237.612439 8.550E-42 7.256E-03.04200.041 8317.84530.670.000055              0              0                    R 69      672225 5 8 2 2 1 7   282.0  278.0     0.0322   3     0.37   3 
 54  238.491331 1.606E-44 2.599E-03.04200.041 9976.73470.670.000055              1              1                    R 65      672225 5 8 2 2 1 7   798.0  786.0     0.0359   4     0.42   3 
 53  238.712722 4.043E-39 7.801E-03.04200.041 7988.47850.670.000055              0              0                    R 66      672225 5 8 2 2 1 7   135.0  133.0     0.0349   4     0.41   3 
 52  239.598725 1.962E-38 7.831E-03.04200.041 8018.56530.670.000055              0              0                    R 66      676225 5 8 2 2 1 7   270.0  266.0     0.0349   4     0.41   3 
 51  239.701392 1.104E-35 8.365E-03.04200.041 7652.49680.670.000055              0              0                    R 63      676225 5 8 2 2 1 7   129.0  127.0     0.0378   4     0.43   3 
 53  239.861762 2.189E-44 2.434E-03.04200.04110245.21000.670.000055              1              1                    R 67      672225 5 8 2 2 1 7   137.0  135.0     0.0340   3     0.40   3 
 56  240.013466 1.968E-42 7.496E-03.04200.041 8279.62300.670.000055              0              0                    R 68      672225 5 8 2 2 1 7  1668.0 1644.0     0.0331   3     0.37   3 
 54  240.714836 1.013E-39 8.047E-03.04200.041 7932.69290.670.000055              0              0                    R 65      672225 5 8 2 2 1 7   798.0  786.0     0.0359   4     0.42   3 
 52  240.746734 1.030E-43 2.421E-03.04200.04110279.70230.670.000055              1              1                    R 67      672225 5 8 2 2 1 7   274.0  270.0     0.0340   3     0.40   3 
 55  240.807179 2.647E-42 7.171E-03.04200.041 8555.45770.670.000055              0              0                    R 70      672225 5 8 2 2 1 7   286.0  282.0     0.0314   3     0.36   3 
 51  240.968034 4.664E-41 2.641E-03.04200.041 9962.65780.670.000055              1              1                    R 64      672225 5 8 2 2 1 7   131.0  129.0     0.0368   4     0.41   3 
 54  241.899926 4.777E-45 2.479E-03.04200.04110215.22600.670.000055              1              1                    R 66      672225 5 8 2 2 1 7   810.0  798.0     0.0349   4     0.41   3 
 53  242.074154 1.249E-39 7.734E-03.04200.041 8227.19120.670.000055              0              0                    R 67      672225 5 8 2 2 1 7   137.0  135.0     0.0340   3     0.40   3 
 52  242.971843 6.031E-39 7.761E-03.04200.041 8258.16400.670.000055              0              0                    R 67      672225 5 8 2 2 1 7   274.0  270.0     0.0340   3     0.40   3 
 53  243.181729 6.431E-45 2.308E-03.04200.04110485.07170.670.000055              1              1                    R 68      672225 5 8 2 2 1 7   139.0  137.0     0.0331   3     0.37   3 
 51  243.243728 3.404E-36 8.322E-03.04200.041 7892.19820.670.000055              0              0                    R 64      676225 5 8 2 2 1 7   131.0  129.0     0.0368   4     0.41   3 
 56  243.288098 6.023E-43 7.409E-03.04200.041 8519.63650.670.000055              0              0                    R 69      672225 5 8 2 2 1 7  1692.0 1668.0     0.0322   3     0.37   3 
 55  243.993488 8.048E-43 7.067E-03.04200.041 8796.26490.670.000055              0              0                    R 71      672225 5 8 2 2 1 7   290.0  286.0     0.0305   3     0.34   3 
 52  244.078132 3.009E-44 2.293E-03.04200.04110520.44900.670.000055              1              1                    R 68      672225 5 8 2 2 1 7   278.0  274.0     0.0331   3     0.37   3 
 54  244.157164 3.100E-40 7.982E-03.04200.041 8173.40770.670.000055              0              0                    R 66      672225 5 8 2 2 1 7   810.0  798.0     0.0349   4     0.41   3 
 51  244.465943 1.369E-41 2.516E-03.04200.04110203.62590.670.000055              1              1                    R 65      672225 5 8 2 2 1 7   133.0  131.0     0.0359   4     0.42   3 
 54  245.299345 1.388E-45 2.349E-03.04200.04110457.12600.670.000055              1              1                    R 67      672225 5 8 2 2 1 7   822.0  810.0     0.0340   3     0.40   3 
 53  245.426702 3.785E-40 7.647E-03.04200.041 8469.26540.670.000055              0              0                    R 68      672225 5 8 2 2 1 7   139.0  137.0     0.0331   3     0.37   3 
 52  246.336009 1.819E-39 7.670E-03.04200.041 8501.13590.670.000055              0              0                    R 68      672225 5 8 2 2 1 7   278.0  274.0     0.0331   3     0.37   3 
 56  246.554001 1.809E-43 7.301E-03.04200.041 8762.92460.670.000055              0              0                    R 70      672225 5 8 2 2 1 7  1716.0 1692.0     0.0314   3     0.36   3 
 51  246.776692 1.029E-36 8.256E-03.04200.041 8135.44190.670.000055              0              0                    R 65      676225 5 8 2 2 1 7   133.0  131.0     0.0359   4     0.42   3 
 55  247.171251 2.402E-43 6.943E-03.04200.041 9040.25840.670.000055              0              0                    R 72      672225 5 8 2 2 1 7   294.0  290.0     0.0297   3     0.32   3 
 54  247.590320 9.301E-41 7.894E-03.04200.041 8417.56490.670.000055              0              0                    R 67      672225 5 8 2 2 1 7   822.0  810.0     0.0340   3     0.40   3 
 51  247.954336 3.924E-42 2.381E-03.04200.04110448.09180.670.000055              1              1                    R 66      672225 5 8 2 2 1 7   135.0  133.0     0.0349   4     0.41   3 
 53  248.770239 1.125E-40 7.538E-03.04200.041 8714.69210.670.000055              0              0                    R 69      672225 5 8 2 2 1 7   141.0  139.0     0.0322   3     0.37   3 
 52  249.691097 5.380E-40 7.557E-03.04200.041 8747.47190.670.000055              0              0                    R 69      672225 5 8 2 2 1 7   282.0  278.0     0.0322   3     0.37   3 
 56  249.811056 5.332E-44 7.174E-03.04200.041 9009.47860.670.000055              0              0                    R 71      672225 5 8 2 2 1 7  1740.0 1716.0     0.0305   3     0.34   3 
 51  250.300145 3.047E-37 8.166E-03.04200.041 8382.21860.670.000055              0              0                    R 66      676225 5 8 2 2 1 7   135.0  133.0     0.0349   4     0.41   3 
 55  250.340354 7.038E-44 6.801E-03.04200.041 9287.42960.670.000055              0              0                    R 73      672225 5 8 2 2 1 7   298.0  294.0     0.0289   3     0.31   3 
 52  250.713551 2.393E-45 2.011E-03.04200.04111011.92760.670.000055              1              1                    R 70      672225 5 8 2 2 1 7   286.0  282.0     0.0314   3     0.36   3 
 54  251.014172 2.736E-41 7.784E-03.04200.041 8665.15520.670.000055              0              0                    R 68      672225 5 8 2 2 1 7   834.0  822.0     0.0331   3     0.37   3 
 51  251.433076 1.098E-42 2.237E-03.04200.04110696.04610.670.000055              1              1                    R 67      672225 5 8 2 2 1 7   137.0  135.0     0.0340   3     0.40   3 
 53  252.104641 3.281E-41 7.408E-03.04200.041 8963.46230.670.000055              0              0                    R 70      672225 5 8 2 2 1 7   143.0  141.0     0.0314   3     0.36   3 
 52  253.036978 1.561E-40 7.423E-03.04200.041 8997.16300.670.000055              0              0                    R 70      672225 5 8 2 2 1 7   286.0  282.0     0.0314   3     0.36   3 
 56  253.059142 1.542E-44 7.026E-03.04200.041 9259.28960.670.000055              0              0                    R 72      672225 5 8 2 2 1 7  1764.0 1740.0     0.0297   3     0.32   3 
 55  253.500683 2.024E-44 6.639E-03.04200.041 9537.77000.670.000055              0              0                    R 74      672225 5 8 2 2 1 7   302.0  298.0     0.0281   3     0.29   3 
 51  253.813948 8.848E-38 8.052E-03.04200.041 8632.51870.670.000055              0              0                    R 67      676225 5 8 2 2 1 7   137.0  135.0     0.0340   3     0.40   3 
 54  254.428589 7.893E-42 7.651E-03.04200.041 8916.16940.670.000055              0              0                    R 69      672225 5 8 2 2 1 7   846.0  834.0     0.0322   3     0.37   3 
 51  254.902021 2.995E-43 2.084E-03.04200.04110947.47920.670.000055              1              1                    R 68      672225 5 8 2 2 1 7   139.0  137.0     0.0331   3     0.37   3 
 53  255.429781 9.383E-42 7.256E-03.04200.041 9215.56700.670.000055              0              0                    R 71      672225 5 8 2 2 1 7   145.0  143.0     0.0305   3     0.34   3 
 56  256.298140 4.375E-45 6.858E-03.04200.041 9512.34880.670.000055              0              0                    R 73      672225 5 8 2 2 1 7  1788.0 1764.0     0.0289   3     0.31   3 
 52  256.373528 4.442E-41 7.268E-03.04200.041 9250.20000.670.000055              0              0                    R 71      672225 5 8 2 2 1 7   290.0  286.0     0.0305   3     0.34   3 
 55  256.652125 5.712E-45 6.459E-03.04200.041 9791.27070.670.000055              0              0                    R 75      672225 5 8 2 2 1 7   306.0  302.0     0.0273   3     0.27   3 
 51  257.317962 2.517E-38 7.915E-03.04200.041 8886.33270.670.000055              0              0                    R 68      676225 5 8 2 2 1 7   139.0  137.0     0.0331   3     0.37   3 
 54  257.833439 2.232E-42 7.496E-03.04200.041 9170.59800.670.000055              0              0                    R 70      672225 5 8 2 2 1 7   858.0  846.0     0.0314   3     0.36   3 
 51  258.361035 7.961E-44 1.923E-03.04200.04111202.38120.670.000055              1              1                    R 69      672225 5 8 2 2 1 7   141.0  139.0     0.0322   3     0.37   3 
 53  258.745534 2.632E-42 7.083E-03.04200.041 9470.99680.670.000055              0              0                    R 72      672225 5 8 2 2 1 7   147.0  145.0     0.0297   3     0.32   3 
 56  259.527931 1.218E-45 6.670E-03.04200.041 9768.64690.670.000055              0              0                    R 74      672225 5 8 2 2 1 7  1812.0 1788.0     0.0281   3     0.29   3 
 52  259.700620 1.239E-41 7.091E-03.04200.041 9506.57350.670.000055              0              0                    R 72      672225 5 8 2 2 1 7   294.0  290.0     0.0297   3     0.32   3 
 55  259.794566 1.582E-45 6.261E-03.04200.04110047.92280.670.000055              0              0                    R 76      672225 5 8 2 2 1 7   310.0  306.0     0.0266   3     0.26   3 
 51  260.812050 7.018E-39 7.753E-03.04200.041 9143.65060.670.000055              0              0                    R 69      676225 5 8 2 2 1 7   141.0  139.0     0.0322   3     0.37   3 
 54  261.228592 6.188E-43 7.318E-03.04200.041 9428.43140.670.000055              0              0                    R 71      672225 5 8 2 2 1 7   870.0  858.0     0.0305   3     0.34   3 
 51  261.809978 2.059E-44 1.757E-03.04200.04111460.74230.670.000055              1              1                    R 70      672225 5 8 2 2 1 7   143.0  141.0     0.0314   3     0.36   3 
 53  262.051775 7.237E-43 6.890E-03.04200.041 9729.74230.670.000055              0              0                    R 73      672225 5 8 2 2 1 7   149.0  147.0     0.0289   3     0.31   3 
 52  263.018128 3.391E-42 6.893E-03.04200.041 9766.27410.670.000055              0              0                    R 73      672225 5 8 2 2 1 7   298.0  294.0     0.0289   3     0.31   3 
 51  264.296072 1.917E-39 7.568E-03.04200.041 9404.46270.670.000055              0              0                    R 70      676225 5 8 2 2 1 7   143.0  141.0     0.0314   3     0.36   3 
 54  264.613915 1.681E-43 7.118E-03.04200.041 9689.66000.670.000055              0              0                    R 72      672225 5 8 2 2 1 7   882.0  870.0     0.0297   3     0.32   3 
 51  265.248713 5.177E-45 1.586E-03.04200.04111722.55230.670.000055              1              1                    R 71      672225 5 8 2 2 1 7   145.0  143.0     0.0305   3     0.34   3 
 53  265.348380 1.951E-43 6.676E-03.04200.041 9991.79410.670.000055              0              0                    R 74      672225 5 8 2 2 1 7   151.0  149.0     0.0281   3     0.29   3 
 52  266.325925 9.092E-43 6.674E-03.04200.04110029.29220.670.000055              0              0                    R 74      672225 5 8 2 2 1 7   302.0  298.0     0.0281   3     0.29   3 
 51  267.769892 5.128E-40 7.359E-03.04200.041 9668.75880.670.000055              0              0                    R 71      676225 5 8 2 2 1 7   145.0  143.0     0.0305   3     0.34   3 
 54  267.989278 4.475E-44 6.897E-03.04200.041 9954.27390.670.000055              0              0                    R 73      672225 5 8 2 2 1 7   894.0  882.0     0.0289   3     0.31   3 
 53  268.635222 5.156E-44 6.442E-03.04200.04110257.14240.670.000055              0              0                    R 75      672225 5 8 2 2 1 7   153.0  151.0     0.0273   3     0.27   3 
 51  268.677100 1.263E-45 1.412E-03.04200.04111987.80100.670.000055              1              1                    R 72      672225 5 8 2 2 1 7   147.0  145.0     0.0297   3     0.32   3 
 52  269.623887 2.389E-43 6.436E-03.04200.04110295.61820.670.000055              0              0                    R 75      672225 5 8 2 2 1 7   306.0  302.0     0.0273   3     0.27   3 
 51  271.233369 1.344E-40 7.127E-03.04200.041 9936.52870.670.000055              0              0                    R 72      676225 5 8 2 2 1 7   147.0  145.0     0.0297   3     0.32   3 
 54  271.354550 1.167E-44 6.655E-03.04200.04110222.26320.670.000055              0              0                    R 74      672225 5 8 2 2 1 7   906.0  894.0     0.0281   3     0.29   3 
 53  271.912179 1.335E-44 6.189E-03.04200.04110525.77770.670.000055              0              0                    R 76      672225 5 8 2 2 1 7   155.0  153.0     0.0266   3     0.26   3 
 52  272.911887 6.152E-44 6.178E-03.04200.04110565.24210.670.000055              0              0                    R 76      672225 5 8 2 2 1 7   310.0  306.0     0.0266   3     0.26   3 
 51  274.686368 3.447E-41 6.874E-03.04200.04110207.76200.670.000055              0              0                    R 73      676225 5 8 2 2 1 7   149.0  147.0     0.0289   3     0.31   3 
 52  276.189801 1.552E-44 5.903E-03.04200.04110838.15390.670.000055              0              0                    R 77      672225 5 8 2 2 1 7   314.0  310.0     0.0258   3     0.26   3 
 51  278.128751 8.657E-42 6.598E-03.04200.04110482.44840.670.000055              0              0                    R 74      676225 5 8 2 2 1 7   151.0  149.0     0.0281   3     0.29   3 
 51  281.560380 2.128E-42 6.303E-03.04200.04110760.57710.670.000055              0              0                    R 75      676225 5 8 2 2 1 7   153.0  151.0     0.0273   3     0.27   3 
 51  284.981119 5.115E-43 5.988E-03.04200.04111042.13750.670.000055              0              0                    R 76      676225 5 8 2 2 1 7   155.0  153.0     0.0266   3     0.26   3 
 51  288.390830 1.203E-43 5.656E-03.04200.04111327.11860.670.000055              0              0                    R 77      676225 5 8 2 2 1 7   157.0  155.0     0.0258   3     0.26   3 
 51  291.789378 2.763E-44 5.307E-03.04200.04111615.50950.670.000055              0              0                    R 78      676225 5 8 2 2 1 7   159.0  157.0     0.0251   3     0.26   3 
 51  295.176625 6.199E-45 4.945E-03.04200.04111907.29880.670.000055              0              0                    R 79      676225 5 8 2 2 1 7   161.0  159.0     0.0244   3     0.26   3 
 51  298.552435 1.358E-45 4.571E-03.04200.04112202.47550.670.000055              0              0                    R 80      676225 5 8 2 2 1 7   163.0  161.0     0.0237   3     0.26   3 
 55 1844.089371 1.876E-31 1.102E+01.04200.041 4079.67840.67-.003500              1              0                    P 48      476223 5 8 2 2 1 1   190.0  194.0     0.0564   4     0.52   3 
 55 1848.870043 4.114E-31 1.111E+01.04200.041 3914.25010.67-.003500              1              0                    P 47      476223 5 8 2 2 1 1   186.0  190.0     0.0577   4     0.52   3 
 55 1853.626059 8.870E-31 1.119E+01.04200.041 3752.17850.67-.003500              1              0                    P 46      476223 5 8 2 2 1 1   182.0  186.0     0.0591   4     0.53   3 
 52 1854.259369 1.789E-31 1.154E+01.04200.041 5409.56840.67-.002823              1              0                    P 54      376225 5 8 2 2 1 7   214.0  218.0     0.0488   4     0.49   3 
 55 1858.357302 1.881E-30 1.127E+01.04200.041 3593.46940.67-.003500              1              0                    P 45      476223 5 8 2 2 1 1   178.0  182.0     0.0604   4     0.55   3 
 52 1859.478354 4.539E-31 1.163E+01.04200.041 5214.57680.67-.002823              1              0                    P 53      376225 5 8 2 2 1 7   210.0  214.0     0.0500   4     0.51   3 
 53 1861.677398 2.199E-31 1.164E+01.04200.041 5004.12490.67-.002823              1              0                    P 52      376225 5 8 2 2 1 7   103.0  105.0     0.0512   4     0.50   3 
 55 1863.063655 3.921E-30 1.135E+01.04200.041 3438.12820.67-.003500              1              0                    P 44      476223 5 8 2 2 1 1   174.0  178.0     0.0618   4     0.54   3 
 52 1864.671642 1.132E-30 1.172E+01.04200.041 5023.07030.67-.002823              1              0                    P 52      376225 5 8 2 2 1 7   206.0  210.0     0.0512   4     0.50   3 
 53 1866.822689 5.372E-31 1.173E+01.04200.041 4816.81370.67-.002823              1              0                    P 51      376225 5 8 2 2 1 7   101.0  103.0     0.0525   4     0.51   3 
 55 1867.744999 8.036E-30 1.144E+01.04200.041 3286.16040.67-.003500              1              0                    P 43      476223 5 8 2 2 1 1   170.0  174.0     0.0632   4     0.55   4 
 52 1869.839103 2.775E-30 1.181E+01.04200.041 4835.05580.67-.002823              1              0                    P 51      376225 5 8 2 2 1 7   202.0  206.0     0.0525   4     0.51   3 
 53 1871.942162 1.290E-30 1.182E+01.04200.041 4632.98870.67-.002823              1              0                    P 50      476225 5 8 2 2 1 7    99.0  101.0     0.0538   4     0.51   3 
 55 1872.401217 1.620E-29 1.152E+01.04200.041 3137.57120.67-.003500              1              0                    P 42      476223 5 8 2 2 1 1   166.0  170.0     0.0647   4     0.55   4 
 51 1872.749309 2.532E-31 1.219E+01.04200.041 6289.18470.67-.003500              1              0                    P 57      376223 5 8 2 2 1 1   113.0  115.0     0.0453   4     0.48   3 
 56 1873.361516 1.107E-31 1.169E+01.04200.041 3843.94610.67-.003500              1              0                    P 46      476223 5 8 2 2 1 1  1092.0 1116.0     0.0591   4     0.53   3 
 52 1874.980610 6.684E-30 1.190E+01.04200.041 4650.54020.67-.002823              1              0                    P 50      476225 5 8 2 2 1 7   198.0  202.0     0.0538   4     0.51   3 
 55 1877.032191 3.209E-29 1.161E+01.04200.041 2992.36570.67-.003500              1              0                    P 41      476223 5 8 2 2 1 1   162.0  166.0     0.0661   4     0.58   4 
 53 1877.035688 3.043E-30 1.192E+01.04200.041 4452.65680.67-.002823              1              0                    P 49      476225 5 8 2 2 1 7    97.0   99.0     0.0551   4     0.53   3 
 56 1878.223278 2.392E-31 1.178E+01.04200.041 3681.37980.67-.003500              1              0                    P 45      476223 5 8 2 2 1 1  1068.0 1092.0     0.0604   4     0.55   3 
 51 1878.321942 7.078E-31 1.229E+01.04200.041 6074.53040.67-.003500              1              0                    P 56      376223 5 8 2 2 1 1   111.0  113.0     0.0464   4     0.48   3 
 52 1880.096035 1.582E-29 1.200E+01.04200.041 4469.53040.67-.002823              1              0                    P 49      476225 5 8 2 2 1 7   194.0  198.0     0.0551   4     0.53   3 
 55 1881.289564 1.423E-31 2.335E+01.04200.041 4217.07240.67-.003500              2              1                    P 35      466623 5 8 2 2 1 1   138.0  142.0     0.0750   5     0.60   4 
 55 1881.637802 6.250E-29 1.169E+01.04200.041 2850.54910.67-.003500              1              0                    P 40      476223 5 8 2 2 1 1   158.0  162.0     0.0676   4     0.56   4 
 53 1882.103141 7.056E-30 1.201E+01.04200.041 4275.82450.67-.002823              1              0                    P 48      476225 5 8 2 2 1 7    95.0   97.0     0.0564   4     0.52   3 
 56 1883.059290 5.079E-31 1.187E+01.04200.041 3522.26110.67-.003500              1              0                    P 44      476223 5 8 2 2 1 1  1044.0 1068.0     0.0618   4     0.54   3 
 51 1883.867662 1.943E-30 1.239E+01.04200.041 5863.48830.67-.003500              1              0                    P 55      376223 5 8 2 2 1 1   109.0  111.0     0.0476   4     0.49   3 
 52 1885.185247 3.681E-29 1.209E+01.04200.041 4292.03300.67-.002823              1              0                    P 48      476225 5 8 2 2 1 7   190.0  194.0     0.0564   4     0.52   3 
 55 1885.710183 2.485E-31 2.352E+01.04200.041 4096.74870.67-.003500              2              1                    P 34      466623 5 8 2 2 1 1   134.0  138.0     0.0765   5     0.61   4 
 55 1886.217932 1.197E-28 1.177E+01.04200.041 2712.12630.67-.003500              1              0                    P 39      476223 5 8 2 2 1 1   154.0  158.0     0.0690   4     0.57   4 
 52 1886.326783 1.662E-31 2.418E+01.04200.041 5522.57240.67-.002823              2              1                    P 43      466225 5 8 2 2 1 7   170.0  174.0     0.0632   4     0.55   4 
 53 1887.144391 1.608E-29 1.210E+01.04200.041 4102.49840.67-.002823              1              0                    P 47      476225 5 8 2 2 1 7    93.0   95.0     0.0577   4     0.52   3 
 56 1887.869428 1.060E-30 1.196E+01.04200.041 3366.59580.67-.003500              1              0                    P 43      476223 5 8 2 2 1 1  1020.0 1044.0     0.0632   4     0.55   4 
 51 1889.386331 5.241E-30 1.249E+01.04200.041 5656.06660.67-.003500              1              0                    P 54      376223 5 8 2 2 1 1   107.0  109.0     0.0488   4     0.49   3 
 55 1890.104607 4.267E-31 2.369E+01.04250.041 3979.81560.67-.003500              2              1                    P 33      466623 5 8 2 2 1 1   130.0  134.0     0.0780   5     0.59   4 
 52 1890.248119 8.414E-29 1.218E+01.04200.041 4118.05440.67-.002823              1              0                    P 47      476225 5 8 2 2 1 7   186.0  190.0     0.0577   4     0.52   3 
 54 1890.534186 1.485E-31 1.233E+01.04200.041 4740.88050.67-.003500              1              0                    P 50      476223 5 8 2 2 1 1   594.0  606.0     0.0538   4     0.51   3 
 55 1890.772463 2.252E-28 1.186E+01.04200.041 2577.10210.67-.003500              1              0                    P 38      476223 5 8 2 2 1 1   150.0  154.0     0.0705   4     0.58   4 
 52 1891.223279 3.453E-31 2.437E+01.04200.041 5367.68800.67-.002823              2              1                    P 42      466225 5 8 2 2 1 7   166.0  170.0     0.0647   4     0.55   4 
 53 1892.159310 3.600E-29 1.219E+01.04200.041 3932.68460.67-.002823              1              0                    P 46      476225 5 8 2 2 1 7    91.0   93.0     0.0591   4     0.53   3 
 56 1892.653569 2.174E-30 1.205E+01.04200.041 3214.38940.67-.003500              1              0                    P 42      476223 5 8 2 2 1 1   996.0 1020.0     0.0647   4     0.55   4 
 53 1892.950690 1.348E-31 2.438E+01.04200.041 5200.62880.67-.002823              2              1                    P 41      466225 5 8 2 2 1 7    81.0   83.0     0.0661   4     0.58   4 
 55 1894.472715 7.200E-31 2.386E+01.04300.042 3866.27720.67-.003500              2              1                    P 32      466623 5 8 2 2 1 1   126.0  130.0     0.0795   5     0.62   4 
 51 1894.877809 1.388E-29 1.260E+01.04200.041 5452.27330.67-.003500              1              0                    P 53      376223 5 8 2 2 1 1   105.0  107.0     0.0500   4     0.51   3 
 52 1895.284519 1.890E-28 1.228E+01.04200.041 3947.60100.67-.002823              1              0                    P 46      476225 5 8 2 2 1 7   182.0  186.0     0.0591   4     0.53   3 
 55 1895.301275 4.166E-28 1.194E+01.04200.041 2445.48120.67-.003500              1              0                    P 37      476223 5 8 2 2 1 1   146.0  150.0     0.0720   4     0.57   4 
 54 1895.762558 3.575E-31 1.242E+01.04200.041 4556.38190.67-.003500              1              0                    P 49      476223 5 8 2 2 1 1   582.0  594.0     0.0551   4     0.53   3 
 52 1896.092651 7.050E-31 2.455E+01.04200.041 5216.32610.67-.002823              2              1                    P 41      466225 5 8 2 2 1 7   162.0  166.0     0.0661   4     0.58   4 
 53 1897.147769 7.919E-29 1.229E+01.04200.041 3766.38940.67-.002823              1              0                    P 45      476225 5 8 2 2 1 7    89.0   91.0     0.0604   4     0.55   3 
 56 1897.411589 4.382E-30 1.214E+01.04200.041 3065.64740.67-.003500              1              0                    P 41      476223 5 8 2 2 1 1   972.0  996.0     0.0661   4     0.58   4 
 53 1897.772369 2.696E-31 2.456E+01.04200.041 5053.34890.67-.002823              2              1                    P 40      466225 5 8 2 2 1 7    79.0   81.0     0.0676   4     0.56   4 
 55 1898.814388 1.194E-30 2.403E+01.04360.043 3756.13740.67-.003500              2              1                    P 31      466623 5 8 2 2 1 1   122.0  126.0     0.0810   5     0.63   4 
 55 1899.804251 7.575E-28 1.203E+01.04200.041 2317.26820.67-.003500              1              0                    P 36      476223 5 8 2 2 1 1   142.0  146.0     0.0735   4     0.59   4 
 52 1900.294320 4.170E-28 1.237E+01.04200.041 3780.67920.67-.002823              1              0                    P 45      476225 5 8 2 2 1 7   178.0  182.0     0.0604   4     0.55   3 
 51 1900.341956 3.611E-29 1.270E+01.04200.041 5252.11620.67-.003500              1              0                    P 52      376223 5 8 2 2 1 1   103.0  105.0     0.0512   4     0.50   3 
 52 1900.934767 1.414E-30 2.474E+01.04200.041 5068.49220.67-.002823              2              1                    P 40      466225 5 8 2 2 1 7   158.0  162.0     0.0676   4     0.56   4 
 54 1900.964007 8.457E-31 1.252E+01.04200.041 4375.46110.67-.003500              1              0                    P 48      476223 5 8 2 2 1 1   570.0  582.0     0.0564   4     0.52   3 
 53 1902.109640 1.712E-28 1.238E+01.04200.041 3603.61900.67-.002823              1              0                    P 44      476225 5 8 2 2 1 7    87.0   89.0     0.0618   4     0.54   3 
 56 1902.143364 8.680E-30 1.223E+01.04200.041 2920.37490.67-.003500              1              0                    P 40      476223 5 8 2 2 1 1   948.0  972.0     0.0676   4     0.56   4 
 51 1902.414114 2.342E-31 2.542E+01.04200.041 6409.92360.67-.003500              2              1                    P 47      466223 5 8 2 2 1 1    93.0   95.0     0.0577   4     0.52   3 
 53 1902.566809 5.298E-31 2.475E+01.04200.041 4909.58950.67-.002823              2              1                    P 39      466225 5 8 2 2 1 7    77.0   79.0     0.0690   4     0.57   4 
 55 1903.129507 1.945E-30 2.420E+01.04410.043 3649.40020.67-.003500              2              1                    P 30      476623 5 8 2 2 1 1   118.0  122.0     0.0825   5     0.64   4 
 55 1904.281270 1.354E-27 1.212E+01.04200.041 2192.46740.67-.003500              1              0                    P 35      476623 5 8 2 2 1 1   138.0  142.0     0.0750   5     0.60   4 
 52 1905.277390 9.041E-28 1.247E+01.04200.041 3617.29500.67-.002823              1              0                    P 44      476225 5 8 2 2 1 7   174.0  178.0     0.0618   4     0.54   3 
 52 1905.749497 2.786E-30 2.492E+01.04200.041 4924.19190.67-.002823              2              1                    P 39      466225 5 8 2 2 1 7   154.0  158.0     0.0690   4     0.57   4 
 51 1905.778633 9.225E-29 1.280E+01.04200.041 5055.60290.67-.003500              1              0                    P 51      376223 5 8 2 2 1 1   101.0  103.0     0.0525   4     0.51   3 
 54 1906.138397 1.965E-30 1.262E+01.04200.041 4198.12500.67-.003500              1              0                    P 47      476223 5 8 2 2 1 1   558.0  570.0     0.0577   4     0.52   3 
 56 1906.848769 1.689E-29 1.232E+01.04200.041 2778.57730.67-.003500              1              0                    P 39      476223 5 8 2 2 1 1   924.0  948.0     0.0690   4     0.57   4 
 53 1907.044792 3.635E-28 1.247E+01.04200.041 3444.37910.67-.002823              1              0                    P 43      476225 5 8 2 2 1 7    85.0   87.0     0.0632   4     0.55   4 
 53 1907.333878 1.023E-30 2.493E+01.04200.041 4769.35600.67-.002823              2              1                    P 38      466225 5 8 2 2 1 7    75.0   77.0     0.0705   4     0.58   4 
 55 1907.417953 3.112E-30 2.437E+01.04460.045 3546.06920.67-.003500              2              1                    P 29      476623 5 8 2 2 1 1   114.0  118.0     0.0840   5     0.63   4 
 51 1907.676341 5.419E-31 2.562E+01.04200.041 6233.38530.67-.003500              2              1                    P 46      466223 5 8 2 2 1 1    91.0   93.0     0.0591   4     0.53   3 
 55 1908.732215 2.377E-27 1.220E+01.04200.041 2071.08340.67-.003500              1              0                    P 34      476623 5 8 2 2 1 1   134.0  138.0     0.0765   5     0.61   4 
 52 1910.233600 1.926E-27 1.256E+01.04200.041 3457.45440.67-.002823              1              0                    P 43      476225 5 8 2 2 1 7   170.0  174.0     0.0632   4     0.55   4 
 52 1910.536710 5.391E-30 2.511E+01.04200.041 4783.43040.67-.002823              2              1                    P 38      466225 5 8 2 2 1 7   150.0  154.0     0.0705   4     0.58   4 
 51 1911.187699 2.314E-28 1.290E+01.04200.041 4862.74110.67-.003500              1              0                    P 50      476223 5 8 2 2 1 1    99.0  101.0     0.0538   4     0.51   3 
 54 1911.285595 4.485E-30 1.272E+01.04200.041 4024.38020.67-.003500              1              0                    P 46      476223 5 8 2 2 1 1   546.0  558.0     0.0591   4     0.53   3 
 56 1911.527680 3.231E-29 1.241E+01.04200.041 2640.25960.67-.003500              1              0                    P 38      476223 5 8 2 2 1 1   900.0  924.0     0.0705   4     0.58   4 
 55 1911.679604 4.894E-30 2.454E+01.04510.046 3446.14810.67-.003500              2              1                    P 28      476623 5 8 2 2 1 1   110.0  114.0     0.0855   5     0.65   4 
 53 1911.953098 7.584E-28 1.257E+01.04200.041 3288.67570.67-.002823              1              0                    P 42      476225 5 8 2 2 1 7    83.0   85.0     0.0647   4     0.55   4 
 53 1912.073448 1.939E-30 2.512E+01.04200.041 4632.65350.67-.002823              2              1                    P 37      466225 5 8 2 2 1 7    73.0   75.0     0.0720   4     0.57   4 
 51 1912.910247 1.231E-30 2.583E+01.04200.041 6060.49900.67-.003500              2              1                    P 45      466223 5 8 2 2 1 1    89.0   91.0     0.0604   4     0.55   3 
 55 1913.156964 4.102E-27 1.229E+01.04250.041 1953.12020.67-.003500              1              0                    P 33      476623 5 8 2 2 1 1   130.0  134.0     0.0780   5     0.59   4 
 52 1915.162819 4.029E-27 1.265E+01.04200.041 3301.16330.67-.002823              1              0                    P 42      476225 5 8 2 2 1 7   166.0  170.0     0.0647   4     0.55   4 
 52 1915.296274 1.025E-29 2.529E+01.04200.041 4646.21300.67-.002823              2              1                    P 37      466225 5 8 2 2 1 7   146.0  150.0     0.0720   4     0.57   4 
 56 1915.398856 1.003E-31 2.496E+01.04300.042 3935.55780.67-.003500              2              1                    P 32      466623 5 8 2 2 1 1   756.0  780.0     0.0795   5     0.62   4 
 55 1915.914342 7.559E-30 2.472E+01.04570.047 3349.64050.67-.003500              2              1                    P 27      476623 5 8 2 2 1 1   106.0  110.0     0.0870   5     0.66   4 
 56 1916.179973 6.071E-29 1.250E+01.04200.041 2505.42670.67-.003500              1              0                    P 37      476223 5 8 2 2 1 1   876.0  900.0     0.0720   4     0.57   4 
 54 1916.405465 1.005E-29 1.282E+01.04200.041 3854.23310.67-.003500              1              0                    P 45      476223 5 8 2 2 1 1   534.0  546.0     0.0604   4     0.55   3 
 51 1916.569015 5.702E-28 1.301E+01.04200.041 4673.53810.67-.003500              1              0                    P 49      476223 5 8 2 2 1 1    97.0   99.0     0.0551   4     0.53   3 
 53 1916.785387 3.612E-30 2.530E+01.04200.041 4499.48710.67-.002823              2              1                    P 36      466225 5 8 2 2 1 7    71.0   73.0     0.0735   4     0.59   4 
 53 1916.834426 1.554E-27 1.266E+01.04200.041 3136.51440.67-.002823              1              0                    P 41      476225 5 8 2 2 1 7    81.0   83.0     0.0661   4     0.58   4 
 55 1917.555399 6.954E-27 1.238E+01.04300.042 1838.58200.67-.003500              1              0                    P 32      476623 5 8 2 2 1 1   126.0  130.0     0.0795   5     0.62   4 
 51 1918.115690 2.746E-30 2.603E+01.04200.041 5891.27140.67-.003500              2              1                    P 44      466223 5 8 2 2 1 1    87.0   89.0     0.0618   4     0.54   3 
 56 1919.857356 1.684E-31 2.514E+01.04360.043 3822.73580.67-.003500              2              1                    P 31      466623 5 8 2 2 1 1   732.0  756.0     0.0810   5     0.63   4 
 52 1920.028059 1.914E-29 2.548E+01.04200.041 4512.54480.67-.002823              2              1                    P 36      466225 5 8 2 2 1 7   142.0  146.0     0.0735   4     0.59   4 
 52 1920.064917 8.280E-27 1.275E+01.04200.041 3148.42730.67-.002823              1              0                    P 41      476225 5 8 2 2 1 7   162.0  166.0     0.0661   4     0.58   4 
 55 1920.122047 1.147E-29 2.489E+01.04640.048 3256.54950.67-.003500              2              1                    P 26      477623 5 8 2 2 1 1   102.0  106.0     0.0885   5     0.67   4 
 56 1920.805522 1.121E-28 1.259E+01.04200.041 2374.08340.67-.003500              1              0                    P 36      476223 5 8 2 2 1 1   852.0  876.0     0.0735   4     0.59   4 
 53 1921.469566 6.608E-30 2.549E+01.04200.041 4369.86160.67-.002823              2              1                    P 35      466625 5 8 2 2 1 7    69.0   71.0     0.0750   5     0.60   4 
 54 1921.497873 2.213E-29 1.291E+01.04200.041 3687.69020.67-.003500              1              0                    P 44      476223 5 8 2 2 1 1   522.0  534.0     0.0618   4     0.54   3 
 53 1921.688648 3.129E-27 1.276E+01.04200.041 2987.90090.67-.002823              1              0                    P 40      476225 5 8 2 2 1 7    79.0   81.0     0.0676   4     0.56   4 
 51 1921.922438 1.379E-27 1.311E+01.04200.041 4488.00120.67-.003500              1              0                    P 48      476223 5 8 2 2 1 1    95.0   97.0     0.0564   4     0.52   3 
 55 1921.927400 1.158E-26 1.246E+01.04360.043 1727.47280.67-.003500              1              0                    P 31      476623 5 8 2 2 1 1   122.0  126.0     0.0810   5     0.63   4 
 51 1923.292528 6.013E-30 2.623E+01.04200.041 5725.70900.67-.003500              2              1                    P 43      466223 5 8 2 2 1 1    85.0   87.0     0.0632   4     0.55   4 
 56 1924.288359 2.779E-31 2.532E+01.04410.043 3713.39820.67-.003500              2              1                    P 30      476623 5 8 2 2 1 1   708.0  732.0     0.0825   5     0.64   4 
 55 1924.302599 1.708E-29 2.507E+01.04690.050 3166.87870.67-.003500              2              1                    P 25      477623 5 8 2 2 1 1    98.0  102.0     0.0900   5     0.67   4 
 52 1924.731933 3.509E-29 2.567E+01.04200.041 4382.43060.67-.002823              2              1                    P 35      466625 5 8 2 2 1 7   138.0  142.0     0.0750   5     0.60   4 
 52 1924.939763 1.672E-26 1.285E+01.04200.041 2999.25210.67-.002823              1              0                    P 40      476225 5 8 2 2 1 7   158.0  162.0     0.0676   4     0.56   4 
 56 1925.404203 2.033E-28 1.268E+01.04200.041 2246.23440.67-.003500              1              0                    P 35      476623 5 8 2 2 1 1   828.0  852.0     0.0750   5     0.60   4 
 53 1926.125854 1.187E-29 2.567E+01.04200.041 4243.78180.67-.002823              2              1                    P 34      466625 5 8 2 2 1 7    67.0   69.0     0.0765   5     0.61   4 
 55 1926.272848 1.896E-26 1.255E+01.04410.043 1619.79640.67-.003500              1              0                    P 30      476623 5 8 2 2 1 1   118.0  122.0     0.0825   5     0.64   4 
 53 1926.515633 6.189E-27 1.285E+01.04200.041 2842.84040.67-.002823              1              0                    P 39      476225 5 8 2 2 1 7    77.0   79.0     0.0690   4     0.57   4 
 54 1926.562684 4.785E-29 1.301E+01.04200.041 3524.75770.67-.003500              1              0                    P 43      476223 5 8 2 2 1 1   510.0  522.0     0.0632   4     0.55   4 
 54 1926.938267 1.307E-31 2.601E+01.04200.041 4855.79390.67-.003500              2              1                    P 38      466223 5 8 2 2 1 1   450.0  462.0     0.0705   4     0.58   4 
 51 1927.247828 3.276E-27 1.322E+01.04200.041 4306.13750.67-.003500              1              0                    P 47      476223 5 8 2 2 1 1    93.0   95.0     0.0577   4     0.52   3 
 51 1928.440618 1.293E-29 2.644E+01.04200.041 5563.81840.67-.003500              2              1                    P 42      466223 5 8 2 2 1 1    83.0   85.0     0.0647   4     0.55   4 
 55 1928.455877 2.499E-29 2.525E+01.04750.051 3080.63100.67-.003500              2              1                    P 24      477623 5 8 2 2 1 1    94.0   98.0     0.0914   5     0.69   4 
 56 1928.691741 4.502E-31 2.550E+01.04460.045 3607.54890.67-.003500              2              1                    P 29      476623 5 8 2 2 1 1   684.0  708.0     0.0840   5     0.63   4 
 52 1929.407764 6.319E-29 2.586E+01.04200.041 4255.87530.67-.002823              2              1                    P 34      466625 5 8 2 2 1 7   134.0  138.0     0.0765   5     0.61   4 
 52 1929.787225 3.315E-26 1.294E+01.04200.041 2853.64320.67-.002823              1              0                    P 39      476225 5 8 2 2 1 7   154.0  158.0     0.0690   4     0.57   4 
 56 1929.975891 3.621E-28 1.277E+01.04200.041 2121.88420.67-.003500              1              0                    P 34      476623 5 8 2 2 1 1   804.0  828.0     0.0765   5     0.61   4 
 55 1930.591623 3.048E-26 1.264E+01.04460.045 1515.55650.67-.003500              1              0                    P 29      476623 5 8 2 2 1 1   114.0  118.0     0.0840   5     0.63   4 
 53 1930.754119 2.095E-29 2.586E+01.04250.041 4121.25240.67-.002823              2              1                    P 33      466625 5 8 2 2 1 7    65.0   67.0     0.0780   5     0.59   4 
 53 1931.315252 1.202E-26 1.295E+01.04200.041 2701.33820.67-.002823              1              0                    P 38      476225 5 8 2 2 1 7    75.0   77.0     0.0705   4     0.58   4 
 54 1931.599761 1.016E-28 1.311E+01.04200.041 3365.44150.67-.003500              1              0                    P 42      476223 5 8 2 2 1 1   498.0  510.0     0.0647   4     0.55   4 
 54 1931.800934 2.517E-31 2.621E+01.04200.041 4715.92650.67-.003500              2              1                    P 37      466223 5 8 2 2 1 1   438.0  450.0     0.0720   4     0.57   4 
 51 1932.545044 7.640E-27 1.332E+01.04200.041 4127.95390.67-.003500              1              0                    P 46      476223 5 8 2 2 1 1    91.0   93.0     0.0591   4     0.53   3 
 55 1932.581761 3.589E-29 2.543E+01.04830.052 2997.80950.67-.002980              2              1                    P 23      477623 5 8 2 2 1 1    90.0   94.0     0.0928   5     0.70   4 
 56 1933.067376 7.163E-31 2.569E+01.04510.046 3505.19170.67-.003500              2              1                    P 28      476623 5 8 2 2 1 1   660.0  684.0     0.0855   5     0.65   4 
 51 1933.559820 2.729E-29 2.664E+01.04200.041 5405.60560.67-.003500              2              1                    P 41      466223 5 8 2 2 1 1    81.0   83.0     0.0661   4     0.58   4 
 52 1934.055420 1.117E-28 2.605E+01.04250.041 4132.88350.67-.002823              2              1                    P 33      466625 5 8 2 2 1 7   130.0  134.0     0.0780   5     0.59   4 
 56 1934.520462 6.337E-28 1.286E+01.04250.041 2001.03730.67-.003500              1              0                    P 33      476623 5 8 2 2 1 1   780.0  804.0     0.0780   5     0.59   4 
 52 1934.607173 6.455E-26 1.304E+01.04200.041 2711.60590.67-.002823              1              0                    P 38      476225 5 8 2 2 1 7   150.0  154.0     0.0705   4     0.58   4 
 55 1934.883605 4.813E-26 1.273E+01.04510.046 1414.75680.67-.003500              1              0                    P 28      476623 5 8 2 2 1 1   110.0  114.0     0.0855   5     0.65   4 
 53 1935.354232 3.629E-29 2.605E+01.04300.042 4002.27780.67-.002823              2              1                    P 32      466625 5 8 2 2 1 7    63.0   65.0     0.0795   5     0.62   4 
 53 1936.087373 2.293E-26 1.304E+01.04200.041 2563.39970.67-.002823              1              0                    P 37      476225 5 8 2 2 1 7    73.0   75.0     0.0720   4     0.57   4 
 54 1936.608970 2.119E-28 1.321E+01.04200.041 3209.74780.67-.003500              1              0                    P 41      476223 5 8 2 2 1 1   486.0  498.0     0.0661   4     0.58   4 
 54 1936.635048 4.760E-31 2.640E+01.04200.041 4579.67550.67-.003500              2              1                    P 36      466223 5 8 2 2 1 1   426.0  438.0     0.0735   4     0.59   4 
 55 1936.680131 5.059E-29 2.561E+01.04910.053 2918.41710.67-.003350              2              1                    P 22      477623 5 8 2 2 1 1    86.0   90.0     0.0942   5     0.70   5 
 52 1936.973124 1.551E-31 3.926E+01.04570.047 5528.39860.67-.002823              3              2                    P 27      467665 5 8 2 2 1 7   106.0  110.0     0.0870   5     0.66   4 
 56 1937.415138 1.119E-30 2.587E+01.04570.047 3406.33030.67-.003500              2              1                    P 27      476623 5 8 2 2 1 1   636.0  660.0     0.0870   5     0.66   4 
 51 1937.813944 1.749E-26 1.343E+01.04200.041 3953.45740.67-.003500              1              0                    P 45      476223 5 8 2 2 1 1    89.0   91.0     0.0604   4     0.55   3 
 51 1938.649989 5.655E-29 2.685E+01.04200.041 5251.07690.67-.003500              2              1                    P 40      466223 5 8 2 2 1 1    79.0   81.0     0.0676   4     0.56   4 
 52 1938.674771 1.940E-28 2.624E+01.04300.042 4013.45980.67-.002823              2              1                    P 32      466625 5 8 2 2 1 7   126.0  130.0     0.0795   5     0.62   4 
 56 1939.037787 1.089E-27 1.296E+01.04300.042 1883.69800.67-.003500              1              0                    P 32      476623 5 8 2 2 1 1   756.0  780.0     0.0795   5     0.62   4 
 55 1939.148674 7.465E-26 1.282E+01.04570.047 1317.40090.67-.003500              1              0                    P 27      476623 5 8 2 2 1 1   106.0  110.0     0.0870   5     0.66   4 
 52 1939.399476 1.235E-25 1.313E+01.04200.041 2573.14530.67-.002823              1              0                    P 37      476225 5 8 2 2 1 7   146.0  150.0     0.0720   4     0.57   4 
 53 1939.926060 6.173E-29 2.624E+01.04360.043 3886.86250.67-.002823              2              1                    P 31      466625 5 8 2 2 1 7    61.0   63.0     0.0810   5     0.63   4 
 55 1940.750866 7.000E-29 2.580E+01.05000.054 2842.45650.67-.003630              2              1                    P 21      477623 5 8 2 2 1 1    82.0   86.0     0.0956   5     0.71   5 
 53 1940.831866 4.296E-26 1.314E+01.04200.041 2429.02970.67-.002823              1              0                    P 36      476225 5 8 2 2 1 7    71.0   73.0     0.0735   4     0.59   4 
 52 1941.387096 2.398E-31 3.955E+01.04640.048 5431.35460.67-.002823              3              2                    P 26      467665 5 8 2 2 1 7   102.0  106.0     0.0885   5     0.67   4 
 54 1941.440473 8.835E-31 2.660E+01.04200.041 4447.04610.67-.003500              2              1                    P 35      466623 5 8 2 2 1 1   414.0  426.0     0.0750   5     0.60   4 
 54 1941.590174 4.337E-28 1.331E+01.04200.041 3057.68230.67-.003500              1              0                    P 40      476223 5 8 2 2 1 1   474.0  486.0     0.0676   4     0.56   4 
 56 1941.734901 1.717E-30 2.606E+01.04640.048 3310.96820.67-.003500              2              1                    P 26      477623 5 8 2 2 1 1   612.0  636.0     0.0885   5     0.67   4 
 51 1943.054387 3.932E-26 1.353E+01.04200.041 3782.65460.67-.003500              1              0                    P 44      476223 5 8 2 2 1 1    87.0   89.0     0.0618   4     0.54   3 
 52 1943.265682 3.307E-28 2.643E+01.04360.043 3897.60860.67-.002823              2              1                    P 31      466625 5 8 2 2 1 7   122.0  126.0     0.0810   5     0.63   4 
 51 1943.350369 1.683E-31 4.051E+01.04200.041 6497.55860.67-.002823              3              2                    P 34      457665 5 8 2 2 1 7    67.0   69.0     0.0765   5     0.61   4 
 55 1943.386710 1.137E-25 1.291E+01.04640.048 1223.49200.67-.003500              1              0                    P 26      477623 5 8 2 2 1 1   102.0  106.0     0.0885   5     0.67   4 
 56 1943.527744 1.839E-27 1.305E+01.04360.043 1769.87040.67-.003500              1              0                    P 31      476623 5 8 2 2 1 1   732.0  756.0     0.0810   5     0.63   4 
 51 1943.710984 1.150E-28 2.705E+01.04200.041 5100.23820.67-.003500              2              1                    P 39      466223 5 8 2 2 1 1    77.0   79.0     0.0690   4     0.57   4 
 52 1944.164002 2.319E-25 1.323E+01.04200.041 2438.26660.67-.002823              1              0                    P 36      476225 5 8 2 2 1 7   142.0  146.0     0.0735   4     0.59   4 
 53 1944.469472 1.031E-28 2.643E+01.04410.043 3775.01070.67-.002823              2              1                    P 30      476625 5 8 2 2 1 7    59.0   61.0     0.0825   5     0.64   4 
 55 1944.793846 9.502E-29 2.599E+01.05100.055 2769.93050.67-.003050              2              1                    P 20      477663 5 8 2 2 1 1    78.0   82.0     0.0969   5     0.72   5 
 53 1945.548601 7.904E-26 1.323E+01.04200.041 2298.23320.67-.002823              1              0                    P 35      476625 5 8 2 2 1 7    69.0   71.0     0.0750   5     0.60   4 
 52 1945.771834 3.640E-31 3.984E+01.04690.050 5337.87410.67-.002823              3              2                    P 25      467665 5 8 2 2 1 7    98.0  102.0     0.0900   5     0.67   4 
 56 1946.026540 2.585E-30 2.625E+01.04690.050 3219.10900.67-.003500              2              1                    P 25      477623 5 8 2 2 1 1   588.0  612.0     0.0900   5     0.67   4 
 54 1946.217072 1.610E-30 2.680E+01.04200.041 4318.04320.67-.003500              2              1                    P 34      466623 5 8 2 2 1 1   402.0  414.0     0.0765   5     0.61   4 
 54 1946.543237 8.719E-28 1.341E+01.04200.041 2909.25070.67-.003500              1              0                    P 39      476223 5 8 2 2 1 1   462.0  474.0     0.0690   4     0.57   4 
 53 1946.749764 1.017E-31 3.985E+01.04750.051 5236.09880.67-.002823              3              2                    P 24      467665 5 8 2 2 1 7    47.0   49.0     0.0914   5     0.69   4 
 55 1947.597592 1.700E-25 1.301E+01.04690.050 1133.03340.67-.003500              1              0                    P 25      477623 5 8 2 2 1 1    98.0  102.0     0.0900   5     0.67   4 
 52 1947.828022 5.535E-28 2.662E+01.04410.043 3785.33420.67-.002823              2              1                    P 30      476625 5 8 2 2 1 7   118.0  122.0     0.0825   5     0.64   4 
 56 1947.990205 3.048E-27 1.314E+01.04410.043 1659.55870.67-.003500              1              0                    P 30      476623 5 8 2 2 1 1   708.0  732.0     0.0825   5     0.64   4 
 51 1948.198254 3.040E-31 4.081E+01.04250.041 6370.16770.67-.002823              3              2                    P 33      457665 5 8 2 2 1 7    65.0   67.0     0.0780   5     0.59   4 
 51 1948.266228 8.676E-26 1.364E+01.04200.041 3615.55210.67-.003500              1              0                    P 43      476223 5 8 2 2 1 1    85.0   87.0     0.0632   4     0.55   4 
 51 1948.742660 2.296E-28 2.726E+01.04200.041 4953.09540.67-.003500              2              1                    P 38      466223 5 8 2 2 1 1    75.0   77.0     0.0705   4     0.58   4 
 55 1948.808951 1.265E-28 2.618E+01.05190.056 2700.84160.67-.003410              2              1                    P 19      477663 5 8 2 2 1 1    74.0   78.0     0.0982   5     0.73   5 
 52 1948.900618 4.276E-25 1.333E+01.04200.041 2306.97460.67-.002823              1              0                    P 35      476625 5 8 2 2 1 7   138.0  142.0     0.0750   5     0.60   4 
 53 1948.984338 1.691E-28 2.662E+01.04460.045 3666.72650.67-.002823              2              1                    P 29      476625 5 8 2 2 1 7    57.0   59.0     0.0840   5     0.63   4 
 52 1950.127205 5.420E-31 4.013E+01.04750.051 5247.96060.67-.002823              3              2                    P 24      467665 5 8 2 2 1 7    94.0   98.0     0.0914   5     0.69   4 
 53 1950.237446 1.428E-25 1.333E+01.04200.041 2171.01490.67-.002823              1              0                    P 34      476625 5 8 2 2 1 7    67.0   69.0     0.0765   5     0.61   4 
 56 1950.289927 3.820E-30 2.644E+01.04750.051 3130.75570.67-.003500              2              1                    P 24      477623 5 8 2 2 1 1   564.0  588.0     0.0914   5     0.69   4 
 54 1950.964708 2.880E-30 2.700E+01.04250.041 4192.67170.67-.003500              2              1                    P 33      466623 5 8 2 2 1 1   390.0  402.0     0.0780   5     0.59   4 
 53 1951.058010 1.484E-31 4.014E+01.04830.052 5150.07980.67-.002823              3              2                    P 23      467665 5 8 2 2 1 7    45.0   47.0     0.0928   5     0.70   4 
 54 1951.468024 1.721E-27 1.351E+01.04200.041 2764.45850.67-.003500              1              0                    P 38      476223 5 8 2 2 1 1   450.0  462.0     0.0705   4     0.58   4 
 55 1951.781201 2.497E-25 1.310E+01.04750.051 1046.02830.67-.003500              1              0                    P 24      477623 5 8 2 2 1 1    94.0   98.0     0.0914   5     0.69   4 
 52 1952.361659 9.094E-28 2.681E+01.04460.045 3676.64070.67-.002823              2              1                    P 29      476625 5 8 2 2 1 7   114.0  118.0     0.0840   5     0.63   4 
 56 1952.425046 4.962E-27 1.324E+01.04460.045 1552.76670.67-.003500              1              0                    P 29      476623 5 8 2 2 1 1   684.0  708.0     0.0840   5     0.63   4 
 55 1952.796060 1.653E-28 2.638E+01.05270.057 2635.19220.68-.003500              2              1                    P 18      477663 5 8 2 2 1 1    70.0   74.0     0.0994   5     0.73   5 
 51 1953.015958 5.390E-31 4.112E+01.04300.042 6246.46950.67-.002823              3              2                    P 32      457665 5 8 2 2 1 7    63.0   65.0     0.0795   5     0.62   4 
 51 1953.449328 1.879E-25 1.374E+01.04200.041 3452.15630.67-.003500              1              0                    P 42      476223 5 8 2 2 1 1    83.0   85.0     0.0647   4     0.55   4 
 53 1953.470525 2.721E-28 2.682E+01.04510.046 3562.01380.67-.002823              2              1                    P 28      476625 5 8 2 2 1 7    55.0   57.0     0.0855   5     0.65   4 
 52 1953.609194 7.744E-25 1.343E+01.04200.041 2179.27430.67-.002823              1              0                    P 34      476625 5 8 2 2 1 7   134.0  138.0     0.0765   5     0.61   4 
 51 1953.744875 4.499E-28 2.747E+01.04200.041 4809.65410.67-.003500              2              1                    P 37      466223 5 8 2 2 1 1    73.0   75.0     0.0720   4     0.57   4 
 52 1954.453076 7.919E-31 4.043E+01.04830.052 5161.61730.67-.002823              3              2                    P 23      467665 5 8 2 2 1 7    90.0   94.0     0.0928   5     0.70   4 
 56 1954.524938 5.540E-30 2.663E+01.04830.052 3045.91170.67-.002980              2              1                    P 23      477623 5 8 2 2 1 1   540.0  564.0     0.0928   5     0.70   4 
 53 1954.898272 2.533E-25 1.343E+01.04250.041 2047.37960.67-.002823              1              0                    P 33      476625 5 8 2 2 1 7    65.0   67.0     0.0780   5     0.59   4 
 53 1955.336787 2.123E-31 4.044E+01.04910.053 5067.62100.67-.002385              3              2                    P 22      467665 5 8 2 2 1 7    43.0   45.0     0.0942   5     0.70   5 
 54 1955.683245 5.058E-30 2.720E+01.04300.042 4070.93630.67-.003500              2              1                    P 32      466623 5 8 2 2 1 1   378.0  390.0     0.0795   5     0.62   4 
 55 1955.937416 3.598E-25 1.319E+01.04830.052  962.47960.67-.002980              1              0                    P 23      477623 5 8 2 2 1 1    90.0   94.0     0.0928   5     0.70   4 
 54 1956.364397 3.335E-27 1.362E+01.04200.041 2623.31110.67-.003500              1              0                    P 37      476223 5 8 2 2 1 1   438.0  450.0     0.0720   4     0.57   4 
 55 1956.755052 2.116E-28 2.658E+01.05350.058 2572.98460.69-.003350              2              1                    P 17      477663 5 8 2 2 1 1    66.0   70.0     0.1006   5     0.73   5 
 56 1956.832141 7.930E-27 1.333E+01.04510.046 1449.49820.67-.003500              1              0                    P 28      476623 5 8 2 2 1 1   660.0  684.0     0.0855   5     0.65   4 
 52 1956.866460 1.466E-27 2.701E+01.04510.046 3571.53210.67-.002823              2              1                    P 28      476625 5 8 2 2 1 7   110.0  114.0     0.0855   5     0.65   4 
 51 1957.803336 9.376E-31 4.143E+01.04360.043 6126.46910.67-.002823              3              2                    P 31      457665 5 8 2 2 1 7    61.0   63.0     0.0810   5     0.63   4 
 53 1957.927901 4.298E-28 2.701E+01.04570.047 3460.87660.67-.002823              2              1                    P 27      476625 5 8 2 2 1 7    53.0   55.0     0.0870   5     0.66   4 
 52 1958.289597 1.377E-24 1.353E+01.04250.041 2055.17020.67-.002823              1              0                    P 33      476625 5 8 2 2 1 7   130.0  134.0     0.0780   5     0.59   4 
 51 1958.603542 3.995E-25 1.385E+01.04200.041 3292.47340.67-.003500              1              0                    P 41      476223 5 8 2 2 1 1    81.0   83.0     0.0661   4     0.58   4 
 51 1958.717485 8.652E-28 2.768E+01.04200.041 4669.92000.67-.003500              2              1                    P 36      466223 5 8 2 2 1 1    71.0   73.0     0.0735   4     0.59   4 
 56 1958.731445 7.885E-30 2.682E+01.04910.053 2964.58000.67-.003350              2              1                    P 22      477623 5 8 2 2 1 1   516.0  540.0     0.0942   5     0.70   5 
 52 1958.749314 1.135E-30 4.073E+01.04910.053 5078.84750.67-.002385              3              2                    P 22      467665 5 8 2 2 1 7    86.0   90.0     0.0942   5     0.70   5 
 53 1959.530945 4.412E-25 1.353E+01.04300.042 1927.33160.67-.002823              1              0                    P 32      476625 5 8 2 2 1 7    63.0   65.0     0.0795   5     0.62   4 
 53 1959.585962 2.980E-31 4.074E+01.05000.054 4988.72530.67-.003217              3              2                    P 21      467665 5 8 2 2 1 7    41.0   43.0     0.0956   5     0.71   5 
 55 1960.066116 5.090E-25 1.329E+01.04910.053  882.39040.67-.003350              1              0                    P 22      477623 5 8 2 2 1 1    86.0   90.0     0.0942   5     0.70   5 
 54 1960.372542 8.717E-30 2.740E+01.04360.043 3952.84170.67-.003500              2              1                    P 31      466623 5 8 2 2 1 1   366.0  378.0     0.0810   5     0.63   4 
 55 1960.685806 2.655E-28 2.679E+01.05420.059 2514.22090.70-.003290              2              1                    P 16      477663 5 8 2 2 1 1    62.0   66.0     0.1017   5     0.75   5 
 56 1961.211363 1.244E-26 1.343E+01.04570.047 1349.75690.67-.003500              1              0                    P 27      476623 5 8 2 2 1 1   636.0  660.0     0.0870   5     0.66   4 
 54 1961.232220 6.344E-27 1.372E+01.04200.041 2485.81380.67-.003500              1              0                    P 36      476223 5 8 2 2 1 1   426.0  438.0     0.0735   4     0.59   4 
 52 1961.342292 2.321E-27 2.721E+01.04570.047 3470.01230.67-.002823              2              1                    P 27      476625 5 8 2 2 1 7   106.0  110.0     0.0870   5     0.66   4 
 53 1962.356336 6.664E-28 2.721E+01.04640.048 3363.31850.67-.002823              2              1                    P 26      477625 5 8 2 2 1 7    51.0   53.0     0.0885   5     0.67   4 
 51 1962.560242 1.600E-30 4.174E+01.04410.043 6010.17090.67-.002823              3              2                    P 30      467665 5 8 2 2 1 7    59.0   61.0     0.0825   5     0.64   4 
 56 1962.909322 1.101E-29 2.702E+01.05000.054 2886.76350.67-.003630              2              1                    P 21      477623 5 8 2 2 1 1   492.0  516.0     0.0956   5     0.71   5 
 52 1962.941695 2.403E-24 1.362E+01.04300.042 1934.66690.67-.002823              1              0                    P 32      476625 5 8 2 2 1 7   126.0  130.0     0.0795   5     0.62   4 
 52 1963.015786 1.595E-30 4.103E+01.05000.054 4999.65430.67-.003217              3              2                    P 21      467665 5 8 2 2 1 7    82.0   86.0     0.0956   5     0.71   5 
 51 1963.660347 1.633E-27 2.789E+01.04200.041 4533.89830.67-.003500              2              1                    P 35      466623 5 8 2 2 1 1    69.0   71.0     0.0750   5     0.60   4 
 51 1963.728728 8.336E-25 1.395E+01.04200.041 3136.50950.67-.003500              1              0                    P 40      476223 5 8 2 2 1 1    79.0   81.0     0.0676   4     0.56   4 
 53 1963.805403 4.101E-31 4.104E+01.05100.055 4913.39580.67-.002867              3              2                    P 20      467665 5 8 2 2 1 7    39.0   41.0     0.0969   5     0.72   5 
 53 1964.135335 7.543E-25 1.363E+01.04360.043 1810.87540.67-.002823              1              0                    P 31      476625 5 8 2 2 1 7    61.0   63.0     0.0810   5     0.63   4 
 55 1964.167181 7.065E-25 1.338E+01.05000.054  805.76340.67-.003630              1              0                    P 21      477623 5 8 2 2 1 1    82.0   86.0     0.0956   5     0.71   5 
 55 1964.588202 3.263E-28 2.701E+01.05490.060 2458.90330.71-.003260              2              1                    P 15      477663 5 8 2 2 1 1    58.0   62.0     0.1028   5     0.75   5 
 54 1965.032465 1.474E-29 2.760E+01.04410.043 3838.39220.67-.003500              2              1                    P 30      476623 5 8 2 2 1 1   354.0  366.0     0.0825   5     0.64   4 
 56 1965.562586 1.916E-26 1.352E+01.04640.048 1253.54640.67-.003500              1              0                    P 26      477623 5 8 2 2 1 1   612.0  636.0     0.0885   5     0.67   4 
 52 1965.789023 3.605E-27 2.741E+01.04640.048 3372.08510.67-.002823              2              1                    P 26      477625 5 8 2 2 1 7   102.0  106.0     0.0885   5     0.67   4 
 54 1966.071356 1.185E-26 1.382E+01.04200.041 2351.97180.67-.003500              1              0                    P 35      476623 5 8 2 2 1 1   414.0  426.0     0.0750   5     0.60   4 
 53 1966.755697 1.014E-27 2.741E+01.04690.050 3269.34320.67-.002823              2              1                    P 25      477625 5 8 2 2 1 7    49.0   51.0     0.0900   5     0.67   4 
 56 1967.058443 1.507E-29 2.722E+01.05100.055 2812.46500.67-.003050              2              1                    P 20      477663 5 8 2 2 1 1   468.0  492.0     0.0969   5     0.72   5 
 52 1967.252359 2.198E-30 4.134E+01.05100.055 4924.04060.67-.002867              3              2                    P 20      467665 5 8 2 2 1 7    78.0   82.0     0.0969   5     0.72   5 
 51 1967.286532 2.679E-30 4.205E+01.04460.045 5897.57960.67-.002823              3              2                    P 29      467665 5 8 2 2 1 7    57.0   59.0     0.0840   5     0.63   4 
 52 1967.565356 4.118E-24 1.372E+01.04360.043 1817.76880.67-.002823              1              0                    P 31      476625 5 8 2 2 1 7   122.0  126.0     0.0810   5     0.63   4 
 53 1967.994978 5.533E-31 4.135E+01.05190.056 4841.63520.67-.002825              3              2                    P 19      467665 5 8 2 2 1 7    37.0   39.0     0.0982   5     0.73   5 
 55 1968.240491 9.621E-25 1.348E+01.05100.055  732.60110.67-.003050              1              0                    P 20      477663 5 8 2 2 1 1    78.0   82.0     0.0969   5     0.72   5 
 55 1968.462118 3.927E-28 2.723E+01.05550.061 2407.03370.72-.003350              2              1                    P 14      477663 5 8 2 2 1 1    54.0   58.0     0.1037   5     0.76   5 
 51 1968.573316 3.024E-27 2.810E+01.04200.041 4401.59430.67-.003500              2              1                    P 34      466623 5 8 2 2 1 1    67.0   69.0     0.0765   5     0.61   4 
 53 1968.711311 1.266E-24 1.372E+01.04410.043 1698.01520.67-.002823              1              0                    P 30      476625 5 8 2 2 1 7    59.0   61.0     0.0825   5     0.64   4 
 51 1968.824743 1.707E-24 1.406E+01.04200.041 2984.27070.67-.003500              1              0                    P 39      476223 5 8 2 2 1 1    77.0   79.0     0.0690   4     0.57   4 
 54 1969.662875 2.447E-29 2.780E+01.04460.045 3727.59220.67-.003500              2              1                    P 29      476623 5 8 2 2 1 1   342.0  354.0     0.0840   5     0.63   4 
 56 1969.885685 2.897E-26 1.362E+01.04690.050 1160.87000.67-.003500              1              0                    P 25      477623 5 8 2 2 1 1   588.0  612.0     0.0900   5     0.67   4 
 52 1970.206520 5.494E-27 2.761E+01.04690.050 3277.75410.67-.002823              2              1                    P 25      477625 5 8 2 2 1 7    98.0  102.0     0.0900   5     0.67   4 
 54 1970.881668 2.171E-26 1.392E+01.04200.041 2221.79000.67-.003500              1              0                    P 34      476623 5 8 2 2 1 1   402.0  414.0     0.0765   5     0.61   4 
 53 1971.125852 1.513E-27 2.761E+01.04750.051 3178.95400.67-.002823              2              1                    P 24      477625 5 8 2 2 1 7    47.0   49.0     0.0914   5     0.69   4 
 56 1971.178682 2.024E-29 2.743E+01.05190.056 2741.68710.67-.003410              2              1                    P 19      477663 5 8 2 2 1 1   444.0  468.0     0.0982   5     0.73   5 
 52 1971.458899 2.970E-30 4.165E+01.05190.056 4852.00920.67-.002825              3              2                    P 19      467665 5 8 2 2 1 7    74.0   78.0     0.0982   5     0.73   5 
 51 1971.982063 4.401E-30 4.236E+01.04510.046 5788.69960.67-.002823              3              2                    P 28      467665 5 8 2 2 1 7    55.0   57.0     0.0855   5     0.65   4 
 53 1972.154554 7.316E-31 4.167E+01.05270.057 4773.44630.68-.002855              3              2                    P 18      467665 5 8 2 2 1 7    35.0   37.0     0.0994   5     0.73   5 
 52 1972.160446 6.926E-24 1.382E+01.04410.043 1704.48020.67-.002823              1              0                    P 30      476625 5 8 2 2 1 7   118.0  122.0     0.0825   5     0.64   4 
 55 1972.285924 1.285E-24 1.358E+01.05190.056  662.90630.67-.003410              1              0                    P 19      477663 5 8 2 2 1 1    74.0   78.0     0.0982   5     0.73   5 
 55 1972.307434 4.623E-28 2.747E+01.05610.061 2358.61380.73-.003510              2              1                    P 13      477663 5 8 2 2 1 1    50.0   54.0     0.1046   5     0.78   5 
 53 1973.258740 2.086E-24 1.382E+01.04460.045 1588.75510.67-.002823              1              0                    P 29      476625 5 8 2 2 1 7    57.0   59.0     0.0840   5     0.63   4 
 51 1973.456249 5.495E-27 2.831E+01.04250.041 4273.01330.67-.003500              2              1                    P 33      466623 5 8 2 2 1 1    65.0   67.0     0.0780   5     0.59   4 
 51 1973.891443 3.431E-24 1.417E+01.04200.041 2835.76270.67-.003500              1              0                    P 38      476223 5 8 2 2 1 1    75.0   77.0     0.0705   4     0.58   4 
 56 1974.180533 4.298E-26 1.372E+01.04750.051 1071.73120.67-.003500              1              0                    P 24      477623 5 8 2 2 1 1   564.0  588.0     0.0914   5     0.69   4 
 54 1974.263635 3.986E-29 2.801E+01.04510.046 3620.44580.67-.003500              2              1                    P 28      476623 5 8 2 2 1 1   330.0  342.0     0.0855   5     0.65   4 
 52 1974.594649 8.214E-27 2.781E+01.04750.051 3187.02260.67-.002823              2              1                    P 24      477625 5 8 2 2 1 7    94.0   98.0     0.0914   5     0.69   4 
 56 1975.269910 2.664E-29 2.764E+01.05270.057 2674.43250.68-.003500              2              1                    P 18      477663 5 8 2 2 1 1   420.0  444.0     0.0994   5     0.73   5 
 53 1975.466668 2.216E-27 2.781E+01.04830.052 3092.15430.67-.002823              2              1                    P 23      477625 5 8 2 2 1 7    45.0   47.0     0.0928   5     0.70   4 
 52 1975.635272 3.931E-30 4.197E+01.05270.057 4783.56280.68-.002855              3              2                    P 18      467665 5 8 2 2 1 7    70.0   74.0     0.0994   5     0.73   5 
 54 1975.663019 3.906E-26 1.403E+01.04250.041 2095.27330.67-.003500              1              0                    P 33      476623 5 8 2 2 1 1   390.0  402.0     0.0780   5     0.59   4 
 55 1976.124030 5.320E-28 2.772E+01.05670.062 2313.64540.74-.003410              2              1                    P 12      477663 5 8 2 2 1 1    46.0   50.0     0.1053   5     0.76   5 
 53 1976.283999 9.477E-31 4.200E+01.05350.058 4708.83140.69-.002790              3              2                    P 17      467665 5 8 2 2 1 7    33.0   35.0     0.1006   5     0.73   5 
 55 1976.303361 1.683E-24 1.369E+01.05270.057  596.68120.68-.003500              1              0                    P 18      477663 5 8 2 2 1 1    70.0   74.0     0.0994   5     0.73   5 
 51 1976.646689 7.090E-30 4.268E+01.04570.047 5683.53510.67-.002823              3              2                    P 27      467665 5 8 2 2 1 7    53.0   55.0     0.0870   5     0.66   4 
 52 1976.726835 1.143E-23 1.392E+01.04460.045 1594.80530.67-.002823              1              0                    P 29      476625 5 8 2 2 1 7   114.0  118.0     0.0840   5     0.63   4 
 53 1977.777492 3.373E-24 1.393E+01.04510.046 1483.09910.67-.002823              1              0                    P 28      476625 5 8 2 2 1 7    55.0   57.0     0.0855   5     0.65   4 
 51 1978.309000 9.796E-27 2.852E+01.04300.042 4148.16010.67-.003500              2              1                    P 32      466623 5 8 2 2 1 1    63.0   65.0     0.0795   5     0.62   4 
 56 1978.447004 6.257E-26 1.382E+01.04830.052  986.13300.67-.002980              1              0                    P 23      477623 5 8 2 2 1 1   540.0  564.0     0.0928   5     0.70   4 
 54 1978.834606 6.369E-29 2.822E+01.04570.047 3516.95710.67-.003500              2              1                    P 27      476623 5 8 2 2 1 1   318.0  330.0     0.0870   5     0.66   4 
 51 1978.928684 6.766E-24 1.428E+01.04200.041 2690.99130.67-.003500              1              0                    P 37      476223 5 8 2 2 1 1    73.0   75.0     0.0720   4     0.57   4 
 52 1978.953278 1.205E-26 2.801E+01.04830.052 3099.89420.67-.002823              2              1                    P 23      477625 5 8 2 2 1 7    90.0   94.0     0.0928   5     0.70   4 
 56 1979.332003 3.437E-29 2.785E+01.05350.058 2610.70340.69-.003350              2              1                    P 17      477663 5 8 2 2 1 1   396.0  420.0     0.1006   5     0.73   5 
 53 1979.778015 3.182E-27 2.802E+01.04910.053 3008.94730.67-.002385              2              1                    P 22      477625 5 8 2 2 1 7    43.0   45.0     0.0942   5     0.70   5 
 52 1979.781346 5.099E-30 4.230E+01.05350.058 4718.70400.69-.002790              3              2                    P 17      467665 5 8 2 2 1 7    66.0   70.0     0.1006   5     0.73   5 
 55 1979.911783 5.978E-28 2.799E+01.05730.063 2272.13010.75-.003620              2              1                    P 11      477663 5 8 2 2 1 1    42.0   46.0     0.1059   5     0.77   5 
 55 1980.292679 2.161E-24 1.379E+01.05350.058  533.92830.69-.003350              1              0                    P 17      477663 5 8 2 2 1 1    66.0   70.0     0.1006   5     0.73   5 
 53 1980.383180 1.202E-30 4.234E+01.05420.059 4647.79310.70-.002863              3              2                    P 16      467665 5 8 2 2 1 7    31.0   33.0     0.1017   5     0.75   5 
 54 1980.415272 6.896E-26 1.413E+01.04300.042 1972.42640.67-.003500              1              0                    P 32      476623 5 8 2 2 1 1   378.0  390.0     0.0795   5     0.62   4 
 52 1981.264388 1.852E-23 1.403E+01.04510.046 1488.74790.67-.002823              1              0                    P 28      476625 5 8 2 2 1 7   110.0  114.0     0.0855   5     0.65   4 
 51 1981.280264 1.120E-29 4.300E+01.04640.048 5582.09010.67-.002823              3              2                    P 26      467665 5 8 2 2 1 7    51.0   53.0     0.0885   5     0.67   4 
 53 1982.267434 5.351E-24 1.403E+01.04570.047 1381.05110.67-.002823              1              0                    P 27      476625 5 8 2 2 1 7    53.0   55.0     0.0870   5     0.66   4 
 56 1982.684971 8.936E-26 1.392E+01.04910.053  904.07850.67-.003350              1              0                    P 22      477623 5 8 2 2 1 1   516.0  540.0     0.0942   5     0.70   5 
 51 1983.131428 1.713E-26 2.873E+01.04360.043 4027.03950.67-.003500              2              1                    P 31      466623 5 8 2 2 1 1    61.0   63.0     0.0810   5     0.63   4 
 52 1983.282273 1.733E-26 2.822E+01.04910.053 3016.37200.67-.002385              2              1                    P 22      477625 5 8 2 2 1 7    86.0   90.0     0.0942   5     0.70   5 
 56 1983.364833 4.342E-29 2.807E+01.05420.059 2550.50230.70-.003290              2              1                    P 16      477663 5 8 2 2 1 1   372.0  396.0     0.1017   5     0.75   5 
 54 1983.375651 9.984E-29 2.842E+01.04640.048 3417.12990.67-.003500              2              1                    P 26      477623 5 8 2 2 1 1   306.0  318.0     0.0885   5     0.67   4 
 55 1983.670573 6.552E-28 2.829E+01.05800.064 2234.06930.75-.003570              2              1                    P 10      477663 5 8 2 2 1 1    38.0   42.0     0.1064   5     0.77   5 
 52 1983.896986 6.477E-30 4.264E+01.05420.059 4657.43520.70-.002863              3              2                    P 16      467665 5 8 2 2 1 7    62.0   66.0     0.1017   5     0.75   5 
 51 1983.936324 1.309E-23 1.438E+01.04200.041 2549.96200.67-.003500              1              0                    P 36      476223 5 8 2 2 1 1    71.0   73.0     0.0735   4     0.59   4 
 53 1984.059759 4.482E-27 2.823E+01.05000.054 2929.33600.67-.003217              2              1                    P 21      477625 5 8 2 2 1 7    41.0   43.0     0.0956   5     0.71   5 
 55 1984.253759 2.718E-24 1.390E+01.05420.059  474.64960.70-.003290              1              0                    P 16      477663 5 8 2 2 1 1    62.0   66.0     0.1017   5     0.75   5 
 53 1984.451964 1.493E-30 4.268E+01.05490.060 4590.33350.71-.002800              3              2                    P 15      467665 5 8 2 2 1 7    29.0   31.0     0.1028   5     0.75   5 
 54 1985.138288 1.195E-25 1.423E+01.04360.043 1853.25390.67-.003500              1              0                    P 31      476623 5 8 2 2 1 1   366.0  378.0     0.0810   5     0.63   4 
 52 1985.772973 2.945E-23 1.413E+01.04570.047 1386.31210.67-.002823              1              0                    P 27      476625 5 8 2 2 1 7   106.0  110.0     0.0870   5     0.66   4 
 51 1985.882645 1.735E-29 4.332E+01.04690.050 5484.36870.67-.002823              3              2                    P 25      467665 5 8 2 2 1 7    49.0   51.0     0.0900   5     0.67   4 
 53 1986.728435 8.332E-24 1.413E+01.04640.048 1282.61470.67-.002823              1              0                    P 26      477625 5 8 2 2 1 7    51.0   53.0     0.0885   5     0.67   4 
 56 1986.894308 1.252E-25 1.402E+01.05000.054  825.57070.67-.003630              1              0                    P 21      477623 5 8 2 2 1 1   492.0  516.0     0.0956   5     0.71   5 
 56 1987.368272 5.373E-29 2.830E+01.05490.060 2493.83120.71-.003260              2              1                    P 15      477663 5 8 2 2 1 1   348.0  372.0     0.1028   5     0.75   5 
 55 1987.400279 6.990E-28 2.862E+01.05890.066 2199.46430.75-.003590              2              1                    P  9      477663 5 8 2 2 1 1    34.0   38.0     0.1066   5     0.80   5 
 52 1987.581501 2.444E-26 2.843E+01.05000.054 2936.45910.67-.003217              2              1                    P 21      477625 5 8 2 2 1 7    82.0   86.0     0.0956   5     0.71   5 
 54 1987.886632 1.535E-28 2.863E+01.04690.050 3320.96810.67-.003500              2              1                    P 25      477623 5 8 2 2 1 1   294.0  306.0     0.0900   5     0.67   4 
 51 1987.923384 2.940E-26 2.895E+01.04410.043 3909.65620.67-.003500              2              1                    P 30      476623 5 8 2 2 1 1    59.0   61.0     0.0825   5     0.64   4 
 52 1987.982060 8.052E-30 4.299E+01.05490.060 4599.75860.71-.002800              3              2                    P 15      467665 5 8 2 2 1 7    58.0   62.0     0.1028   5     0.75   5 
 55 1988.186479 3.349E-24 1.401E+01.05490.060  418.84720.71-.003260              1              0                    P 15      477663 5 8 2 2 1 1    58.0   62.0     0.1028   5     0.75   5 
 53 1988.311768 6.189E-27 2.844E+01.05100.055 2853.32350.67-.002867              2              1                    P 20      477665 5 8 2 2 1 7    39.0   41.0     0.0969   5     0.72   5 
 53 1988.490219 1.815E-30 4.305E+01.05550.061 4536.45490.72-.002778              3              2                    P 14      467665 5 8 2 2 1 7    27.0   29.0     0.1037   5     0.76   5 
 51 1988.914218 2.486E-23 1.449E+01.04200.041 2412.68010.67-.003500              1              0                    P 35      476623 5 8 2 2 1 1    69.0   71.0     0.0750   5     0.60   4 
 54 1989.831930 2.031E-25 1.434E+01.04410.043 1737.76030.67-.003500              1              0                    P 30      476623 5 8 2 2 1 1   354.0  366.0     0.0825   5     0.64   4 
 52 1990.252457 4.593E-23 1.423E+01.04640.048 1287.50160.67-.002823              1              0                    P 26      477625 5 8 2 2 1 7   102.0  106.0     0.0885   5     0.67   4 
 51 1990.453685 2.636E-29 4.365E+01.04750.051 5390.37470.67-.002823              3              2                    P 24      467665 5 8 2 2 1 7    47.0   49.0     0.0914   5     0.69   4 
 56 1991.074888 1.720E-25 1.413E+01.05100.055  750.61220.67-.003050              1              0                    P 20      477663 5 8 2 2 1 1   468.0  492.0     0.0969   5     0.72   5 
 55 1991.100780 7.243E-28 2.899E+01.05990.067 2168.31630.75-.003580              2              1                    P  8      477663 5 8 2 2 1 1    30.0   34.0     0.1065   5     0.77   5 
 53 1991.160362 1.273E-23 1.423E+01.04690.050 1187.79360.67-.002823              1              0                    P 25      477625 5 8 2 2 1 7    49.0   51.0     0.0900   5     0.67   4 
 56 1991.342196 6.505E-29 2.854E+01.05550.061 2440.69210.72-.003350              2              1                    P 14      477663 5 8 2 2 1 1   324.0  348.0     0.1037   5     0.76   5 
 52 1991.850829 3.379E-26 2.865E+01.05100.055 2860.15840.67-.002867              2              1                    P 20      477665 5 8 2 2 1 7    78.0   82.0     0.0969   5     0.72   5 
 52 1992.036432 9.794E-30 4.336E+01.05550.061 4545.67630.72-.002778              3              2                    P 14      467665 5 8 2 2 1 7    54.0   58.0     0.1037   5     0.76   5 
 55 1992.090718 4.039E-24 1.413E+01.05550.061  366.52310.72-.003350              1              0                    P 14      477663 5 8 2 2 1 1    54.0   58.0     0.1037   5     0.76   5 
 54 1992.367409 2.315E-28 2.885E+01.04750.051 3228.47510.67-.003500              2              1                    P 24      477623 5 8 2 2 1 1   282.0  294.0     0.0914   5     0.69   4 
 53 1992.497812 2.156E-30 4.343E+01.05610.061 4486.15910.73-.002718              3              2                    P 13      467665 5 8 2 2 1 7    25.0   27.0     0.1046   5     0.78   5 
 53 1992.533910 8.377E-27 2.866E+01.05190.056 2780.91240.67-.002825              2              1                    P 19      477665 5 8 2 2 1 7    37.0   39.0     0.0982   5     0.73   5 
 51 1992.684726 4.948E-26 2.916E+01.04460.045 3796.01490.67-.003500              2              1                    P 29      476623 5 8 2 2 1 1    57.0   59.0     0.0840   5     0.63   4 
 54 1993.469268 1.053E-31 4.354E+01.05270.057 4835.47480.68-.002855              3              2                    P 18      467665 5 8 2 2 1 7   210.0  222.0     0.0994   5     0.73   5 
 51 1993.862221 4.632E-23 1.460E+01.04200.041 2279.15110.67-.003500              1              0                    P 34      476623 5 8 2 2 1 1    67.0   69.0     0.0765   5     0.61   4 
 54 1994.496060 3.388E-25 1.444E+01.04460.045 1625.94970.67-.003500              1              0                    P 29      476623 5 8 2 2 1 1   342.0  354.0     0.0840   5     0.63   4 
 52 1994.702707 7.029E-23 1.434E+01.04690.050 1192.31990.67-.002823              1              0                    P 25      477625 5 8 2 2 1 7    98.0  102.0     0.0900   5     0.67   4 
 55 1994.771954 7.264E-28 2.943E+01.06120.069 2140.62650.75-.003490              2              1                    P  7      477663 5 8 2 2 1 1    26.0   30.0     0.1061   5     0.77   5 
 51 1994.993239 3.926E-29 4.398E+01.04830.052 5300.11170.67-.002823              3              2                    P 23      467665 5 8 2 2 1 7    45.0   47.0     0.0928   5     0.70   4 
 56 1995.226584 2.316E-25 1.424E+01.05190.056  679.20590.67-.003410              1              0                    P 19      477663 5 8 2 2 1 1   444.0  468.0     0.0982   5     0.73   5 
 56 1995.286476 7.702E-29 2.879E+01.05610.061 2391.08710.73-.003510              2              1                    P 13      477663 5 8 2 2 1 1   300.0  324.0     0.1046   5     0.78   5 
 53 1995.563083 1.908E-23 1.434E+01.04750.051 1096.59120.67-.002823              1              0                    P 24      477625 5 8 2 2 1 7    47.0   49.0     0.0914   5     0.69   4 
 55 1995.966356 4.764E-24 1.425E+01.05610.061  317.67910.73-.003510              1              0                    P 13      477663 5 8 2 2 1 1    50.0   54.0     0.1046   5     0.78   5 
 52 1996.059970 1.165E-29 4.374E+01.05610.061 4495.19050.73-.002718              3              2                    P 13      467665 5 8 2 2 1 7    50.0   54.0     0.1046   5     0.78   5 
 52 1996.090123 4.580E-26 2.886E+01.05190.056 2787.47270.67-.002825              2              1                    P 19      477665 5 8 2 2 1 7    74.0   78.0     0.0982   5     0.73   5 
 53 1996.474609 2.502E-30 4.383E+01.05670.062 4439.44810.74-.002750              3              2                    P 12      467665 5 8 2 2 1 7    23.0   25.0     0.1053   5     0.76   5 
 53 1996.726051 1.111E-26 2.888E+01.05270.057 2712.10540.68-.002855              2              1                    P 18      477665 5 8 2 2 1 7    35.0   37.0     0.0994   5     0.73   5 
 54 1996.817846 3.423E-28 2.906E+01.04830.052 3139.65460.67-.002980              2              1                    P 23      477623 5 8 2 2 1 1   270.0  282.0     0.0928   5     0.70   4 
 51 1997.415307 8.167E-26 2.938E+01.04510.046 3686.11980.67-.003500              2              1                    P 28      476623 5 8 2 2 1 1    55.0   57.0     0.0855   5     0.65   4 
 54 1997.701026 1.374E-31 4.389E+01.05350.058 4769.36030.69-.002790              3              2                    P 17      467665 5 8 2 2 1 7   198.0  210.0     0.1006   5     0.73   5 
 55 1998.413681 7.018E-28 2.998E+01.06290.070 2116.39580.74-.003440              2              1                    P  6      477663 5 8 2 2 1 1    22.0   26.0     0.1051   5     0.77   5 
 51 1998.780191 8.466E-23 1.471E+01.04250.041 2149.37990.67-.003500              1              0                    P 33      476623 5 8 2 2 1 1    65.0   67.0     0.0780   5     0.59   4 
 52 1999.123589 1.055E-22 1.444E+01.04750.051 1100.77060.67-.002823              1              0                    P 24      477625 5 8 2 2 1 7    94.0   98.0     0.0914   5     0.69   4 
 54 1999.130541 5.544E-25 1.455E+01.04510.046 1517.82650.67-.003500              1              0                    P 28      476623 5 8 2 2 1 1   330.0  342.0     0.0855   5     0.65   4 
 56 1999.200985 8.911E-29 2.906E+01.05670.062 2345.01790.74-.003410              2              1                    P 12      477663 5 8 2 2 1 1   276.0  300.0     0.1053   5     0.76   5 
 56 1999.349270 3.058E-25 1.434E+01.05270.057  611.35410.68-.003500              1              0                    P 18      477663 5 8 2 2 1 1   420.0  444.0     0.0994   5     0.73   5 
 51 1999.501162 5.730E-29 4.431E+01.04910.053 5213.58320.67-.002385              3              2                    P 22      467665 5 8 2 2 1 7    43.0   45.0     0.0942   5     0.70   5 
 55 1999.813272 5.494E-24 1.438E+01.05670.062  272.31680.74-.003410              1              0                    P 12      477663 5 8 2 2 1 1    46.0   50.0     0.1053   5     0.76   5 
 53 1999.936466 2.804E-23 1.444E+01.04830.052 1009.01080.67-.002823              1              0                    P 23      477625 5 8 2 2 1 7    45.0   47.0     0.0928   5     0.70   4 
 52 2000.052539 1.353E-29 4.415E+01.05670.062 4448.30300.74-.002750              3              2                    P 12      467665 5 8 2 2 1 7    46.0   50.0     0.1053   5     0.76   5 
 52 2000.299249 6.082E-26 2.909E+01.05270.057 2718.40470.68-.002855              2              1                    P 18      477665 5 8 2 2 1 7    70.0   74.0     0.0994   5     0.73   5 
 53 2000.420479 2.834E-30 4.426E+01.05730.063 4396.32360.75-.002700              3              2                    P 11      467665 5 8 2 2 1 7    21.0   23.0     0.1059   5     0.77   5 
 53 2000.888060 1.443E-26 2.910E+01.05350.058 2646.90500.69-.002790              2              1                    P 17      477665 5 8 2 2 1 7    33.0   35.0     0.1006   5     0.73   5 
 54 2001.237803 4.963E-28 2.928E+01.04910.053 3054.50990.67-.003350              2              1                    P 22      477623 5 8 2 2 1 1   258.0  270.0     0.0942   5     0.70   5 
 54 2001.901473 1.756E-31 4.424E+01.05420.059 4706.90510.70-.002863              3              2                    P 16      467665 5 8 2 2 1 7   186.0  198.0     0.1017   5     0.75   5 
 55 2002.025840 6.482E-28 3.070E+01.06500.073 2095.62500.74-.003310              2              1                    P  5      477663 5 8 2 2 1 1    18.0   22.0     0.1033   5     0.81   5 
 51 2002.114985 1.322E-25 2.960E+01.04570.047 3579.97510.67-.003500              2              1                    P 27      476623 5 8 2 2 1 1    53.0   55.0     0.0870   5     0.66   4 
 56 2003.085597 1.006E-28 2.934E+01.05730.063 2302.48610.75-.003620              2              1                    P 11      477663 5 8 2 2 1 1   252.0  276.0     0.1059   5     0.77   5 
 56 2003.442818 3.955E-25 1.446E+01.05350.058  547.05940.69-.003350              1              0                    P 17      477663 5 8 2 2 1 1   396.0  420.0     0.1006   5     0.73   5 
 52 2003.514971 1.553E-22 1.455E+01.04830.052 1012.85700.67-.002823              1              0                    P 23      477625 5 8 2 2 1 7    90.0   94.0     0.0928   5     0.70   4 
 55 2003.631344 6.185E-24 1.453E+01.05730.063  230.43790.75-.003620              1              0                    P 11      477663 5 8 2 2 1 1    42.0   46.0     0.1059   5     0.77   5 
 51 2003.667981 1.518E-22 1.482E+01.04300.042 2023.37150.67-.003500              1              0                    P 32      476623 5 8 2 2 1 1    63.0   65.0     0.0795   5     0.62   4 
 54 2003.735233 8.901E-25 1.466E+01.04570.047 1413.39470.67-.003500              1              0                    P 27      476623 5 8 2 2 1 1   318.0  330.0     0.0870   5     0.66   4 
 51 2003.977307 8.196E-29 4.465E+01.05000.054 5130.79260.67-.003217              3              2                    P 21      467665 5 8 2 2 1 7    41.0   43.0     0.0956   5     0.71   5 
 52 2004.014005 1.533E-29 4.459E+01.05730.063 4405.01550.75-.002700              3              2                    P 11      467665 5 8 2 2 1 7    42.0   46.0     0.1059   5     0.77   5 
 53 2004.280378 4.042E-23 1.455E+01.04910.053  925.05570.67-.002385              1              0                    P 22      477625 5 8 2 2 1 7    43.0   45.0     0.0942   5     0.70   5 
 53 2004.335289 3.128E-30 4.474E+01.05800.064 4356.78720.75-.002665              3              2                    P 10      467665 5 8 2 2 1 7    19.0   21.0     0.1064   5     0.77   5 
 52 2004.478074 7.912E-26 2.932E+01.05350.058 2652.95710.69-.002790              2              1                    P 17      477665 5 8 2 2 1 7    66.0   70.0     0.1006   5     0.73   5 
 53 2005.019803 1.836E-26 2.934E+01.05420.059 2585.31370.70-.002863              2              1                    P 16      477665 5 8 2 2 1 7    31.0   33.0     0.1017   5     0.75   5 
 55 2005.608309 5.651E-28 3.175E+01.06760.075 2078.31500.74-.003090              2              1                    P  4      477663 5 8 2 2 1 1    14.0   18.0     0.1000   5     0.76   5 
 54 2005.627142 7.054E-28 2.950E+01.05000.054 2973.04410.67-.003630              2              1                    P 21      477623 5 8 2 2 1 1   246.0  258.0     0.0956   5     0.71   5 
 54 2006.070469 2.195E-31 4.461E+01.05490.060 4648.11140.71-.002800              3              2                    P 15      467665 5 8 2 2 1 7   174.0  186.0     0.1028   5     0.75   5 
 51 2006.783612 2.098E-25 2.982E+01.04640.048 3477.58510.67-.003500              2              1                    P 26      477623 5 8 2 2 1 1    51.0   53.0     0.0885   5     0.67   4 
 56 2006.940184 1.108E-28 2.965E+01.05800.064 2263.49320.75-.003570              2              1                    P 10      477663 5 8 2 2 1 1   228.0  252.0     0.1064   5     0.77   5 
 55 2007.420451 6.789E-24 1.468E+01.05800.064  192.04380.75-.003570              1              0                    P 10      477663 5 8 2 2 1 1    38.0   42.0     0.1064   5     0.77   5 
 56 2007.507103 5.011E-25 1.457E+01.05420.059  486.32410.70-.003290              1              0                    P 16      477663 5 8 2 2 1 1   372.0  396.0     0.1017   5     0.75   5 
 52 2007.876719 2.243E-22 1.466E+01.04910.053  928.58230.67-.002385              1              0                    P 22      477625 5 8 2 2 1 7    86.0   90.0     0.0942   5     0.70   5 
 52 2007.944235 1.694E-29 4.506E+01.05800.064 4365.32960.75-.002665              3              2                    P 10      467665 5 8 2 2 1 7    38.0   42.0     0.1064   5     0.77   5 
 53 2008.218904 3.359E-30 4.526E+01.05890.066 4320.84040.75-.002610              3              2                    P  9      467665 5 8 2 2 1 7    17.0   19.0     0.1066   5     0.80   5 
 54 2008.310001 1.401E-24 1.477E+01.04640.048 1312.65810.67-.003500              1              0                    P 26      477623 5 8 2 2 1 1   306.0  318.0     0.0885   5     0.67   4 
 51 2008.421529 1.149E-28 4.499E+01.05100.055 5051.74320.67-.002867              3              2                    P 20      467665 5 8 2 2 1 7    39.0   41.0     0.0969   5     0.72   5 
 51 2008.525448 2.669E-22 1.493E+01.04360.043 1901.13080.67-.003500              1              0                    P 31      476623 5 8 2 2 1 1    61.0   63.0     0.0810   5     0.63   4 
 53 2008.594687 5.712E-23 1.466E+01.05000.054  844.72880.67-.003217              1              0                    P 21      477625 5 8 2 2 1 7    41.0   43.0     0.0956   5     0.71   5 
 52 2008.626464 1.008E-25 2.955E+01.05420.059 2591.13210.70-.002863              2              1                    P 16      477665 5 8 2 2 1 7    62.0   66.0     0.1017   5     0.75   5 
 53 2009.121149 2.286E-26 2.958E+01.05490.060 2527.33370.71-.002800              2              1                    P 15      477665 5 8 2 2 1 7    29.0   31.0     0.1028   5     0.75   5 
 55 2009.160967 4.542E-28 3.352E+01.07090.079 2064.46620.74-.002030              2              1                    P  3      477663 5 8 2 2 1 1    10.0   14.0     0.0940   5     0.75   5 
 54 2009.985723 9.825E-28 2.972E+01.05100.055 2895.26030.67-.003050              2              1                    P 20      477663 5 8 2 2 1 1   234.0  246.0     0.0969   5     0.72   5 
 54 2010.207877 2.683E-31 4.499E+01.05550.061 4592.98150.72-.002778              3              2                    P 14      467665 5 8 2 2 1 7   162.0  174.0     0.1037   5     0.76   5 
 56 2010.764619 1.187E-28 3.000E+01.05890.066 2228.04080.75-.003590              2              1                    P  9      477663 5 8 2 2 1 1   204.0  228.0     0.1066   5     0.80   5 
 55 2011.180472 7.254E-24 1.485E+01.05890.066  157.13580.75-.003590              1              0                    P  9      477663 5 8 2 2 1 1    34.0   38.0     0.1066   5     0.80   5 
 51 2011.421043 3.266E-25 3.005E+01.04690.050 3378.95370.67-.003500              2              1                    P 25      477623 5 8 2 2 1 1    49.0   51.0     0.0900   5     0.67   4 
 56 2011.541997 6.215E-25 1.469E+01.05490.060  429.15020.71-.003260              1              0                    P 15      477663 5 8 2 2 1 1   348.0  372.0     0.1028   5     0.75   5 
 52 2011.843095 1.820E-29 4.559E+01.05890.066 4329.24690.75-.002610              3              2                    P  9      467665 5 8 2 2 1 7    34.0   38.0     0.1066   5     0.80   5 
 53 2012.071192 3.501E-30 4.586E+01.05990.067 4288.48450.75-.002540              3              2                    P  8      467665 5 8 2 2 1 7    15.0   17.0     0.1065   5     0.77   5 
 52 2012.208699 3.175E-22 1.477E+01.05000.054  847.94970.67-.003217              1              0                    P 21      477625 5 8 2 2 1 7    82.0   86.0     0.0956   5     0.71   5 
 55 2012.683693 3.191E-28 3.745E+01.07480.082 2054.07920.75-.002660              2              1                    P  2      477663 5 8 2 2 1 1     6.0   10.0     0.0816   5     0.74   5 
 52 2012.744285 1.256E-25 2.980E+01.05490.060 2532.93210.71-.002800              2              1                    P 15      477665 5 8 2 2 1 7    58.0   62.0     0.1028   5     0.75   5 
 51 2012.833683 1.577E-28 4.534E+01.05190.056 4976.43800.67-.002825              3              2                    P 19      467665 5 8 2 2 1 7    37.0   39.0     0.0982   5     0.73   5 
 54 2012.854703 2.164E-24 1.488E+01.04690.050 1215.62040.67-.003500              1              0                    P 25      477623 5 8 2 2 1 1   294.0  306.0     0.0900   5     0.67   4 
 53 2012.879261 7.914E-23 1.477E+01.05100.055  768.03310.67-.002867              1              0                    P 20      477665 5 8 2 2 1 7    39.0   41.0     0.0969   5     0.72   5 
 53 2013.191963 2.785E-26 2.983E+01.05550.061 2472.96720.72-.002778              2              1                    P 14      477665 5 8 2 2 1 7    27.0   29.0     0.1037   5     0.76   5 
 51 2013.352446 4.604E-22 1.505E+01.04410.043 1782.66240.67-.003500              1              0                    P 30      486623 5 8 2 2 1 1    59.0   61.0     0.0825   5     0.64   4 
 54 2014.313410 1.341E-27 2.995E+01.05190.056 2821.16140.67-.003410              2              1                    P 19      477663 5 8 2 2 1 1   222.0  234.0     0.0982   5     0.73   5 
 54 2014.313556 3.206E-31 4.539E+01.05610.061 4541.51740.73-.002718              3              2                    P 13      467665 5 8 2 2 1 7   150.0  162.0     0.1046   5     0.78   5 
 56 2014.558776 1.234E-28 3.039E+01.05990.067 2196.12990.75-.003580              2              1                    P  8      477663 5 8 2 2 1 1   180.0  204.0     0.1065   5     0.77   5 
 55 2014.911286 7.527E-24 1.504E+01.05990.067  125.71520.75-.003580              1              0                    P  8      477663 5 8 2 2 1 1    30.0   34.0     0.1065   5     0.77   5 
 56 2015.547372 7.543E-25 1.481E+01.05550.061  375.53980.72-.003350              1              0                    P 14      477663 5 8 2 2 1 1   324.0  348.0     0.1037   5     0.76   5 
 52 2015.710450 1.898E-29 4.619E+01.05990.067 4296.76860.75-.002540              3              2                    P  8      467665 5 8 2 2 1 7    30.0   34.0     0.1065   5     0.77   5 
 53 2015.892021 3.530E-30 4.656E+01.06120.069 4259.72060.75-.002472              3              2                    P  7      467665 5 8 2 2 1 7    13.0   15.0     0.1061   5     0.77   5 
 51 2016.027134 4.982E-25 3.027E+01.04750.051 3284.08460.67-.003500              2              1                    P 24      477623 5 8 2 2 1 1    47.0   49.0     0.0914   5     0.69   4 
 55 2016.176366 1.653E-28 5.647E+01.07970.086 2047.15430.76-.003010              2              1                    P  1      477663 5 8 2 2 1 1     2.0    6.0     0.0905   5     0.75   5 
 52 2016.510779 4.404E-22 1.488E+01.05100.055  770.96190.67-.002867              1              0                    P 20      477665 5 8 2 2 1 7    78.0   82.0     0.0969   5     0.72   5 
 52 2016.831404 1.531E-25 3.005E+01.05550.061 2478.35910.72-.002778              2              1                    P 14      477665 5 8 2 2 1 7    54.0   58.0     0.1037   5     0.76   5 
 53 2017.133966 1.075E-22 1.488E+01.05190.056  694.97140.67-.002825              1              0                    P 19      477665 5 8 2 2 1 7    37.0   39.0     0.0982   5     0.73   5 
 51 2017.213621 2.119E-28 4.570E+01.05270.057 4904.87990.68-.002855              3              2                    P 18      467665 5 8 2 2 1 7    35.0   37.0     0.0994   5     0.73   5 
 53 2017.232113 3.316E-26 3.010E+01.05610.061 2422.21600.73-.002718              2              1                    P 13      477665 5 8 2 2 1 7    25.0   27.0     0.1046   5     0.78   5 
 54 2017.369203 3.277E-24 1.499E+01.04750.051 1122.28540.67-.003500              1              0                    P 24      477623 5 8 2 2 1 1   282.0  294.0     0.0914   5     0.69   4 
 51 2018.148830 7.789E-22 1.516E+01.04460.045 1667.97090.67-.003500              1              0                    P 29      486623 5 8 2 2 1 1    57.0   59.0     0.0840   5     0.63   4 
 56 2018.322527 1.242E-28 3.086E+01.06120.069 2167.76180.75-.003490              2              1                    P  7      477663 5 8 2 2 1 1   156.0  180.0     0.1061   5     0.77   5 
 54 2018.387369 3.741E-31 4.582E+01.05670.062 4493.72130.74-.002750              3              2                    P 12      467665 5 8 2 2 1 7   138.0  150.0     0.1053   5     0.76   5 
 54 2018.610061 1.792E-27 3.019E+01.05270.057 2750.75030.68-.003500              2              1                    P 18      477663 5 8 2 2 1 1   210.0  222.0     0.0994   5     0.73   5 
 55 2018.612772 7.558E-24 1.527E+01.06120.069   97.78300.75-.003490              1              0                    P  7      477663 5 8 2 2 1 1    26.0   30.0     0.1061   5     0.77   5 
 56 2019.523103 8.950E-25 1.495E+01.05610.061  325.49480.73-.003510              1              0                    P 13      477663 5 8 2 2 1 1   300.0  324.0     0.1046   5     0.78   5 
 52 2019.546167 1.915E-29 4.690E+01.06120.069 4267.89590.75-.002472              3              2                    P  7      467665 5 8 2 2 1 7    26.0   30.0     0.1061   5     0.77   5 
 53 2019.681257 3.426E-30 4.743E+01.06290.070 4234.54990.74-.002358              3              2                    P  6      467665 5 8 2 2 1 7    11.0   13.0     0.1051   5     0.77   5 
 51 2020.601738 7.449E-25 3.050E+01.04830.052 3192.98150.67-.002980              2              1                    P 23      477623 5 8 2 2 1 1    45.0   47.0     0.0928   5     0.70   4 
 52 2020.782823 5.988E-22 1.499E+01.05190.056  697.62190.67-.002825              1              0                    P 19      477665 5 8 2 2 1 7    74.0   78.0     0.0982   5     0.73   5 
 52 2020.887686 1.825E-25 3.032E+01.05610.061 2427.41530.73-.002718              2              1                    P 13      477665 5 8 2 2 1 7    50.0   54.0     0.1046   5     0.78   5 
 53 2021.241466 3.856E-26 3.038E+01.05670.062 2375.08220.74-.002750              2              1                    P 12      477665 5 8 2 2 1 7    23.0   25.0     0.1053   5     0.76   5 
 53 2021.358670 1.430E-22 1.500E+01.05270.057  625.54630.68-.002855              1              0                    P 18      477665 5 8 2 2 1 7    35.0   37.0     0.0994   5     0.73   5 
 51 2021.561199 2.788E-28 4.606E+01.05350.058 4837.07170.69-.002790              3              2                    P 17      467665 5 8 2 2 1 7    33.0   35.0     0.1006   5     0.73   5 
 54 2021.853362 4.865E-24 1.510E+01.04830.052 1032.65650.67-.002980              1              0                    P 23      477623 5 8 2 2 1 1   270.0  282.0     0.0928   5     0.70   4 
 56 2022.055745 1.204E-28 3.144E+01.06290.070 2142.93750.74-.003440              2              1                    P  6      477663 5 8 2 2 1 1   132.0  156.0     0.1051   5     0.77   5 
 55 2022.284809 7.310E-24 1.556E+01.06290.070   73.34020.74-.003440              1              0                    P  6      477663 5 8 2 2 1 1    22.0   26.0     0.1051   5     0.77   5 
 54 2022.429175 4.257E-31 4.627E+01.05730.063 4449.59470.75-.002700              3              2                    P 11      467665 5 8 2 2 1 7   126.0  138.0     0.1059   5     0.77   5 
 54 2022.875539 2.346E-27 3.043E+01.05350.058 2684.02950.69-.003350              2              1                    P 17      477663 5 8 2 2 1 1   198.0  210.0     0.1006   5     0.73   5 
 51 2022.914455 1.292E-21 1.527E+01.04510.046 1557.06070.67-.003500              1              0                    P 28      486623 5 8 2 2 1 1    55.0   57.0     0.0855   5     0.65   4 
 55 2023.071067 1.687E-28 1.902E+01.07970.086 2043.69180.76-.002100              2              1                    R  0      477663 5 8 2 2 1 1     6.0    2.0     0.0905   5     0.75   5 
 52 2023.350111 1.859E-29 4.778E+01.06290.070 4242.63000.74-.002358              3              2                    P  6      467665 5 8 2 2 1 7    22.0   26.0     0.1051   5     0.77   5 
 53 2023.438766 3.176E-30 4.858E+01.06500.073 4212.97330.74-.002177              3              2                    P  5      467665 5 8 2 2 1 7     9.0   11.0     0.1033   5     0.81   5 
 56 2023.469062 1.038E-24 1.508E+01.05670.062  279.01700.74-.003410              1              0                    P 12      477663 5 8 2 2 1 1   276.0  300.0     0.1053   5     0.76   5 
 52 2024.912998 2.125E-25 3.060E+01.05670.062 2380.10250.74-.002750              2              1                    P 12      477665 5 8 2 2 1 7    46.0   50.0     0.1053   5     0.76   5 
 52 2025.024699 7.977E-22 1.511E+01.05270.057  627.93240.68-.002855              1              0                    P 18      477665 5 8 2 2 1 7    70.0   74.0     0.0994   5     0.73   5 
 51 2025.144711 1.092E-24 3.073E+01.04910.053 3105.64790.67-.003350              2              1                    P 22      477623 5 8 2 2 1 1    43.0   45.0     0.0942   5     0.70   5 
 53 2025.219890 4.376E-26 3.068E+01.05730.063 2331.56740.75-.002700              2              1                    P 11      477665 5 8 2 2 1 7    21.0   23.0     0.1059   5     0.77   5 
 53 2025.553241 1.863E-22 1.511E+01.05350.058  559.76050.69-.002790              1              0                    P 17      477665 5 8 2 2 1 7    33.0   35.0     0.1006   5     0.73   5 
 56 2025.758302 1.114E-28 3.220E+01.06500.073 2121.65780.74-.003310              2              1                    P  5      477663 5 8 2 2 1 1   108.0  132.0     0.1033   5     0.81   5 
 51 2025.876269 3.590E-28 4.644E+01.05420.059 4773.01610.70-.002863              3              2                    P 16      467665 5 8 2 2 1 7    31.0   33.0     0.1017   5     0.75   5 
 55 2025.927275 6.757E-24 1.593E+01.06500.073   52.38770.74-.003310              1              0                    P  5      477663 5 8 2 2 1 1    18.0   22.0     0.1033   5     0.81   5 
 54 2026.307041 7.081E-24 1.521E+01.04910.053  946.73700.67-.003350              1              0                    P 22      477623 5 8 2 2 1 1   258.0  270.0     0.0942   5     0.70   5 
 54 2026.438835 4.721E-31 4.677E+01.05800.064 4409.13950.75-.002665              3              2                    P 10      467665 5 8 2 2 1 7   114.0  126.0     0.1064   5     0.77   5 
 55 2026.472854 3.324E-28 2.295E+01.07480.082 2047.15430.75-.002400              2              1                    R  1      477663 5 8 2 2 1 1    10.0    6.0     0.0816   5     0.74   5 
 54 2027.109705 3.005E-27 3.067E+01.05420.059 2621.00170.70-.003290              2              1                    P 16      477663 5 8 2 2 1 1   186.0  198.0     0.1017   5     0.75   5 
 52 2027.122148 1.725E-29 4.894E+01.06500.073 4220.97180.74-.002177              3              2                    P  5      467665 5 8 2 2 1 7    18.0   22.0     0.1033   5     0.81   5 
 53 2027.164416 2.778E-30 5.025E+01.06760.075 4194.99150.74-.001888              3              2                    P  4      467665 5 8 2 2 1 7     7.0    9.0     0.1000   5     0.76   5 
 56 2027.385121 1.174E-24 1.523E+01.05730.063  236.10810.75-.003620              1              0                    P 11      477663 5 8 2 2 1 1   252.0  276.0     0.1059   5     0.77   5 
 51 2027.649176 2.102E-21 1.539E+01.04570.047 1449.93590.67-.003500              1              0                    P 27      486623 5 8 2 2 1 1    53.0   55.0     0.0870   5     0.66   4 
 52 2028.907205 2.413E-25 3.090E+01.05730.063 2336.42240.75-.002700              2              1                    P 11      477665 5 8 2 2 1 7    42.0   46.0     0.1059   5     0.77   5 
 53 2029.167250 4.839E-26 3.100E+01.05800.064 2291.67320.75-.002665              2              1                    P 10      477665 5 8 2 2 1 7    19.0   21.0     0.1064   5     0.77   5 
 52 2029.236273 1.041E-21 1.523E+01.05350.058  561.89580.69-.002790              1              0                    P 17      477665 5 8 2 2 1 7    66.0   70.0     0.1006   5     0.73   5 
 56 2029.430073 9.737E-29 3.330E+01.06760.075 2103.92360.74-.003090              2              1                    P  4      477663 5 8 2 2 1 1    84.0  108.0     0.1000   5     0.76   5 
 55 2029.540050 5.896E-24 1.648E+01.06760.075   34.92610.74-.003090              1              0                    P  4      477663 5 8 2 2 1 1    14.0   18.0     0.1000   5     0.76   5 
 51 2029.655904 1.567E-24 3.097E+01.05000.054 3022.08730.67-.003630              2              1                    P 21      477623 5 8 2 2 1 1    41.0   43.0     0.0956   5     0.71   5 
 53 2029.717545 2.376E-22 1.523E+01.05420.059  497.61620.70-.002863              1              0                    P 16      477665 5 8 2 2 1 7    31.0   33.0     0.1017   5     0.75   5 
 55 2029.844102 4.830E-28 2.471E+01.07090.079 2054.07920.74-.002620              2              1                    R  2      477663 5 8 2 2 1 1    14.0   10.0     0.0940   5     0.75   5 
 51 2030.158686 4.521E-28 4.683E+01.05490.060 4712.71560.71-.002800              3              2                    P 15      467665 5 8 2 2 1 7    29.0   31.0     0.1028   5     0.75   5 
 54 2030.416210 5.090E-31 4.732E+01.05890.066 4372.35720.75-.002610              3              2                    P  9      467665 5 8 2 2 1 7   102.0  114.0     0.1066   5     0.80   5 
 54 2030.730101 1.010E-23 1.532E+01.05000.054  864.53020.67-.003630              1              0                    P 21      477623 5 8 2 2 1 1   246.0  258.0     0.0956   5     0.71   5 
 53 2030.858074 2.239E-30 5.305E+01.07090.079 4180.60530.74-.001530              3              2                    P  3      467665 5 8 2 2 1 7     5.0    7.0     0.0940   5     0.75   5
[truncated: 622,441 more chars]
