# Supplementary material for: Introduction of Water‐Vapor Broadening Parameters and Their Temperature‐Dependent Exponents Into the HITRAN Database: Part I—CO2, N2O, CO, CH4, O2, NH3, and H2S
Source: J Geophys Res Atmos. 2019 Nov 7;124(21):11580–94. doi: 10.1029/2019JD030929 (PMC6919420; doi:10.1029/2019JD030929)
Supplement: Supplementary file 8 — Data Set S7 [file JGRD-124-11580-s008.py]

# -*- coding: utf-8 -*-
'''
This is a supplement module provided for calculating gamma_H2O and n_H2O
of O2 transitions in the HITRAN database as described in:
Tan et al, "Introduction of water-vapor broadening coefficients and their  
temperature-dependence exponents into the HITRAN database, 
Part I: CO2, N2O, CO, CH4, O2, NH3, and H2S", JGR- Atmospheres
Sample input and output files are included.
Note that the program can be easily modified for any other file formats.
'''
from astropy.io import ascii
from astropy.table import Table, Column
import numpy as np
import sys
import os

#--------------read data table in .par format----------------------------------------
#enter filename of the file in the traditional 160 character HITRAN format
#one can modify the file to any other format, just remember that the routine is reading vibronic and rotational information 
file1 = open('2019JD030929_O2.par','r') 
table = file1.read()
file1.close

total = ascii.read(table, Reader=ascii.FixedWidthNoHeader,
                         names=('hitpar','g0','n_m','Br','N_','Err1','Err2'),
                         col_starts=(0,35,55,74,114,129,131),
                         col_ends = (159,39,58,96,116,129,131),
                         )

hitpar= np.array(total['hitpar'])
G0= np.array(total['g0'])
n0= np.array(total['n_m'])
Br= np.array(total['Br'])
Nm= np.array(total['N_'])
Err1= np.array(total['Err1'])
Err2= np.array(total['Err2'])


#--------------define calculated gamma_H2O(m) and n_H2O(m) fuction--------------------

def gH2O(i):
    AA=-5.19194+7.43635*i+3.35387*i*i+0.40734*i*i*i
    BB=1-46.17*i+116.85748*i*i+0.43672*i*i*i+0.35434*i*i*i*i
    gcalc=AA/BB

    if i== 1 or i==0:
        return 0.0621
    elif i>1 and i<70:
        return gcalc
    elif i>=70:
        return gcalc(70)
    else:
        pass

def errgH2O(i):
    if i<36:
        return 5
    else:
        return 3

def nH2O(m):
    ncalc = {'0':0.6477,'1':0.6477, '2':0.6311, '3':0.6145, '4':0.6641, '5':0.7137, '6':0.7627, '7':0.8116,
            '8':0.8283, '9':0.8449, '10':0.8331, '11':0.8213, '12':0.8005, '13':0.7796, '14':0.7599,
            '15':0.7401, '16':0.7240, '17':0.7079, '18':0.6952, '19':0.6825, '20':0.6726, '21':0.6626,
            '22':0.6547, '23':0.6468, '24':0.6405, '25':0.6341, '26':0.6289, '27':0.6237, '28':0.6194,
            '29':0.6151, '30':0.6115, '31':0.6078, '32':0.6048, '33':0.6017, '34':0.5991, '35':0.5964}
    if m <= 35:
        mm= str(m)
        return ncalc[mm]
    else:
        return 0.5964

def errnH2O(m):
    if m<=35:
        return 4
    else:
        return 3

#---------------calculate new gamma_H2O parameters from HITRAN table----------------------
    
for j in range(len(G0)):
    if Br[j]=='b      0       X      0':
        G0[j]=1.1*G0[j]
        Err1[j]=errgH2O(Nm[j])
        n0[j]=nH2O(Nm[j])
        Err2[j]=errnH2O(Nm[j])
    else:
        G0[j]=gH2O(Nm[j])
        Err1[j]=errgH2O(Nm[j])
        n0[j]=nH2O(Nm[j])
        Err2[j]=errnH2O(Nm[j])
        

#-----------write data to table and save to file-----------------------------------------
'''
The output file contains traditional ".par" format data which is followed by gamma_H2O, error code for gamma_H2O,
nH2O, error code for nH2O.
'''
# enter the output datafile name here

with open('2019JD030929_output_O2.dat','w') as out:
    for i in range(len(G0)):
        out.write("%160s   %8.4f %3s    %5.2f %3s \n" %( hitpar[i], G0[i], Err1[i], n0[i], Err2[i]))
