# Supplementary material for: Introduction of Water‐Vapor Broadening Parameters and Their Temperature‐Dependent Exponents Into the HITRAN Database: Part I—CO2, N2O, CO, CH4, O2, NH3, and H2S
Source: J Geophys Res Atmos. 2019 Nov 7;124(21):11580–94. doi: 10.1029/2019JD030929 (PMC6919420; doi:10.1029/2019JD030929)
Supplement: Supplementary file 9 — Data Set S8 [file JGRD-124-11580-s009.par]

 73 0.000000644 7.691E-46 5.715E-30.03540.038  770.63500.720.000000       X      0       X      0           21.5 Q 23Q 23 20.5d75262049 912 9 4 0    44.0   42.0
 73 0.000000854 8.501E-47 1.185E-29.03470.034 1381.48390.720.000000       X      0       X      0           30.5 Q 31Q 31 29.5d75252049 912 9 4 0    62.0   60.0
 71 0.000001000 1.869E-49 1.013E-31.03460.034 4383.25070.720.000000       X      0       X      0                Q 55Q 55     g65222030 912 9 4 0   111.0  111.0
 71 0.000001000 3.769E-50 9.249E-32.03460.034 4701.18550.720.000000       X      0       X      0                Q 57Q 57     g65222030 912 9 4 0   115.0  115.0
 71 0.000001000 4.008E-48 1.246E-31.03460.034 3779.79040.720.000000       X      0       X      0                Q 51Q 51     g65222030 912 9 4 0   103.0  103.0
 71 0.000001000 7.233E-51 8.475E-32.03460.034 5029.85400.720.000000       X      0       X      0                Q 59Q 59     g65222030 912 9 4 0   119.0  119.0
 71 0.000001000 8.838E-49 1.117E-31.03460.034 4076.10210.720.000000       X      0       X      0                Q 53Q 53     g65222030 912 9 4 0   107.0  107.0
 73 0.000001000 2.968E-49 2.250E-33.03470.034 1381.48360.720.000000       X      0       X      0           29.5 Q 31Q 31 28.5d65252030 912 9 4 0    60.0   58.0
 73 0.000001074 2.153E-49 2.238E-29.03460.034 2746.68590.720.000000       X      0       X      0           44.5 Q 44Q 44 43.5d65222049 912 9 4 0    90.0   88.0
 71 0.000002000 1.046E-45 4.124E-31.03460.034 2703.85830.720.000000       X      0       X      0                Q 43Q 43     g65222030 912 9 4 0    87.0   87.0
 71 0.000002000 1.125E-42 1.208E-30.03470.034 1422.50240.720.000000       X      0       X      0                Q 31Q 31     g65252030 912 9 4 0    63.0   63.0
 71 0.000002000 1.280E-44 5.610E-31.03460.034 2232.09240.720.000000       X      0       X      0                Q 39Q 39     g65222030 912 9 4 0    79.0   79.0
 71 0.000002000 1.310E-43 8.008E-31.03460.034 1804.88090.720.000000       X      0       X      0                Q 35Q 35     g65222030 912 9 4 0    71.0   71.0
 71 0.000002000 1.727E-47 2.790E-31.03460.034 3494.36410.720.000000       X      0       X      0                Q 49Q 49     g65222030 912 9 4 0    99.0   99.0
 71 0.000002000 2.790E-46 3.588E-31.03460.034 2956.35400.720.000000       X      0       X      0                Q 45Q 45     g65222030 912 9 4 0    91.0   91.0
 71 0.000002000 3.098E-42 1.523E-30.03480.035 1248.20440.720.000000       X      0       X      0                Q 29Q 29     g65252030 912 9 4 0    59.0   59.0
 71 0.000002000 3.751E-45 4.794E-31.03460.034 2462.42470.720.000000       X      0       X      0                Q 41Q 41     g65222030 912 9 4 0    83.0   83.0
 71 0.000002000 3.919E-43 9.754E-31.03460.034 1608.07130.720.000000       X      0       X      0                Q 33Q 33     g65222030 912 9 4 0    67.0   67.0
 71 0.000002000 4.189E-44 6.663E-31.03460.034 2012.89930.720.000000       X      0       X      0                Q 37Q 37     g65222030 912 9 4 0    75.0   75.0
 71 0.000002000 7.098E-47 3.147E-31.03460.034 3219.87030.720.000000       X      0       X      0                Q 47Q 47     g65222030 912 9 4 0    95.0   95.0
 71 0.000002000 8.198E-42 1.957E-30.03500.036 1085.20570.720.000000       X      0       X      0                Q 27Q 27     g65252030 912 9 4 0    55.0   55.0
 73 0.000002285 4.086E-49 2.499E-29.03460.034 2625.44990.720.000000       X      0       X      0           43.5 Q 43Q 43 42.5d65222049 912 9 4 0    88.0   86.0
 73 0.000002652 1.508E-46 1.505E-29.03470.035 1295.51650.720.000000       X      0       X      0           29.5 Q 30Q 30 28.5d75252049 912 9 4 0    60.0   58.0
 71 0.000003000 1.224E-40 7.246E-30.03560.039  664.26050.720.000000       X      0       X      0                Q 21Q 21     g65262030 912 9 4 0    43.0   43.0
 71 0.000003000 2.090E-41 3.862E-30.03520.037  933.53270.720.000000       X      0       X      0                Q 25Q 25     g65262030 912 9 4 0    51.0   51.0
 71 0.000003000 2.834E-40 1.045E-29.03700.040  546.70480.720.000000       X      0       X      0                Q 19Q 19     g65662030 912 9 4 0    39.0   39.0
 71 0.000003000 5.142E-41 5.212E-30.03540.038  793.21010.720.000000       X      0       X      0                Q 23Q 23     g65262030 912 9 4 0    47.0   47.0
 73 0.000003000 1.579E-48 2.446E-32.03470.035 1295.51640.720.000000       X      0       X      0           28.5 Q 30Q 30 27.5d65252030 912 9 4 0    58.0   56.0
 73 0.000003000 3.479E-54 2.476E-32.03460.034 4105.71750.720.000000       X      0       X      0           53.5 Q 54Q 54 52.5d65222030 912 9 4 0   108.0  106.0
 73 0.000003346 1.496E-45 9.752E-30.03550.039  706.67160.720.000000       X      0       X      0           20.5 Q 22Q 22 19.5d75262049 912 9 4 0    42.0   40.0
 73 0.000003529 7.672E-49 2.698E-29.03460.034 2506.90120.720.000000       X      0       X      0           42.5 Q 42Q 42 41.5d65222049 912 9 4 0    86.0   84.0
 71 0.000004000 1.429E-39 3.328E-29.04040.042  345.84980.720.000000       X      0       X      0                Q 15Q 15     g65662030 912 9 4 0    31.0   31.0
 71 0.000004000 6.416E-40 2.097E-29.03890.041  440.56220.720.000000       X      0       X      0                Q 17Q 17     g65662030 912 9 4 0    35.0   35.0
 73 0.000004000 2.287E-53 5.425E-32.03460.034 3812.70360.720.000000       X      0       X      0           51.5 Q 52Q 52 50.5d65222030 912 9 4 0   104.0  102.0
 73 0.000004000 5.415E-48 7.729E-32.03480.035 1212.28890.720.000000       X      0       X      0           27.5 Q 29Q 29 26.5d65252030 912 9 4 0    56.0   54.0
 73 0.000004000 5.619E-53 6.797E-32.03460.034 3670.15360.720.000000       X      0       X      0           50.5 Q 51Q 51 49.5d65222030 912 9 4 0   102.0  100.0
 73 0.000004000 9.058E-54 4.269E-32.03460.034 3957.89350.720.000000       X      0       X      0           52.5 Q 53Q 53 51.5d65222030 912 9 4 0   106.0  104.0
 73 0.000004530 2.650E-46 2.009E-29.03480.035 1212.28900.720.000000       X      0       X      0           28.5 Q 29Q 29 27.5d75252049 912 9 4 0    58.0   56.0
 73 0.000004803 1.425E-48 3.026E-29.03460.034 2391.04430.720.000000       X      0       X      0           41.5 Q 41Q 41 40.5d65222049 912 9 4 0    84.0   82.0
 71 0.000005000 3.168E-39 7.065E-29.04170.043  262.58290.720.000000       X      0       X      0                Q 13Q 13     g65662030 912 9 4 0    27.0   27.0
 73 0.000005000 1.347E-52 1.052E-31.03460.034 3530.24910.720.000000       X      0       X      0           49.5 Q 50Q 50 48.5d65222030 912 9 4 0   100.0   98.0
 73 0.000005000 1.515E-47 1.896E-31.03490.036 1131.80440.720.000000       X      0       X      0           26.5 Q 28Q 28 25.5d65252030 912 9 4 0    54.0   52.0
 73 0.000005000 3.155E-52 1.291E-31.03460.034 3392.99570.720.000000       X      0       X      0           48.5 Q 49Q 49 47.5d65222030 912 9 4 0    98.0   96.0
 73 0.000005954 2.996E-53 5.148E-29.03460.034 4723.24500.720.000000       X      0       X      0           59.5 Q 58Q 58 58.5d65222049 912 9 4 0   120.0  118.0
 71 0.000006000 7.092E-39 1.572E-28.04310.044  190.77490.720.000000       X      0       X      0                Q 11Q 11     g65662030 912 9 4 0    23.0   23.0
 73 0.000006000 1.627E-51 2.280E-31.03460.034 3126.46400.720.000000       X      0       X      0           46.5 Q 47Q 47 45.5d65222030 912 9 4 0    94.0   92.0
 73 0.000006000 7.237E-52 1.885E-31.03460.034 3258.39890.720.000000       X      0       X      0           47.5 Q 48Q 48 46.5d65222030 912 9 4 0    96.0   94.0
 73 0.000006111 2.619E-48 3.401E-29.03460.034 2277.88380.720.000000       X      0       X      0           40.5 Q 40Q 40 39.5d65222049 912 9 4 0    82.0   80.0
 73 0.000006221 2.845E-45 1.627E-29.03560.039  645.47110.720.000000       X      0       X      0           19.5 Q 21Q 21 18.5d75262049 912 9 4 0    40.0   38.0
 73 0.000006494 4.615E-46 2.561E-29.03490.036 1131.80450.720.000000       X      0       X      0           27.5 Q 28Q 28 26.5d75252049 912 9 4 0    56.0   54.0
 73 0.000006925 6.556E-53 5.440E-29.03460.034 4564.94410.720.000000       X      0       X      0           58.5 Q 57Q 57 57.5d65222049 912 9 4 0   118.0  116.0
 71 0.000007000 1.642E-38 3.833E-28.04440.045  130.43760.720.000000       X      0       X      0                Q  9Q  9     g65662030 912 9 4 0    19.0   19.0
 73 0.000007000 3.591E-51 3.200E-31.03460.034 2997.19640.720.000000       X      0       X      0           45.5 Q 46Q 46 44.5d65222030 912 9 4 0    92.0   90.0
 73 0.000007000 3.756E-47 4.682E-31.03500.036 1054.06620.720.000000       X      0       X      0           25.5 Q 27Q 27 24.5d65252030 912 9 4 0    52.0   50.0
 73 0.000007455 4.764E-48 3.830E-29.03460.034 2167.42430.720.000000       X      0       X      0           39.5 Q 39Q 39 38.5d65222049 912 9 4 0    80.0   78.0
 73 0.000007909 1.418E-52 5.615E-29.03460.034 4409.25310.720.000000       X      0       X      0           57.5 Q 56Q 56 56.5d65222049 912 9 4 0   116.0  114.0
 71 0.000008000 4.092E-38 1.090E-27.04600.046   81.58050.720.000000       X      0       X      0                Q  7Q  7     g65662030 912 9 4 0    15.0   15.0
 73 0.000008000 1.659E-50 5.226E-31.03460.034 2746.68320.720.000000       X      0       X      0           43.5 Q 44Q 44 42.5d65222030 912 9 4 0    88.0   86.0
 73 0.000008000 7.783E-51 4.378E-31.03460.034 2870.60110.720.000000       X      0       X      0           44.5 Q 45Q 45 43.5d65222030 912 9 4 0    90.0   88.0
 73 0.000008000 8.602E-47 8.852E-31.03510.036  979.07720.720.000000       X      0       X      0           24.5 Q 26Q 26 23.5d65252030 912 9 4 0    50.0   48.0
 73 0.000008556 7.967E-46 3.279E-29.03500.036 1054.06620.720.000000       X      0       X      0           26.5 Q 27Q 27 25.5d75252049 912 9 4 0    54.0   52.0
 73 0.000008836 8.578E-48 4.189E-29.03460.034 2059.67010.720.000000       X      0       X      0           38.5 Q 38Q 38 37.5d65222049 912 9 4 0    78.0   76.0
 73 0.000008906 3.032E-52 5.947E-29.03460.034 4256.17800.720.000000       X      0       X      0           56.5 Q 55Q 55 55.5d65222049 912 9 4 0   114.0  112.0
 73 0.000009000 3.478E-50 6.997E-31.03460.034 2625.44760.720.000000       X      0       X      0           42.5 Q 43Q 43 41.5d65222030 912 9 4 0    86.0   84.0
 73 0.000009000 7.179E-50 8.310E-31.03460.034 2506.89910.720.000000       X      0       X      0           41.5 Q 42Q 42 40.5d65222030 912 9 4 0    84.0   82.0
 73 0.000009300 5.315E-45 2.810E-29.03570.040  587.03610.720.000000       X      0       X      0           18.5 Q 20Q 20 17.5d75662049 912 9 4 0    38.0   36.0
 73 0.000009920 6.407E-52 6.156E-29.03460.034 4105.72520.720.000000       X      0       X      0           55.5 Q 54Q 54 54.5d65222049 912 9 4 0   112.0  110.0
 73 0.000010000 1.460E-49 1.095E-30.03460.034 2391.04250.720.000000       X      0       X      0           40.5 Q 41Q 41 39.5d65222030 912 9 4 0    82.0   80.0
 73 0.000010000 1.859E-46 1.753E-30.03520.037  906.84050.720.000000       X      0       X      0           23.5 Q 25Q 25 22.5d65262030 912 9 4 0    48.0   46.0
 73 0.000010264 1.529E-47 4.747E-29.03460.034 1954.62540.720.000000       X      0       X      0           37.5 Q 37Q 37 36.5d65222049 912 9 4 0    76.0   74.0
 73 0.000010727 1.364E-45 4.387E-29.03510.036  979.07720.720.000000       X      0       X      0           25.5 Q 26Q 26 24.5d75252049 912 9 4 0    52.0   50.0
 73 0.000010948 1.339E-51 6.386E-29.03460.034 3957.90060.720.000000       X      0       X      0           54.5 Q 53Q 53 53.5d65222049 912 9 4 0   110.0  108.0
 71 0.000011000 1.187E-37 4.945E-27.04810.048   44.21170.720.000000       X      0       X      0                Q  5Q  5     g65662030 912 9 4 0    11.0   11.0
 73 0.000011000 2.924E-49 1.427E-30.03460.034 2277.88230.720.000000       X      0       X      0           39.5 Q 40Q 40 38.5d65222030 912 9 4 0    80.0   78.0
 73 0.000011000 5.778E-49 1.690E-30.03460.034 2167.42300.720.000000       X      0       X      0           38.5 Q 39Q 39 37.5d65222030 912 9 4 0    78.0   76.0
 73 0.000011735 2.699E-47 5.397E-29.03460.034 1852.29450.720.000000       X      0       X      0           36.5 Q 36Q 36 35.5d65222049 912 9 4 0    74.0   72.0
 73 0.000011995 2.764E-51 6.787E-29.03460.034 3812.71000.720.000000       X      0       X      0           53.5 Q 52Q 52 52.5d65222049 912 9 4 0   108.0  106.0
 73 0.000012000 1.126E-48 2.185E-30.03460.034 2059.66890.720.000000       X      0       X      0           37.5 Q 38Q 38 36.5d65222030 912 9 4 0    76.0   74.0
 73 0.000012000 3.847E-46 3.241E-30.03530.037  837.35890.720.000000       X      0       X      0           22.5 Q 24Q 24 21.5d65262030 912 9 4 0    46.0   44.0
 73 0.000012605 9.786E-45 4.563E-29.03700.040  531.36870.720.000000       X      0       X      0           17.5 Q 19Q 19 16.5d75662049 912 9 4 0    36.0   34.0
 73 0.000013000 2.165E-48 2.805E-30.03460.034 1954.62450.720.000000       X      0       X      0           36.5 Q 37Q 37 35.5d65222030 912 9 4 0    74.0   72.0
 73 0.000013016 2.319E-45 5.879E-29.03520.037  906.84050.720.000000       X      0       X      0           24.5 Q 25Q 25 23.5d75262049 912 9 4 0    50.0   48.0
 73 0.000013059 5.641E-51 7.058E-29.03460.034 3670.15940.720.000000       X      0       X      0           52.5 Q 51Q 51 51.5d65222049 912 9 4 0   106.0  104.0
 73 0.000013256 4.719E-47 6.157E-29.03460.034 1752.68140.720.000000       X      0       X      0           35.5 Q 35Q 35 34.5d65222049 912 9 4 0    72.0   70.0
 73 0.000014000 4.112E-48 3.585E-30.03460.034 1852.29370.720.000000       X      0       X      0           35.5 Q 36Q 36 34.5d65222030 912 9 4 0    72.0   70.0
 73 0.000014143 1.138E-50 7.523E-29.03460.034 3530.25430.720.000000       X      0       X      0           51.5 Q 50Q 50 50.5d65222049 912 9 4 0   104.0  102.0
 73 0.000014834 8.172E-47 7.050E-29.03460.034 1655.79000.720.000000       X      0       X      0           34.5 Q 34Q 34 33.5d65222049 912 9 4 0    70.0   68.0
 73 0.000015000 7.711E-48 4.566E-30.03460.034 1752.68080.720.000000       X      0       X      0           34.5 Q 35Q 35 33.5d65222030 912 9 4 0    70.0   68.0
 73 0.000015247 2.270E-50 7.852E-29.03460.034 3393.00040.720.000000       X      0       X      0           50.5 Q 49Q 49 49.5d65222049 912 9 4 0   102.0  100.0
 73 0.000015437 3.915E-45 7.903E-29.03530.037  837.35880.720.000000       X      0       X      0           23.5 Q 24Q 24 22.5d75262049 912 9 4 0    48.0   46.0
 73 0.000016000 1.429E-47 5.801E-30.03460.034 1655.78950.720.000000       X      0       X      0           33.5 Q 34Q 34 32.5d65222030 912 9 4 0    68.0   66.0
 73 0.000016171 1.781E-44 7.686E-29.03800.041  478.47110.720.000000       X      0       X      0           16.5 Q 18Q 18 15.5d75662049 912 9 4 0    34.0   32.0
 73 0.000016371 4.477E-50 8.398E-29.03460.034 3258.40310.720.000000       X      0       X      0           49.5 Q 48Q 48 48.5d65222049 912 9 4 0   100.0   98.0
 73 0.000016468 1.402E-46 8.103E-29.03460.034 1561.62420.720.000000       X      0       X      0           33.5 Q 33Q 33 32.5d65222049 912 9 4 0    68.0   66.0
 71 0.000017000 4.795E-37 4.278E-26.05140.052   18.33720.720.000000       X      0       X      0                Q  3Q  3     g65662030 912 9 4 0     7.0    7.0
 73 0.000017000 2.618E-47 7.361E-30.03460.034 1561.62370.720.000000       X      0       X      0           32.5 Q 33Q 33 31.5d65222030 912 9 4 0    66.0   64.0
 73 0.000017522 8.731E-50 8.996E-29.03460.034 3126.46780.720.000000       X      0       X      0           48.5 Q 47Q 47 47.5d65222049 912 9 4 0    98.0   96.0
 73 0.000018000 4.743E-47 9.337E-30.03460.034 1470.18720.720.000000       X      0       X      0           31.5 Q 32Q 32 30.5d65252030 912 9 4 0    64.0   62.0
 73 0.000018009 6.573E-45 1.068E-28.03540.038  770.63500.720.000000       X      0       X      0           22.5 Q 23Q 23 21.5d75262049 912 9 4 0    46.0   44.0
 73 0.000018166 2.386E-46 9.363E-29.03460.034 1470.18760.720.000000       X      0       X      0           32.5 Q 32Q 32 31.5d65252049 912 9 4 0    66.0   64.0
 73 0.000018693 1.683E-49 9.444E-29.03460.034 2997.19980.720.000000       X      0       X      0           47.5 Q 46Q 46 46.5d65222049 912 9 4 0    96.0   94.0
 73 0.000019857 3.441E-50 6.059E-34.03460.034 1561.62420.720.000000       X      0       X      0           30.5 Q 33Q 33 31.5d75222049 912 9 4 0    62.0   64.0
 73 0.000019894 3.209E-49 1.015E-28.03460.034 2870.60410.720.000000       X      0       X      0           46.5 Q 45Q 45 45.5d65222049 912 9 4 0    94.0   92.0
 73 0.000019937 4.024E-46 1.087E-28.03470.034 1381.48390.720.000000       X      0       X      0           31.5 Q 31Q 31 30.5d75252049 912 9 4 0    64.0   62.0
 73 0.000020000 3.763E-54 7.067E-30.03460.034 4884.13730.720.000000       X      0       X      0           59.5 Q 59Q 59 58.5d65222030 912 9 4 0   120.0  118.0
 73 0.000020034 3.214E-44 1.333E-28.03890.041  428.34550.720.000000       X      0       X      0           15.5 Q 17Q 17 14.5d75662049 912 9 4 0    32.0   30.0
 73 0.000020751 1.098E-44 1.452E-28.03550.039  706.67160.720.000000       X      0       X      0           21.5 Q 22Q 22 20.5d75262049 912 9 4 0    44.0   42.0
 73 0.000021000 1.882E-53 8.136E-30.03460.034 4564.93400.720.000000       X      0       X      0           57.5 Q 57Q 57 56.5d65222030 912 9 4 0   116.0  114.0
 73 0.000021000 4.137E-53 8.538E-30.03460.034 4409.24380.720.000000       X      0       X      0           56.5 Q 56Q 56 55.5d65222030 912 9 4 0   114.0  112.0
 73 0.000021000 8.465E-54 7.766E-30.03460.034 4723.23390.720.000000       X      0       X      0           58.5 Q 58Q 58 57.5d65222030 912 9 4 0   118.0  116.0
 73 0.000021118 6.050E-49 1.071E-28.03460.034 2746.68590.720.000000       X      0       X      0           45.5 Q 44Q 44 44.5d65222049 912 9 4 0    92.0   90.0
 73 0.000021465 1.131E-49 6.098E-33.03460.034 1655.79000.720.000000       X      0       X      0           31.5 Q 34Q 34 32.5d65222049 912 9 4 0    64.0   66.0
 73 0.000021785 6.731E-46 1.300E-28.03470.035 1295.51650.720.000000       X      0       X      0           30.5 Q 30Q 30 29.5d75252049 912 9 4 0    62.0   60.0
 73 0.000022000 1.930E-52 9.891E-30.03460.034 4105.71750.720.000000       X      0       X      0           54.5 Q 54Q 54 53.5d65222030 912 9 4 0   110.0  108.0
 73 0.000022000 8.986E-53 9.397E-30.03460.034 4256.16960.720.000000       X      0       X      0           55.5 Q 55Q 55 54.5d65222030 912 9 4 0   112.0  110.0
 73 0.000022375 1.128E-48 1.156E-28.03460.034 2625.44990.720.000000       X      0       X      0           44.5 Q 43Q 43 43.5d65222049 912 9 4 0    90.0   88.0
 73 0.000023000 1.784E-51 1.217E-29.03460.034 3670.15360.720.000000       X      0       X      0           51.5 Q 51Q 51 50.5d65222030 912 9 4 0   104.0  102.0
 73 0.000023000 4.097E-52 1.090E-29.03460.034 3957.89350.720.000000       X      0       X      0           53.5 Q 53Q 53 52.5d65222030 912 9 4 0   108.0  106.0
 73 0.000023000 8.597E-52 1.150E-29.03460.034 3812.70360.720.000000       X      0       X      0           52.5 Q 52Q 52 51.5d65222030 912 9 4 0   106.0  104.0
 73 0.000023023 1.632E-49 2.050E-32.03460.034 1752.68140.720.000000       X      0       X      0           32.5 Q 35Q 35 33.5d65222049 912 9 4 0    66.0   68.0
 73 0.000023666 2.081E-48 1.252E-28.03460.034 2506.90120.720.000000       X      0       X      0           43.5 Q 42Q 42 42.5d65222049 912 9 4 0    88.0   86.0
 73 0.000023683 1.826E-44 1.989E-28.03560.039  645.47110.720.000000       X      0       X      0           20.5 Q 21Q 21 19.5d75262049 912 9 4 0    42.0   40.0
 73 0.000023720 1.117E-45 1.525E-28.03480.035 1212.28900.720.000000       X      0       X      0           29.5 Q 29Q 29 28.5d75252049 912 9 4 0    60.0   58.0
 73 0.000024000 3.659E-51 1.345E-29.03460.034 3530.24910.720.000000       X      0       X      0           50.5 Q 50Q 50 49.5d65222030 912 9 4 0   102.0  100.0
 73 0.000024000 7.421E-51 1.428E-29.03460.034 3392.99570.720.000000       X      0       X      0           49.5 Q 49Q 49 48.5d65222030 912 9 4 0   100.0   98.0
 73 0.000024240 5.769E-44 2.230E-28.03970.042  380.99380.720.000000       X      0       X      0           14.5 Q 16Q 16 13.5d75662049 912 9 4 0    30.0   28.0
 73 0.000024527 1.748E-49 4.611E-32.03460.034 1852.29450.720.000000       X      0       X      0           33.5 Q 36Q 36 34.5d65222049 912 9 4 0    68.0   70.0
 73 0.000024987 3.798E-48 1.358E-28.03460.034 2391.04430.720.000000       X      0       X      0           42.5 Q 41Q 41 41.5d65222049 912 9 4 0    86.0   84.0
 73 0.000025000 1.488E-50 1.582E-29.03460.034 3258.39890.720.000000       X      0       X      0           48.5 Q 48Q 48 47.5d65222030 912 9 4 0    98.0   96.0
 73 0.000025000 2.952E-50 1.687E-29.03460.034 3126.46400.720.000000       X      0       X      0           47.5 Q 47Q 47 46.5d65222030 912 9 4 0    96.0   94.0
 73 0.000025748 1.841E-45 1.801E-28.03490.036 1131.80450.720.000000       X      0       X      0           28.5 Q 28Q 28 27.5d75252049 912 9 4 0    58.0   56.0
 73 0.000025985 1.598E-49 8.417E-32.03460.034 1954.62550.720.000000       X      0       X      0           34.5 Q 37Q 37 35.5d65222049 912 9 4 0    70.0   72.0
 73 0.000026000 5.789E-50 1.875E-29.03460.034 2997.19640.720.000000       X      0       X      0           46.5 Q 46Q 46 45.5d65222030 912 9 4 0    94.0   92.0
 73 0.000026348 6.857E-48 1.449E-28.03460.034 2277.88380.720.000000       X      0       X      0           41.5 Q 40Q 40 40.5d65222049 912 9 4 0    84.0   82.0
 73 0.000026835 3.028E-44 2.824E-28.03570.040  587.03610.720.000000       X      0       X      0           19.5 Q 20Q 20 18.5d75662049 912 9 4 0    40.0   38.0
 73 0.000027000 1.123E-49 2.086E-29.03460.034 2870.60110.720.000000       X      0       X      0           45.5 Q 45Q 45 44.5d65222030 912 9 4 0    92.0   90.0
 73 0.000027402 1.320E-49 1.126E-31.03460.034 2059.67010.720.000000       X      0       X      0           35.5 Q 38Q 38 36.5d65222049 912 9 4 0    72.0   74.0
 73 0.000027579 9.660E-53 1.192E-28.03460.034 4564.94410.720.000000       X      0       X      0           59.5 Q 57Q 57 58.5d65222049 912 9 4 0   120.0  118.0
 73 0.000027749 1.225E-47 1.581E-28.03460.034 2167.42430.720.000000       X      0       X      0           40.5 Q 39Q 39 39.5d65222049 912 9 4 0    82.0   80.0
 73 0.000027879 3.013E-45 2.192E-28.03500.036 1054.06620.720.000000       X      0       X      0           27.5 Q 27Q 27 26.5d75252049 912 9 4 0    56.0   54.0
 73 0.000028606 2.079E-52 1.224E-28.03460.034 4409.25310.720.000000       X      0       X      0           58.5 Q 56Q 56 57.5d65222049 912 9 4 0   118.0  116.0
 73 0.000028777 1.014E-49 1.706E-31.03460.034 2167.42430.720.000000       X      0       X      0           36.5 Q 39Q 39 37.5d65222049 912 9 4 0    74.0   76.0
 73 0.000028847 1.033E-43 3.862E-28.04040.042  336.41790.720.000000       X      0       X      0           13.5 Q 15Q 15 12.5d75662049 912 9 4 0    28.0   26.0
 73 0.000029194 2.166E-47 1.730E-28.03460.034 2059.67010.720.000000       X      0       X      0           39.5 Q 38Q 38 38.5d65222049 912 9 4 0    80.0   78.0
 73 0.000029647 4.423E-52 1.279E-28.03460.034 4256.17810.720.000000       X      0       X      0           57.5 Q 55Q 55 56.5d65222049 912 9 4 0   116.0  114.0
 73 0.000030118 7.378E-50 2.412E-31.03460.034 2277.88380.720.000000       X      0       X      0           37.5 Q 40Q 40 38.5d65222049 912 9 4 0    76.0   78.0
 73 0.000030131 4.899E-45 2.684E-28.03510.036  979.07720.720.000000       X      0       X      0           26.5 Q 26Q 26 25.5d75252049 912 9 4 0    54.0   52.0
 73 0.000030234 5.013E-44 3.948E-28.03700.040  531.36870.720.000000       X      0       X      0           18.5 Q 19Q 19 17.5d75662049 912 9 4 0    38.0   36.0
 73 0.000030681 3.792E-47 1.900E-28.03460.034 1954.62550.720.000000       X      0       X      0           38.5 Q 37Q 37 37.5d65222049 912 9 4 0    78.0   76.0
 73 0.000030708 9.300E-52 1.317E-28.03460.034 4105.72520.720.000000       X      0       X      0           56.5 Q 54Q 54 55.5d65222049 912 9 4 0   114.0  112.0
 73 0.000031422 5.135E-50 3.240E-31.03460.034 2391.04430.720.000000       X      0       X      0           38.5 Q 41Q 41 39.5d65222049 912 9 4 0    78.0   80.0
 73 0.000031785 1.932E-51 1.379E-28.03460.034 3957.90060.720.000000       X      0       X      0           55.5 Q 53Q 53 54.5d65222049 912 9 4 0   112.0  110.0
 73 0.000032222 6.571E-47 2.094E-28.03460.034 1852.29460.720.000000       X      0       X      0           37.5 Q 36Q 36 36.5d65222049 912 9 4 0    76.0   74.0
 73 0.000032512 7.920E-45 3.241E-28.03520.037  906.84050.720.000000       X      0       X      0           25.5 Q 25Q 25 24.5d75262049 912 9 4 0    52.0   50.0
 73 0.000032693 3.444E-50 3.721E-31.03460.034 2506.90120.720.000000       X      0       X      0           39.5 Q 42Q 42 40.5d65222049 912 9 4 0    80.0   82.0
 73 0.000032879 3.969E-51 1.424E-28.03460.034 3812.71000.720.000000       X      0       X      0           54.5 Q 52Q 52 53.5d65222049 912 9 4 0   110.0  108.0
 71 0.000033000 5.275E-36 1.988E-24.05700.057    3.96110.970.000000       X      0       X      0                Q  1Q  1     g65662030 912 9 4 0     3.0    3.0
 73 0.000033820 1.128E-46 2.317E-28.03460.034 1752.68140.720.000000       X      0       X      0           36.5 Q 35Q 35 35.5d65222049 912 9 4 0    74.0   72.0
 73 0.000033917 1.849E-43 6.897E-28.04110.043  294.61950.720.000000       X      0       X      0           12.5 Q 14Q 14 11.5d75662049 912 9 4 0    26.0   24.0
 73 0.000033923 8.294E-44 5.851E-28.03800.041  478.47120.720.000000       X      0       X      0           17.5 Q 18Q 18 16.5d75662049 912 9 4 0    36.0   34.0
 73 0.000033933 2.237E-50 4.720E-31.03460.034 2625.45000.720.000000       X      0       X      0           40.5 Q 43Q 43 41.5d65222049 912 9 4 0    82.0   84.0
 73 0.000033997 8.056E-51 1.495E-28.03460.034 3670.15940.720.000000       X      0       X      0           53.5 Q 51Q 51 52.5d65222049 912 9 4 0   108.0  106.0
 73 0.000035041 1.274E-44 4.032E-28.03530.037  837.35880.720.000000       X      0       X      0           24.5 Q 24Q 24 23.5d75262049 912 9 4 0    50.0   48.0
 73 0.000035134 1.617E-50 1.549E-28.03460.034 3530.25430.720.000000       X      0       X      0           52.5 Q 50Q 50 51.5d65222049 912 9 4 0   106.0  104.0
 73 0.000035144 1.413E-50 5.829E-31.03460.034 2746.68590.720.000000       X      0       X      0           41.5 Q 44Q 44 42.5d65222049 912 9 4 0    84.0   86.0
 73 0.000035475 1.917E-46 2.572E-28.03460.034 1655.79000.720.000000       X      0       X      0           35.5 Q 34Q 34 34.5d65222049 912 9 4 0    72.0   70.0
 73 0.000036295 3.206E-50 1.631E-28.03460.034 3393.00040.720.000000       X      0       X      0           51.5 Q 49Q 49 50.5d65222049 912 9 4 0   104.0  102.0
 73 0.000036332 8.697E-51 6.400E-31.03460.034 2870.60410.720.000000       X      0       X      0           42.5 Q 45Q 45 43.5d65222049 912 9 4 0    86.0   88.0
 73 0.000037196 3.228E-46 2.869E-28.03460.034 1561.62420.720.000000       X      0       X      0           34.5 Q 33Q 33 33.5d65222049 912 9 4 0    70.0   68.0
 73 0.000037479 6.287E-50 1.696E-28.03460.034 3258.40310.720.000000       X      0       X      0           50.5 Q 48Q 48 49.5d65222049 912 9 4 0   102.0  100.0
 73 0.000037493 5.229E-51 7.654E-31.03460.034 2997.19980.720.000000       X      0       X      0           43.5 Q 46Q 46 44.5d65222049 912 9 4 0    88.0   90.0
 73 0.000037733 2.040E-44 5.161E-28.03540.038  770.63500.720.000000       X      0       X      0           23.5 Q 23Q 23 22.5d75262049 912 9 4 0    48.0   46.0
 73 0.000037946 1.374E-43 8.580E-28.03890.041  428.34560.720.000000       X      0       X      0           16.5 Q 17Q 17 15.5d75662049 912 9 4 0    34.0   32.0
 73 0.000038630 3.076E-51 8.252E-31.03460.034 3126.46780.720.000000       X      0       X      0           44.5 Q 47Q 47 45.5d65222049 912 9 4 0    90.0   92.0
 73 0.000038690 1.219E-49 1.793E-28.03460.034 3126.46780.720.000000       X      0       X      0           49.5 Q 47Q 47 48.5d65222049 912 9 4 0   100.0   98.0
 73 0.000038987 5.388E-46 3.217E-28.03460.034 1470.18760.720.000000       X      0       X      0           33.5 Q 32Q 32 32.5d65252049 912 9 4 0    68.0   66.0
 73 0.000039537 3.321E-43 1.242E-27.04170.043  255.60020.720.000000       X      0       X      0           11.5 Q 13Q 13 10.5d75662049 912 9 4 0    24.0   22.0
 73 0.000039747 1.773E-51 9.640E-31.03460.034 3258.40310.720.000000       X      0       X      0           45.5 Q 48Q 48 46.5d65222049 912 9 4 0    92.0   94.0
 73 0.000039928 2.335E-49 1.897E-28.03460.034 2997.19980.720.000000       X      0       X      0           48.5 Q 46Q 46 47.5d65222049 912 9 4 0    98.0   96.0
 73 0.000040615 3.256E-44 6.541E-28.03550.039  706.67160.720.000000       X      0       X      0           22.5 Q 22Q 22 21.5d75262049 912 9 4 0    46.0   44.0
 73 0.000040842 1.003E-51 1.027E-30.03460.034 3393.00040.720.000000       X      0       X      0           46.5 Q 49Q 49 47.5d65222049 912 9 4 0    94.0   96.0
 73 0.000040858 8.918E-46 3.687E-28.03470.034 1381.48390.720.000000       X      0       X      0           32.5 Q 31Q 31 31.5d65252049 912 9 4 0    66.0   64.0
 73 0.000041195 4.425E-49 1.984E-28.03460.034 2870.60410.720.000000       X      0       X      0           47.5 Q 45Q 45 46.5d65222049 912 9 4 0    96.0   94.0
 73 0.000041919 5.564E-52 1.177E-30.03460.034 3530.25430.720.000000       X      0       X      0           47.5 Q 50Q 50 48.5d65222049 912 9 4 0    96.0   98.0
 71 0.000042000 1.622E-35 4.955E-24.05140.052   16.25290.720.000000       X      0       X      0                Q  3Q  2     g65662030 912 9 4 0     5.0    5.0
 73 0.000042359 2.282E-43 1.303E-27.03970.042  380.99390.720.000000       X      0       X      0           15.5 Q 16Q 16 14.5d75662049 912 9 4 0    32.0   30.0
 73 0.000042493 8.292E-49 2.109E-28.03460.034 2746.68590.720.000000       X      0       X      0           46.5 Q 44Q 44 45.5d65222049 912 9 4 0    94.0   92.0
 73 0.000042816 1.463E-45 4.176E-28.03470.035 1295.51660.720.000000       X      0       X      0           31.5 Q 30Q 30 30.5d75252049 912 9 4 0    64.0   62.0
 73 0.000042976 3.034E-52 1.241E-30.03460.034 3670.15940.720.000000       X      0       X      0           48.5 Q 51Q 51 49.5d65222049 912 9 4 0    98.0  100.0
 73 0.000043707 5.181E-44 8.380E-28.03560.039  645.47120.720.000000       X      0       X      0           21.5 Q 21Q 21 20.5d75262049 912 9 4 0    44.0   42.0
 73 0.000043827 1.536E-48 2.247E-28.03460.034 2625.45000.720.000000       X      0       X      0           45.5 Q 43Q 43 44.5d65222049 912 9 4 0    92.0   90.0
 73 0.000044017 1.626E-52 1.404E-30.03460.034 3812.71000.720.000000       X      0       X      0           49.5 Q 52Q 52 50.5d65222049 912 9 4 0   100.0  102.0
 73 0.000044871 2.383E-45 4.762E-28.03480.035 1212.28900.720.000000       X      0       X      0           30.5 Q 29Q 29 29.5d75252049 912 9 4 0    62.0   60.0
 73 0.000045038 8.571E-53 1.469E-30.03460.034 3957.90060.720.000000       X      0       X      0           50.5 Q 53Q 53 51.5d65222049 912 9 4 0   102.0  104.0
 73 0.000045195 2.816E-48 2.400E-28.03460.034 2506.90120.720.000000       X      0       X      0           44.5 Q 42Q 42 43.5d65222049 912 9 4 0    90.0   88.0
 73 0.000045805 6.009E-43 2.275E-27.04240.044  219.36160.720.000000       X      0       X      0           10.5 Q 12Q 12  9.5d75662049 912 9 4 0    22.0   20.0
 73 0.000046045 4.446E-53 1.643E-30.03460.034 4105.72520.720.000000       X      0       X      0           51.5 Q 54Q 54 52.5d65222049 912 9 4 0   104.0  106.0
 73 0.000046602 5.103E-48 2.533E-28.03460.034 2391.04430.720.000000       X      0       X      0           43.5 Q 41Q 41 42.5d65222049 912 9 4 0    88.0   86.0
 73 0.000047033 3.850E-45 5.549E-28.03490.036 1131.80450.720.000000       X      0       X      0           29.5 Q 28Q 28 28.5d75252049 912 9 4 0    60.0   58.0
 73 0.000047039 2.270E-53 1.710E-30.03460.034 4256.17810.720.000000       X      0       X      0           52.5 Q 55Q 55 53.5d65222049 912 9 4 0   106.0  108.0
 73 0.000047049 8.232E-44 1.106E-27.03570.040  587.03610.720.000000       X      0       X      0           20.5 Q 20Q 20 19.5d75662049 912 9 4 0    42.0   40.0
 73 0.000047236 3.810E-43 2.012E-27.04040.042  336.41790.720.000000       X      0       X      0           14.5 Q 15Q 15 13.5d75662049 912 9 4 0    30.0   28.0
 73 0.000048020 1.141E-53 1.776E-30.03460.034 4409.25310.720.000000       X      0       X      0           53.5 Q 56Q 56 54.5d65222049 912 9 4 0   108.0  110.0
 73 0.000048050 9.152E-48 2.719E-28.03460.034 2277.88380.720.000000       X      0       X      0           42.5 Q 40Q 40 41.5d65222049 912 9 4 0    86.0   84.0
 73 0.000048984 5.650E-54 1.963E-30.03460.034 4564.94420.720.000000       X      0       X      0           54.5 Q 57Q 57 55.5d65222049 912 9 4 0   110.0  112.0
 73 0.000049311 6.178E-45 6.510E-28.03500.036 1054.06620.720.000000       X      0       X      0           28.5 Q 27Q 27 27.5d75252049 912 9 4 0    58.0   56.0
 73 0.000049544 1.624E-47 2.928E-28.03460.034 2167.42430.720.000000       X      0       X      0           41.5 Q 39Q 39 40.5d65222049 912 9 4 0    84.0   82.0
 73 0.000049938 2.756E-54 2.030E-30.03460.034 4723.24510.720.000000       X      0       X      0           55.5 Q 58Q 58 56.5d65222049 912 9 4 0   112.0  114.0
 73 0.000050672 1.308E-43 1.480E-27.03700.040  531.36870.720.000000       X      0       X      0           19.5 Q 19Q 19 18.5d75662049 912 9 4 0    40.0   38.0
 73 0.000051089 2.851E-47 3.161E-28.03460.034 2059.67010.720.000000       X      0       X      0           40.5 Q 38Q 38 39.5d65222049 912 9 4 0    82.0   80.0
 73 0.000051719 9.851E-45 7.694E-28.03510.036  979.07730.720.000000       X      0       X      0           27.5 Q 26Q 26 26.5d75252049 912 9 4 0    56.0   54.0
 73 0.000052663 6.407E-43 3.223E-27.04110.043  294.61950.720.000000       X      0       X      0           13.5 Q 14Q 14 12.5d75662049 912 9 4 0    28.0   26.0
 73 0.000052686 4.955E-47 3.425E-28.03460.034 1954.62550.720.000000       X      0       X      0           39.5 Q 37Q 37 38.5d65222049 912 9 4 0    80.0   78.0
 73 0.000052850 1.099E-42 4.414E-27.04310.044  185.90520.720.000000       X      0       X      0            9.5 Q 11Q 11  8.5d75662049 912 9 4 0    20.0   18.0
 71 0.000053000 5.127E-35 1.246E-23.04810.048   42.20010.720.000000       X      0       X      0                Q  5Q  4     g65662030 912 9 4 0     9.0    9.0
 73 0.000054278 1.561E-44 9.030E-28.03520.037  906.84050.720.000000       X      0       X      0           26.5 Q 25Q 25 25.5d75262049 912 9 4 0    54.0   52.0
 73 0.000054341 8.523E-47 3.724E-28.03460.034 1852.29460.720.000000       X      0       X      0           38.5 Q 36Q 36 37.5d65222049 912 9 4 0    78.0   76.0
 73 0.000054624 2.080E-43 2.039E-27.03800.041  478.47120.720.000000       X      0       X      0           18.5 Q 18Q 18 17.5d75662049 912 9 4 0    38.0   36.0
 73 0.000056055 1.451E-46 4.062E-28.03460.034 1752.68150.720.000000       X      0       X      0           37.5 Q 35Q 35 36.5d65222049 912 9 4 0    76.0   74.0
 71 0.000057000 7.811E-35 1.695E-23.04600.046   79.60700.720.000000       X      0       X      0                Q  7Q  6     g65662030 912 9 4 0    13.0   13.0
 73 0.000057003 2.463E-44 1.101E-27.03530.037  837.35880.720.000000       X      0       X      0           25.5 Q 24Q 24 24.5d75262049 912 9 4 0    52.0   50.0
 73 0.000057843 2.449E-46 4.454E-28.03460.034 1655.79010.720.000000       X      0       X      0           36.5 Q 34Q 34 35.5d65222049 912 9 4 0    74.0   72.0
 73 0.000058754 1.089E-42 5.281E-27.04170.043  255.60030.720.000000       X      0       X      0           12.5 Q 13Q 13 11.5d75662049 912 9 4 0    26.0   24.0
 73 0.000058964 3.316E-43 2.811E-27.03890.041  428.34560.720.000000       X      0       X      0           17.5 Q 17Q 17 16.5d75662049 912 9 4 0    36.0   34.0
 71 0.000059000 9.071E-35 1.976E-23.04440.045  128.49210.720.000000       X      0       X      0                Q  9Q  8     g65662030 912 9 4 0    17.0   17.0
 73 0.000059701 4.092E-46 4.963E-28.03460.034 1561.62420.720.000000       X      0       X      0           35.5 Q 33Q 33 34.5d65222049 912 9 4 0    72.0   70.0
 73 0.000059915 3.865E-44 1.336E-27.03540.038  770.63500.720.000000       X      0       X      0           24.5 Q 23Q 23 23.5d75262049 912 9 4 0    50.0   48.0
 73 0.000060825 2.043E-42 8.785E-27.04370.044  155.23210.720.000000       X      0       X      0            8.5 Q 10Q 10  7.5d75662049 912 9 4 0    18.0   16.0
 71 0.000061000 8.977E-35 2.194E-23.04310.044  188.85320.720.000000       X      0       X      0                Q 11Q 10     g65662030 912 9 4 0    21.0   21.0
 73 0.000061643 6.774E-46 5.487E-28.03460.034 1470.18760.720.000000       X      0       X      0           34.5 Q 32Q 32 33.5d65252049 912 9 4 0    70.0   68.0
 71 0.000062000 6.333E-35 2.422E-23.04040.042  343.96970.720.000000       X      0       X      0                Q 15Q 14     g65662030 912 9 4 0    29.0   29.0
 71 0.000062000 7.909E-35 2.340E-23.04170.043  260.68260.720.000000       X      0       X      0                Q 13Q 12     g65662030 912 9 4 0    25.0   25.0
 71 0.000063000 3.185E-35 2.575E-23.03700.040  544.86280.720.000000       X      0       X      0                Q 19Q 18     g65662030 912 9 4 0    37.0   37.0
 71 0.000063000 4.666E-35 2.525E-23.03890.041  438.70150.720.000000       X      0       X      0                Q 17Q 16     g65662030 912 9 4 0    33.0   33.0
 73 0.000063044 6.046E-44 1.638E-27.03550.039  706.67160.720.000000       X      0       X      0           23.5 Q 22Q 22 22.5d75262049 912 9 4 0    48.0   46.0
 73 0.000063677 1.112E-45 6.173E-28.03470.034 1381.48390.720.000000       X      0       X      0           33.5 Q 31Q 31 32.5d65252049 912 9 4 0    68.0   66.0
 73 0.000063757 5.310E-43 4.006E-27.03970.042  380.99390.720.000000       X      0       X      0           16.5 Q 16Q 16 15.5d75662049 912 9 4 0    34.0   32.0
 71 0.000064000 1.203E-35 2.693E-23.03540.038  791.40450.720.000000       X      0       X      0                Q 23Q 22     g65262030 912 9 4 0    45.0   45.0
 71 0.000064000 1.714E-36 2.767E-23.03480.035 1246.45180.720.000000       X      0       X      0                Q 29Q 28     g65252030 912 9 4 0    57.0   57.0
 71 0.000064000 2.025E-35 2.658E-23.03560.039  662.43680.720.000000       X      0       X      0                Q 21Q 20     g65262030 912 9 4 0    41.0   41.0
 71 0.000064000 3.494E-36 2.746E-23.03500.036 1083.43560.720.000000       X      0       X      0                Q 27Q 26     g65252030 912 9 4 0    53.0   53.0
 71 0.000064000 6.692E-36 2.722E-23.03520.037  931.74500.720.000000       X      0       X      0                Q 25Q 24     g65262030 912 9 4 0    49.0   49.0
 71 0.000065000 1.410E-37 2.859E-23.03460.034 1803.18020.720.000000       X      0       X      0                Q 35Q 34     g65222030 912 9 4 0    69.0   69.0
 71 0.000065000 1.432E-41 2.929E-23.03460.034 3778.22540.720.000000       X      0       X      0                Q 51Q 50     g65222030 912 9 4 0   101.0  101.0
 71 0.000065000 1.826E-43 2.942E-23.03460.034 4699.67090.720.000000       X      0       X      0                Q 57Q 56     g65222030 912 9 4 0   113.0  113.0
 71 0.000065000 1.988E-38 2.882E-23.03460.034 2230.42590.720.000000       X      0       X      0                Q 39Q 38     g65222030 912 9 4 0    77.0   77.0
 71 0.000065000 1.996E-40 2.916E-23.03460.034 3218.27160.720.000000       X      0       X      0                Q 47Q 46     g65222030 912 9 4 0    93.0   93.0
 71 0.000065000 2.230E-39 2.901E-23.03460.034 2702.22580.720.000000       X      0       X      0                Q 43Q 42     g65222030 912 9 4 0    85.0   85.0
 71 0.000065000 3.441E-37 2.845E-23.03460.034 1606.35330.720.000000       X      0       X      0                Q 33Q 32     g65222030 912 9 4 0    65.0   65.0
 71 0.000065000 3.531E-42 2.933E-23.03460.034 4074.55400.720.000000       X      0       X      0                Q 53Q 52     g65222030 912 9 4 0   105.0  105.0
 71 0.000065000 3.831E-44 2.946E-23.03460.034 5028.35610.720.000000       X      0       X      0                Q 59Q 58     g65222030 912 9 4 0   117.0  117.0
 71 0.000065000 5.451E-38 2.872E-23.03460.034 2011.21560.720.000000       X      0       X      0                Q 37Q 36     g65222030 912 9 4 0    73.0   73.0
 71 0.000065000 5.495E-41 2.922E-23.03460.034 3492.78230.720.000000       X      0       X      0                Q 49Q 48     g65222030 912 9 4 0    97.0   97.0
 71 0.000065000 6.850E-39 2.892E-23.03460.034 2460.77510.720.000000       X      0       X      0                Q 41Q 40     g65222030 912 9 4 0    81.0   81.0
 71 0.000065000 6.861E-40 2.909E-23.03460.034 2954.73840.720.000000       X      0       X      0                Q 45Q 44     g65222030 912 9 4 0    89.0   89.0
 71 0.000065000 7.914E-37 2.829E-23.03470.034 1420.76720.720.000000       X      0       X      0                Q 31Q 30     g65252030 912 9 4 0    61.0   61.0
 71 0.000065000 8.250E-43 2.938E-23.03460.034 4381.71930.720.000000       X      0       X      0                Q 55Q 54     g65222030 912 9 4 0   109.0  109.0
 71 0.000065000 9.393E-35 4.145E-23.05700.057    2.08430.970.000000       X      0       X      0                Q  1Q  2     g65662030 912 9 4 0     5.0    5.0
 73 0.000065655 1.875E-42 9.135E-27.04240.044  219.36170.720.000000       X      0       X      0           11.5 Q 12Q 12 10.5d75662049 912 9 4 0    24.0   22.0
 73 0.000065809 1.809E-45 6.895E-28.03470.035 1295.51660.720.000000       X      0       X      0           32.5 Q 30Q 30 31.5d65252049 912 9 4 0    66.0   64.0
 71 0.000066000 1.436E-34 3.832E-23.05140.052   16.38760.720.000000       X      0       X      0                Q  3Q  4     g65662030 912 9 4 0     9.0    9.0
 71 0.000066000 7.622E-45 2.995E-23.03460.034 5367.72070.720.000000       X      0       X      0                Q 61Q 60     g65222030 912 9 4 0   121.0  121.0
 73 0.000066419 9.434E-44 2.059E-27.03560.039  645.47120.720.000000       X      0       X      0           22.5 Q 21Q 21 21.5d75262049 912 9 4 0    46.0   44.0
 71 0.000067000 1.261E-34 3.473E-23.04170.043  260.50110.720.000000       X      0       X      0                Q 13Q 14     g65662030 912 9 4 0    29.0   29.0
 71 0.000067000 1.555E-34 3.505E-23.04310.044  188.71350.720.000000       X      0       X      0                Q 11Q 12     g65662030 912 9 4 0    25.0   25.0
 71 0.000067000 1.581E-35 3.397E-23.03540.038  791.03440.720.000000       X      0       X      0                Q 23Q 24     g65262030 912 9 4 0    49.0   49.0
 71 0.000067000 1.659E-41 3.351E-23.03460.034 3777.36680.720.000000       X      0       X      0                Q 51Q 52     g65222030 912 9 4 0   105.0  105.0
 71 0.000067000 1.707E-37 3.362E-23.03460.034 1802.59830.720.000000       X      0       X      0                Q 35Q 36     g65222030 912 9 4 0    73.0   73.0
 71 0.000067000 1.746E-34 3.713E-23.04810.048   42.22400.720.000000       X      0       X      0                Q  5Q  6     g65662030 912 9 4 0    13.0   13.0
 71 0.000067000 1.773E-34 3.548E-23.04440.045  128.39780.720.000000       X      0       X      0                Q  9Q 10     g65662030 912 9 4 0    21.0   21.0
 71 0.000067000 1.853E-34 3.613E-23.04600.046   79.56460.720.000000       X      0       X      0                Q  7Q  8     g65662030 912 9 4 0    17.0   17.0
 71 0.000067000 2.097E-43 3.348E-23.03460.034 4698.70910.720.000000       X      0       X      0                Q 57Q 58     g65222030 912 9 4 0   117.0  117.0
 71 0.000067000 2.142E-36 3.375E-23.03480.035 1245.97500.720.000000       X      0       X      0                Q 29Q 30     g65252030 912 9 4 0    61.0   61.0
 71 0.000067000 2.331E-40 3.352E-23.03460.034 3217.48200.720.000000       X      0       X      0                Q 47Q 48     g65222030 912 9 4 0    97.0   97.0
 71 0.000067000 2.372E-38 3.358E-23.03460.034 2229.77450.720.000000       X      0       X      0                Q 39Q 40     g65222030 912 9 4 0    81.0   81.0
 71 0.000067000 2.628E-39 3.354E-23.03460.034 2701.50520.720.000000       X      0       X      0                Q 43Q 44     g65222030 912 9 4 0    89.0   89.0
 71 0.000067000 2.724E-35 3.405E-23.03560.039  662.10300.720.000000       X      0       X      0                Q 21Q 22     g65262030 912 9 4 0    45.0   45.0
 71 0.000067000 4.078E-42 3.349E-23.03460.034 4073.66100.720.000000       X      0       X      0                Q 53Q 54     g65222030 912 9 4 0   109.0  109.0
 71 0.000067000 4.204E-37 3.366E-23.03460.034 1605.80640.720.000000       X      0       X      0                Q 33Q 34     g65222030 912 9 4 0    69.0   69.0
 71 0.000067000 4.390E-44 3.349E-23.03460.034 5027.35990.720.000000       X      0       X      0                Q 59Q 60     g65222030 912 9 4 0   121.0  121.0
 71 0.000067000 4.409E-35 3.417E-23.03700.040  544.56580.720.000000       X      0       X      0                Q 19Q 20     g65662030 912 9 4 0    41.0   41.0
 71 0.000067000 4.428E-36 3.381E-23.03500.036 1082.99410.720.000000       X      0       X      0                Q 27Q 28     g65252030 912 9 4 0    57.0   57.0
 71 0.000067000 6.390E-41 3.351E-23.03460.034 3491.95820.720.000000       X      0       X      0                Q 49Q 50     g65222030 912 9 4 0   101.0  101.0
 71 0.000067000 6.547E-38 3.360E-23.03460.034 2010.59900.720.000000       X      0       X      0                Q 37Q 38     g65222030 912 9 4 0    77.0   77.0
 71 0.000067000 6.693E-35 3.431E-23.03890.041  438.44180.720.000000       X      0       X      0                Q 17Q 18     g65662030 912 9 4 0    37.0   37.0
 71 0.000067000 8.045E-40 3.352E-23.03460.034 2953.98330.720.000000       X      0       X      0                Q 45Q 46     g65222030 912 9 4 0    93.0   93.0
 71 0.000067000 8.119E-39 3.356E-23.03460.034 2460.08920.720.000000       X      0       X      0                Q 41Q 42     g65222030 912 9 4 0    85.0   85.0
 71 0.000067000 8.623E-36 3.388E-23.03520.037  931.33900.720.000000       X      0       X      0                Q 25Q 26     g65262030 912 9 4 0    53.0   53.0
 71 0.000067000 9.499E-43 3.349E-23.03460.034 4380.79190.720.000000       X      0       X      0                Q 55Q 56     g65222030 912 9 4 0   113.0  113.0
 71 0.000067000 9.510E-35 3.450E-23.04040.042  343.74840.720.000000       X      0       X      0                Q 15Q 16     g65662030 912 9 4 0    33.0   33.0
 71 0.000067000 9.772E-37 3.371E-23.03470.034 1420.25520.720.000000       X      0       X      0                Q 31Q 32     g65252030 912 9 4 0    65.0   65.0
 73 0.000068050 2.920E-45 7.841E-28.03480.035 1212.28910.720.000000       X      0       X      0           31.5 Q 29Q 29 30.5d65252049 912 9 4 0    64.0   62.0
 73 0.000069101 8.562E-43 5.905E-27.04040.042  336.41800.720.000000       X      0       X      0           15.5 Q 15Q 15 14.5d75662049 912 9 4 0    32.0   30.0
 73 0.000069922 3.878E-42 1.862E-26.04440.045  127.34370.720.000000       X      0       X      0            7.5 Q  9Q  9  6.5d75662049 912 9 4 0    16.0   14.0
 73 0.000070078 1.469E-43 2.619E-27.03570.040  587.03620.720.000000       X      0       X      0           21.5 Q 20Q 20 20.5d75662049 912 9 4 0    44.0   42.0
 73 0.000070415 4.677E-45 8.970E-28.03490.036 1131.80460.720.000000       X      0       X      0           30.5 Q 28Q 28 29.5d75252049 912 9 4 0    62.0   60.0
 73 0.000072917 7.438E-45 1.022E-27.03500.036 1054.06630.720.000000       X      0       X      0           29.5 Q 27Q 27 28.5d75252049 912 9 4 0    60.0   58.0
 73 0.000073561 3.288E-42 1.628E-26.04310.044  185.90520.720.000000       X      0       X      0           10.5 Q 11Q 11  9.5d75662049 912 9 4 0    22.0   20.0
 73 0.000074068 2.288E-43 3.419E-27.03700.040  531.36880.720.000000       X      0       X      0           20.5 Q 19Q 19 19.5d75662049 912 9 4 0    42.0   40.0
 73 0.000075102 1.393E-42 9.007E-27.04110.043  294.61960.720.000000       X      0       X      0           14.5 Q 14Q 14 13.5d75662049 912 9 4 0    30.0   28.0
 73 0.000075572 1.175E-44 1.199E-27.03510.036  979.07730.720.000000       X      0       X      0           28.5 Q 26Q 26 27.5d75252049 912 9 4 0    58.0   56.0
 73 0.000078398 1.845E-44 1.402E-27.03520.037  906.84060.720.000000       X      0       X      0           27.5 Q 25Q 25 26.5d75262049 912 9 4 0    56.0   54.0
 73 0.000078444 3.568E-43 4.531E-27.03800.041  478.47120.720.000000       X      0       X      0           19.5 Q 18Q 18 18.5d75662049 912 9 4 0    40.0   38.0
 73 0.000080362 7.570E-42 4.166E-26.04520.046  102.24100.720.000000       X      0       X      0            6.5 Q  8Q  8  5.5d75662049 912 9 4 0    14.0   12.0
 73 0.000081420 2.881E-44 1.654E-27.03530.037  837.35890.720.000000       X      0       X      0           26.5 Q 24Q 24 25.5d75262049 912 9 4 0    54.0   52.0
 73 0.000081910 2.295E-42 1.409E-26.04170.043  255.60030.720.000000       X      0       X      0           13.5 Q 13Q 13 12.5d75662049 912 9 4 0    28.0   26.0
 73 0.000082721 5.902E-42 3.080E-26.04370.044  155.23220.720.000000       X      0       X      0            9.5 Q 10Q 10  8.5d75662049 912 9 4 0    20.0   18.0
 73 0.000083274 5.577E-43 6.102E-27.03890.041  428.34570.720.000000       X      0       X      0           18.5 Q 17Q 17 17.5d75662049 912 9 4 0    38.0   36.0
 73 0.000084662 4.480E-44 1.992E-27.03540.038  770.63510.720.000000       X      0       X      0           25.5 Q 23Q 23 24.5d75262049 912 9 4 0    52.0   50.0
 73 0.000088158 6.937E-44 2.422E-27.03550.039  706.67170.720.000000       X      0       X      0           24.5 Q 22Q 22 23.5d75262049 912 9 4 0    50.0   48.0
 73 0.000088648 8.762E-43 8.467E-27.03970.042  380.99400.720.000000       X      0       X      0           17.5 Q 16Q 16 16.5d75662049 912 9 4 0    36.0   34.0
 73 0.000089722 3.844E-42 2.297E-26.04240.044  219.36180.720.000000       X      0       X      0           12.5 Q 12Q 12 11.5d75662049 912 9 4 0    26.0   24.0
 73 0.000091940 1.071E-43 2.977E-27.03560.039  645.47130.720.000000       X      0       X      0           23.5 Q 21Q 21 22.5d75262049 912 9 4 0    48.0   46.0
 73 0.000092377 1.531E-41 9.961E-26.04600.046   79.92490.720.000000       X      0       X      0            5.5 Q  7Q  7  4.5d75662049 912 9 4 0    12.0   10.0
 73 0.000093491 1.091E-41 6.145E-26.04440.045  127.34370.720.000000       X      0       X      0            8.5 Q  9Q  9  7.5d75662049 912 9 4 0    18.0   16.0
 73 0.000094675 1.386E-42 1.200E-26.04040.042  336.41810.720.000000       X      0       X      0           16.5 Q 15Q 15 15.5d75662049 912 9 4 0    34.0   32.0
 73 0.000096063 1.652E-43 3.745E-27.03570.040  587.03620.720.000000       X      0       X      0           22.5 Q 20Q 20 21.5d75662049 912 9 4 0    46.0   44.0
 73 0.000098802 6.572E-42 3.951E-26.04310.044  185.90530.720.000000       X      0       X      0           11.5 Q 11Q 11 10.5d75662049 912 9 4 0    24.0   22.0
 73 0.000100573 2.546E-43 4.772E-27.03700.040  531.36880.720.000000       X      0       X      0           21.5 Q 19Q 19 20.5d75662049 912 9 4 0    44.0   42.0
 73 0.000101500 2.215E-42 1.758E-26.04110.043  294.61960.720.000000       X      0       X      0           15.5 Q 14Q 14 14.5d75662049 912 9 4 0    32.0   30.0
 73 0.000105546 3.927E-43 6.174E-27.03800.041  478.47130.720.000000       X      0       X      0           20.5 Q 18Q 18 19.5d75662049 912 9 4 0    42.0   40.0
 73 0.000106140 3.233E-41 2.606E-25.04700.047   60.39650.720.000000       X      0       X      0            4.5 Q  6Q  6  3.5d75662049 912 9 4 0    10.0    8.0
 73 0.000106367 2.097E-41 1.319E-25.04520.046  102.24100.720.000000       X      0       X      0            7.5 Q  8Q  8  6.5d75662049 912 9 4 0    16.0   14.0
 73 0.000109309 3.586E-42 2.694E-26.04170.043  255.60040.720.000000       X      0       X      0           14.5 Q 13Q 13 13.5d75662049 912 9 4 0    30.0   28.0
 73 0.000109516 1.154E-41 7.136E-26.04370.044  155.23230.720.000000       X      0       X      0           10.5 Q 10Q 10  9.5d75662049 912 9 4 0    22.0   20.0
 73 0.000111064 6.076E-43 8.197E-27.03890.041  428.34570.720.000000       X      0       X      0           19.5 Q 17Q 17 18.5d75662049 912 9 4 0    40.0   38.0
 73 0.000117234 9.445E-43 1.118E-26.03970.042  380.99410.720.000000       X      0       X      0           18.5 Q 16Q 16 17.5d75662049 912 9 4 0    38.0   36.0
 73 0.000118362 5.907E-42 4.258E-26.04240.044  219.36180.720.000000       X      0       X      0           13.5 Q 12Q 12 12.5d75662049 912 9 4 0    28.0   26.0
 73 0.000121431 7.170E-41 7.578E-25.04810.048   43.65630.720.000000       X      0       X      0            3.5 Q  5Q  5  2.5d75662049 912 9 4 0     8.0    6.0
 73 0.000122054 4.233E-41 3.098E-25.04600.046   79.92500.720.000000       X      0       X      0            6.5 Q  7Q  7  5.5d75662049 912 9 4 0    14.0   12.0
 73 0.000122388 2.098E-41 1.375E-25.04440.045  127.34380.720.000000       X      0       X      0            9.5 Q  9Q  9  8.5d75662049 912 9 4 0    20.0   18.0
 73 0.000124196 1.479E-42 1.558E-26.04040.042  336.41810.720.000000       X      0       X      0           17.5 Q 15Q 15 16.5d75662049 912 9 4 0    36.0   34.0
 73 0.000128999 9.950E-42 7.085E-26.04310.044  185.90540.720.000000       X      0       X      0           12.5 Q 11Q 11 11.5d75662049 912 9 4 0    26.0   24.0
 73 0.000132125 2.340E-42 2.241E-26.04110.043  294.61970.720.000000       X      0       X      0           16.5 Q 14Q 14 15.5d75662049 912 9 4 0    34.0   32.0
 73 0.000136538 1.648E-40 2.415E-24.04960.050   29.70510.720.000000       X      0       X      0            2.5 Q  4Q  4  1.5d75662049 912 9 4 0     6.0    4.0
 73 0.000138199 3.988E-41 2.872E-25.04520.046  102.24110.720.000000       X      0       X      0            8.5 Q  8Q  8  7.5d75662049 912 9 4 0    18.0   16.0
 73 0.000141264 3.751E-42 3.359E-26.04170.043  255.60050.720.000000       X      0       X      0           15.5 Q 13Q 13 14.5d75662049 912 9 4 0    32.0   30.0
 73 0.000141625 9.113E-41 8.145E-25.04700.047   60.39660.720.000000       X      0       X      0            5.5 Q  6Q  6  4.5d75662049 912 9 4 0    12.0   10.0
 73 0.000141718 1.725E-41 1.248E-25.04370.044  155.23240.720.000000       X      0       X      0           11.5 Q 10Q 10 10.5d75662049 912 9 4 0    24.0   22.0
 73 0.000143509 3.479E-40 7.611E-24.05140.052   18.54340.720.000000       X      0       X      0            1.5 Q  3Q  3  0.5d85662049 912 9 4 0     4.0    2.0
 73 0.000151935 6.122E-42 5.230E-26.04240.044  219.36200.720.000000       X      0       X      0           14.5 Q 12Q 12 13.5d75662049 912 9 4 0    30.0   28.0
 73 0.000157232 3.104E-41 2.355E-25.04440.045  127.34400.720.000000       X      0       X      0           10.5 Q  9Q  9  9.5d75662049 912 9 4 0    22.0   20.0
 73 0.000158156 8.033E-41 6.656E-25.04600.046   79.92510.720.000000       X      0       X      0            7.5 Q  7Q  7  6.5d75662049 912 9 4 0    16.0   14.0
 73 0.000164581 1.022E-41 8.546E-26.04310.044  185.90550.720.000000       X      0       X      0           13.5 Q 11Q 11 12.5d75662049 912 9 4 0    28.0   26.0
 73 0.000166715 2.134E-40 2.474E-24.04810.048   43.65640.720.000000       X      0       X      0            4.5 Q  5Q  5  3.5d75662049 912 9 4 0    10.0    8.0
 73 0.000176636 5.861E-41 4.835E-25.04520.046  102.24130.720.000000       X      0       X      0            9.5 Q  8Q  8  8.5d75662049 912 9 4 0    20.0   18.0
 73 0.000179838 1.759E-41 1.484E-25.04370.044  155.23250.720.000000       X      0       X      0           12.5 Q 10Q 10 11.5d75662049 912 9 4 0    26.0   24.0
 73 0.000184231 1.749E-40 1.737E-24.04700.047   60.39670.720.000000       X      0       X      0            6.5 Q  6Q  6  5.5d75662049 912 9 4 0    14.0   12.0
 73 0.000198641 3.148E-41 2.754E-25.04440.045  127.34410.720.000000       X      0       X      0           11.5 Q  9Q  9 10.5d75662049 912 9 4 0    24.0   22.0
 73 0.000199932 5.576E-40 8.970E-24.04960.050   29.70530.720.000000       X      0       X      0            3.5 Q  4Q  4  2.5d75662049 912 9 4 0     8.0    6.0
 73 0.000201656 1.180E-40 1.104E-24.04600.046   79.92530.720.000000       X      0       X      0            8.5 Q  7Q  7  7.5d75662049 912 9 4 0    18.0   16.0
 73 0.000219922 4.232E-40 5.362E-24.04810.048   43.65660.720.000000       X      0       X      0            5.5 Q  5Q  5  4.5d75662049 912 9 4 0    12.0   10.0
 73 0.000222431 5.927E-41 5.568E-25.04520.046  102.24150.720.000000       X      0       X      0           10.5 Q  8Q  8  9.5d75662049 912 9 4 0    22.0   20.0
 73 0.000235236 2.587E-40 2.870E-24.04700.047   60.39690.720.000000       X      0       X      0            7.5 Q  6Q  6  6.5d75662049 912 9 4 0    16.0   14.0
 73 0.000245333 1.652E-39 4.104E-23.05140.052   18.54350.720.000000       X      0       X      0            2.5 Q  3Q  3  1.5d75662049 912 9 4 0     6.0    4.0
 73 0.000253522 1.194E-40 1.258E-24.04600.046   79.92550.720.000000       X      0       X      0            9.5 Q  7Q  7  8.5d75662049 912 9 4 0    20.0   18.0
 73 0.000272075 1.190E-39 2.085E-23.04960.050   29.70550.720.000000       X      0       X      0            4.5 Q  4Q  4  3.5d75662049 912 9 4 0    10.0    8.0
 73 0.000282789 6.395E-40 8.939E-24.04810.048   43.65680.720.000000       X      0       X      0            6.5 Q  5Q  5  5.5d75662049 912 9 4 0    14.0   12.0
 73 0.000295908 2.635E-40 3.259E-24.04700.047   60.39710.720.000000       X      0       X      0            8.5 Q  6Q  6  7.5d75662049 912 9 4 0    18.0   16.0
 73 0.000307106 4.575E-39 2.041E-22.05380.054   10.17140.860.000000       X      0       X      0            1.5 Q  2Q  2  0.5d85662049 912 9 4 0     4.0    2.0
 73 0.000355436 1.881E-39 3.585E-23.04960.050   29.70570.720.000000       X      0       X      0            5.5 Q  4Q  4  4.5d75662049 912 9 4 0    12.0   10.0
 73 0.000356357 4.173E-39 1.130E-22.05140.052   18.54370.720.000000       X      0       X      0            3.5 Q  3Q  3  2.5d75662049 912 9 4 0     8.0    6.0
 73 0.000357034 6.612E-40 1.017E-23.04810.048   43.65710.720.000000       X      0       X      0            7.5 Q  5Q  5  6.5d75662049 912 9 4 0    16.0   14.0
 73 0.000452446 2.004E-39 4.159E-23.04960.050   29.70610.720.000000       X      0       X      0            6.5 Q  4Q  4  5.5d75662049 912 9 4 0    14.0   12.0
 73 0.000480196 7.256E-39 2.115E-22.05140.052   18.54410.720.000000       X      0       X      0            4.5 Q  3Q  3  3.5d75662049 912 9 4 0    10.0    8.0
 73 0.000519609 2.030E-38 1.021E-21.05380.054   10.17170.860.000000       X      0       X      0            2.5 Q  2Q  2  1.5d75662049 912 9 4 0     6.0    4.0
 73 0.000620406 8.189E-39 2.566E-22.05140.052   18.54460.720.000000       X      0       X      0            5.5 Q  3Q  3  4.5d75662049 912 9 4 0    12.0   10.0
 73 0.000743631 4.487E-38 2.424E-21.05380.054   10.17220.860.000000       X      0       X      0            3.5 Q  2Q  2  2.5d75662049 912 9 4 0     8.0    6.0
 73 0.000933549 2.529E-42 1.725E-25.04700.047   58.40130.720.000000       X      0       X      0            4.5 Q  6S  5  3.5d75662049 912 9 4 0    10.0    8.0
 73 0.000983500 5.708E-38 3.261E-21.05380.054   10.17300.860.000000       X      0       X      0            4.5 Q  2Q  2  3.5d75662049 912 9 4 0    10.0    8.0
 73 0.001409922 5.354E-37 2.165E-19.05380.054    8.25430.860.000000       X      0       X      0            0.5 Q  2Q  3  1.5d75662049 912 9 4 0     2.0    4.0
 73 0.001524928 3.191E-37 7.680E-20.04960.050   27.66080.720.000000       X      0       X      0            1.5 Q  4Q  3  0.5d75662049 912 9 4 0     4.0    2.0
 73 0.001667744 7.427E-37 1.165E-19.05700.057    4.58940.970.000000       X      0       X      0            2.5 Q  1Q  1  1.5d75662049 912 9 4 0     6.0    4.0
 73 0.001841894 7.497E-37 2.063E-19.05140.052   16.59850.720.000000       X      0       X      0            1.5 Q  3Q  4  2.5d75662049 912 9 4 0     4.0    6.0
 73 0.001913757 1.610E-42 2.264E-25.04700.047   58.40230.720.000000       X      0       X      0            4.5 Q  6O  7  4.5d75662049 912 9 4 0    10.0   10.0
 73 0.001944245 4.756E-37 1.041E-19.04810.048   41.63890.720.000000       X      0       X      0            2.5 Q  5Q  4  1.5d75662049 912 9 4 0     6.0    4.0
 73 0.001945856 1.599E-36 8.689E-19.05700.057    2.71410.970.000000       X      0       X      0            0.5 Q  1Q  2  1.5d75662049 912 9 4 0     2.0    4.0
 73 0.002121268 7.796E-37 1.738E-19.04960.050   27.73970.720.000000       X      0       X      0            2.5 Q  4Q  5  3.5d75662049 912 9 4 0     6.0    8.0
 73 0.002205099 5.092E-37 1.029E-19.04700.047   58.39910.720.000000       X      0       X      0            3.5 Q  6Q  5  2.5d75662049 912 9 4 0     8.0    6.0
 73 0.002208134 1.350E-36 2.104E-19.05700.057    4.59110.970.000000       X      0       X      0            3.5 Q  1Q  1  2.5d75662049 912 9 4 0     8.0    6.0
 73 0.002212004 8.335E-37 2.756E-19.05140.052   16.45740.720.000000       X      0       X      0            1.5 Q  3Q  2  0.5d75662049 912 9 4 0     4.0    2.0
 73 0.002317010 7.323E-37 1.431E-19.04810.048   41.67410.720.000000       X      0       X      0            3.5 Q  5Q  6  4.5d75662049 912 9 4 0     8.0   10.0
 73 0.002341527 2.391E-36 8.029E-19.05380.054    8.25200.860.000000       X      0       X      0            1.5 Q  2Q  3  2.5d75662049 912 9 4 0     4.0    6.0
 73 0.002383165 4.842E-37 9.310E-20.04600.046   77.94400.720.000000       X      0       X      0            4.5 Q  7Q  6  3.5d75662049 912 9 4 0    10.0    8.0
 73 0.002461906 6.552E-37 1.180E-19.04700.047   58.39980.720.000000       X      0       X      0            4.5 Q  6Q  7  5.5d75662049 912 9 4 0    10.0   12.0
 73 0.002512468 4.342E-37 8.177E-20.04520.046  100.27420.720.000000       X      0       X      0            5.5 Q  8Q  7  4.5d75662049 912 9 4 0    12.0   10.0
 73 0.002549537 1.446E-36 3.880E-19.04960.050   27.66230.720.000000       X      0       X      0            2.5 Q  4Q  3  1.5d75662049 912 9 4 0     6.0    4.0
 73 0.002567890 2.289E-36 5.852E-19.05140.052   16.59590.720.000000       X      0       X      0            2.5 Q  3Q  4  3.5d75662049 912 9 4 0     6.0    8.0
 73 0.002573560 5.698E-37 9.828E-20.04600.046   77.91530.720.000000       X      0       X      0            5.5 Q  7Q  8  6.5d75662049 912 9 4 0    12.0   14.0
 73 0.002610606 3.759E-37 7.123E-20.04440.045  125.38960.720.000000       X      0       X      0            6.5 Q  9Q  8  5.5d75662049 912 9 4 0    14.0   12.0
 73 0.002662285 4.855E-37 8.274E-20.04520.046  100.21930.720.000000       X      0       X      0            6.5 Q  8Q  9  7.5d75662049 912 9 4 0    14.0   16.0
 73 0.002687603 3.176E-37 6.210E-20.04370.044  153.28980.720.000000       X      0       X      0            7.5 Q 10Q  9  6.5d75662049 912 9 4 0    16.0   14.0
 73 0.002714912 2.007E-36 4.295E-19.04960.050   27.73690.720.000000       X      0       X      0            3.5 Q  4Q  5  4.5d75662049 912 9 4 0     8.0   10.0
 73 0.002732410 1.477E-36 3.409E-19.04810.048   41.64090.720.000000       X      0       X      0            3.5 Q  5Q  4  2.5d75662049 912 9 4 0     8.0    6.0
 73 0.002734518 4.072E-37 7.045E-20.04440.045  125.31080.720.000000       X      0       X      0            7.5 Q  9Q 10  8.5d75662049 912 9 4 0    16.0   18.0
 73 0.002749602 2.632E-37 5.435E-20.04310.044  183.97400.720.000000       X      0       X      0            8.5 Q 11Q 10  7.5d75662049 912 9 4 0    18.0   16.0
 73 0.002794500 3.368E-37 6.060E-20.04370.044  153.18850.720.000000       X      0       X      0            8.5 Q 10Q 11  9.5d75662049 912 9 4 0    18.0   20.0
 73 0.002800571 2.146E-37 4.779E-20.04240.044  217.44100.720.000000       X      0       X      0            9.5 Q 12Q 11  8.5d75662049 912 9 4 0    20.0   18.0
 73 0.002818253 1.708E-36 3.247E-19.04810.048   41.67130.720.000000       X      0       X      0            4.5 Q  5Q  6  5.5d75662049 912 9 4 0    10.0   12.0
 73 0.002843194 1.725E-37 4.229E-20.04170.043  253.68970.720.000000       X      0       X      0           10.5 Q 13Q 12  9.5d75662049 912 9 4 0    22.0   20.0
 73 0.002845125 2.750E-37 5.261E-20.04310.044  183.85120.720.000000       X      0       X      0            9.5 Q 11Q 12 10.5d75662049 912 9 4 0    20.0   22.0
 73 0.002847306 1.336E-36 2.790E-19.04700.047   58.40130.720.000000       X      0       X      0            4.5 Q  6Q  5  3.5d75662049 912 9 4 0    10.0    8.0
 73 0.002879345 1.368E-37 3.765E-20.04110.043  292.71890.720.000000       X      0       X      0           11.5 Q 14Q 13 10.5d75662049 912 9 4 0    24.0   22.0
 73 0.002888445 2.218E-37 4.608E-20.04240.044  217.29770.720.000000       X      0       X      0           10.5 Q 12Q 13 11.5d75662049 912 9 4 0    22.0   24.0
 73 0.002894956 1.433E-36 2.530E-19.04700.047   58.39690.720.000000       X      0       X      0            5.5 Q  6Q  7  6.5d75662049 912 9 4 0    12.0   14.0
 73 0.002910377 1.070E-37 3.368E-20.04040.042  334.52690.720.000000       X      0       X      0           12.5 Q 15Q 14 11.5d75662049 912 9 4 0    26.0   24.0
 73 0.002925951 1.768E-37 4.066E-20.04170.043  253.52650.720.000000       X      0       X      0           11.5 Q 13Q 14 12.5d75662049 912 9 4 0    24.0   26.0
 73 0.002926191 1.153E-36 2.268E-19.04600.046   77.94640.720.000000       X      0       X      0            5.5 Q  7Q  6  4.5d75662049 912 9 4 0    12.0   10.0
 73 0.002937292 8.271E-38 3.030E-20.03970.042  379.11230.720.000000       X      0       X      0           13.5 Q 16Q 15 12.5d75662049 912 9 4 0    28.0   26.0
 73 0.002954207 1.190E-36 2.019E-19.04600.046   77.91230.720.000000       X      0       X      0            6.5 Q  7Q  8  7.5d75662049 912 9 4 0    14.0   16.0
 73 0.002958754 1.392E-37 3.612E-20.04110.043  292.53620.720.000000       X      0       X      0           12.5 Q 14Q 15 13.5d75662049 912 9 4 0    26.0   28.0
 73 0.002960845 6.313E-38 2.740E-20.03890.041  426.47320.720.000000       X      0       X      0           14.5 Q 17Q 16 13.5d75662049 912 9 4 0    30.0   28.0
 73 0.002981616 4.758E-38 2.488E-20.03800.041  476.60800.720.000000       X      0       X      0           15.5 Q 18Q 17 14.5d75662049 912 9 4 0    32.0   30.0
 73 0.002983661 9.697E-37 1.858E-19.04520.046  100.27670.720.000000       X      0       X      0            6.5 Q  8Q  7  5.5d75662049 912 9 4 0    14.0   12.0
 73 0.002987697 1.084E-37 3.231E-20.04040.042  334.32510.720.000000       X      0       X      0           13.5 Q 15Q 16 14.5d75662049 912 9 4 0    28.0   30.0
 73 0.003000059 3.543E-38 2.269E-20.03700.040  529.51450.720.000000       X      0       X      0           16.5 Q 19Q 18 15.5d75662049 912 9 4 0    34.0   32.0
 73 0.003001393 9.796E-37 1.647E-19.04520.046  100.21630.720.000000       X      0       X      0            7.5 Q  8Q  9  8.5d75662049 912 9 4 0    16.0   18.0
 73 0.003013438 8.333E-38 2.903E-20.03970.042  378.89180.720.000000       X      0       X      0           14.5 Q 16Q 17 15.5d75662049 912 9 4 0    30.0   32.0
 73 0.003016540 2.605E-38 2.077E-20.03570.040  585.19080.720.000000       X      0       X      0           17.5 Q 20Q 19 16.5d75662049 912 9 4 0    36.0   34.0
 73 0.003027358 8.023E-37 1.543E-19.04440.045  125.39220.720.000000       X      0       X      0            7.5 Q  9Q  8  6.5d75662049 912 9 4 0    16.0   14.0
 73 0.003031340 1.892E-38 1.908E-20.03560.039  643.63470.720.000000       X      0       X      0           18.5 Q 21Q 20 17.5d75262049 912 9 4 0    38.0   36.0
 73 0.003036487 6.334E-38 2.623E-20.03890.041  426.23430.720.000000       X      0       X      0           15.5 Q 17Q 18 16.5d75662049 912 9 4 0    32.0   34.0
 73 0.003039893 7.997E-37 1.367E-19.04440.045  125.30780.720.000000       X      0       X      0            8.5 Q  9Q 10  9.5d75662049 912 9 4 0    18.0   20.0
 73 0.003044703 1.358E-38 1.760E-20.03550.039  704.84390.720.000000       X      0       X      0           19.5 Q 22Q 21 18.5d75262049 912 9 4 0    40.0   38.0
 73 0.003056815 9.623E-39 1.628E-20.03540.038  768.81610.720.000000       X      0       X      0           20.5 Q 23Q 22 19.5d75262049 912 9 4 0    42.0   40.0
 73 0.003057258 4.757E-38 2.381E-20.03800.041  476.35080.720.000000       X      0       X      0           16.5 Q 18Q 19 17.5d75662049 912 9 4 0    34.0   36.0
 73 0.003061668 6.550E-37 1.297E-19.04370.044  153.29250.720.000000       X      0       X      0            8.5 Q 10Q  9  7.5d75662049 912 9 4 0    18.0   16.0
 73 0.003067842 6.735E-39 1.510E-20.03530.037  835.54860.720.000000       X      0       X      0           21.5 Q 24Q 23 20.5d75262049 912 9 4 0    44.0   42.0
 73 0.003071932 6.473E-37 1.152E-19.04370.044  153.18540.720.000000       X      0       X      0            9.5 Q 10Q 11 10.5d75662049 912 9 4 0    20.0   22.0
 73 0.003076081 3.530E-38 2.172E-20.03700.040  529.23930.720.000000       X      0       X      0           17.5 Q 19Q 20 18.5d75662049 912 9 4 0    36.0   38.0
 73 0.003077916 4.657E-39 1.405E-20.03520.037  905.03880.720.000000       X      0       X      0           22.5 Q 25Q 24 21.5d75262049 912 9 4 0    46.0   44.0
 73 0.003087146 3.179E-39 1.310E-20.03510.036  977.28410.720.000000       X      0       X      0           23.5 Q 26Q 25 22.5d75252049 912 9 4 0    48.0   46.0
 73 0.003089294 5.288E-37 1.104E-19.04310.044  183.97670.720.000000       X      0       X      0            9.5 Q 11Q 10  8.5d75662049 912 9 4 0    20.0   18.0
 73 0.003093220 2.588E-38 1.987E-20.03570.040  584.89780.720.000000       X      0       X      0           18.5 Q 20Q 21 19.5d75662049 912 9 4 0    38.0   40.0
 73 0.003095635 2.144E-39 1.225E-20.03500.036 1052.28170.720.000000       X      0       X      0           24.5 Q 27Q 26 23.5d75252049 912 9 4 0    50.0   48.0
 73 0.003099027 5.194E-37 9.842E-20.04310.044  183.84810.720.000000       X      0       X      0           10.5 Q 11Q 12 11.5d75662049 912 9 4 0    22.0   24.0
 73 0.003103457 1.428E-39 1.148E-20.03490.036 1130.02840.720.000000       X      0       X      0           25.5 Q 28Q 27 24.5d75252049 912 9 4 0    52.0   50.0
 73 0.003108901 1.875E-38 1.826E-20.03560.039  643.32390.720.000000       X      0       X      0           19.5 Q 21Q 22 20.5d75262049 912 9 4 0    40.0   42.0
 73 0.003110689 9.388E-40 1.077E-20.03480.035 1210.52140.720.000000       X      0       X      0           26.5 Q 29Q 28 25.5d75252049 912 9 4 0    54.0   52.0
 73 0.003111986 4.222E-37 9.499E-20.04240.044  217.44380.720.000000       X      0       X      0           10.5 Q 12Q 11  9.5d75662049 912 9 4 0    22.0   20.0
 73 0.003117383 6.097E-40 1.013E-20.03470.035 1293.75740.720.000000       X      0       X      0           27.5 Q 30Q 29 26.5d75252049 912 9 4 0    56.0   54.0
 73 0.003122267 4.128E-37 8.496E-20.04240.044  217.29460.720.000000       X      0       X      0           11.5 Q 12Q 13 12.5d75662049 912 9 4 0    24.0   26.0
 73 0.003123311 1.342E-38 1.683E-20.03550.039  704.51550.720.000000       X      0       X      0           20.5 Q 22Q 23 21.5d75262049 912 9 4 0    42.0   44.0
 73 0.003123601 3.910E-40 9.549E-21.03470.034 1379.73310.720.000000       X      0       X      0           28.5 Q 31Q 30 27.5d75252049 912 9 4 0    58.0   56.0
 73 0.003129385 2.476E-40 9.016E-21.03460.034 1468.44520.720.000000       X      0       X      0           29.5 Q 32Q 31 28.5d75252049 912 9 4 0    60.0   58.0
 73 0.003130939 3.335E-37 8.255E-20.04170.043  253.69260.720.000000       X      0       X      0           11.5 Q 13Q 12 10.5d75662049 912 9 4 0    24.0   22.0
 73 0.003134775 1.549E-40 8.530E-21.03460.034 1559.89020.720.000000       X      0       X      0           30.5 Q 33Q 32 29.5d75222049 912 9 4 0    62.0   60.0
 73 0.003136600 9.482E-39 1.556E-20.03540.038  768.47010.720.000000       X      0       X      0           21.5 Q 23Q 24 22.5d75262049 912 9 4 0    44.0   46.0
 73 0.003139805 9.563E-41 8.076E-21.03460.034 1654.06440.720.000000       X      0       X      0           31.5 Q 34Q 33 30.5d65222049 912 9 4 0    64.0   62.0
 73 0.003142431 3.249E-37 7.408E-20.04170.043  253.52330.720.000000       X      0       X      0           12.5 Q 13Q 14 13.5d75662049 912 9 4 0    26.0   28.0
 73 0.003144509 5.833E-41 7.665E-21.03460.034 1750.96410.720.000000       X      0       X      0           32.5 Q 35Q 34 31.5d65222049 912 9 4 0    66.0   64.0
 73 0.003146984 2.606E-37 7.235E-20.04110.043  292.72180.720.000000       X      0       X      0           12.5 Q 14Q 13 11.5d75662049 912 9 4 0    26.0   24.0
 73 0.003148902 6.621E-39 1.442E-20.03530.037  835.18520.720.000000       X      0       X      0           22.5 Q 24Q 25 23.5d75262049 912 9 4 0    46.0   48.0
 73 0.003148912 3.512E-41 7.281E-21.03460.034 1850.58560.720.000000       X      0       X      0           33.5 Q 36Q 35 32.5d65222049 912 9 4 0    68.0   66.0
 73 0.003153041 2.088E-41 6.924E-21.03460.034 1952.92480.720.000000       X      0       X      0           34.5 Q 37Q 36 33.5d65222049 912 9 4 0    70.0   68.0
 73 0.003156917 1.226E-41 6.597E-21.03460.034 2057.97770.720.000000       X      0       X      0           35.5 Q 38Q 37 34.5d65222049 912 9 4 0    72.0   70.0
 73 0.003160110 2.531E-37 6.513E-20.04110.043  292.53300.720.000000       X      0       X      0           13.5 Q 14Q 15 14.5d75662049 912 9 4 0    28.0   30.0
 73 0.003160323 4.567E-39 1.341E-20.03520.037  904.65810.720.000000       X      0       X      0           23.5 Q 25Q 26 24.5d75262049 912 9 4 0    48.0   50.0
 73 0.003160563 7.107E-42 6.290E-21.03460.034 2165.74020.720.000000       X      0       X      0           36.5 Q 39Q 38 35.5d65222049 912 9 4 0    74.0   72.0
 73 0.003160730 2.015E-37 6.396E-20.04040.042  334.52980.720.000000       X      0       X      0           13.5 Q 15Q 14 12.5d75662049 912 9 4 0    28.0   26.0
 73 0.003163992 4.069E-42 6.007E-21.03460.034 2276.20790.720.000000       X      0       X      0           37.5 Q 40Q 39 36.5d65222049 912 9 4 0    76.0   74.0
 73 0.003167221 2.300E-42 5.741E-21.03460.034 2389.37670.720.000000       X      0       X      0           38.5 Q 41Q 40 37.5d65222049 912 9 4 0    78.0   76.0
 73 0.003170263 1.284E-42 5.495E-21.03460.034 2505.24180.720.000000       X      0       X      0           39.5 Q 42Q 41 38.5d65222049 912 9 4 0    80.0   78.0
 73 0.003170964 3.111E-39 1.250E-20.03510.036  976.88610.720.000000       X      0       X      0           24.5 Q 26Q 27 25.5d75252049 912 9 4 0    50.0   52.0
 73 0.003172618 1.541E-37 5.691E-20.03970.042  379.11520.720.000000       X      0       X      0           14.5 Q 16Q 15 13.5d75662049 912 9 4 0    30.0   28.0
 73 0.003173135 7.076E-43 5.262E-21.03460.034 2623.79880.720.000000       X      0       X      0           40.5 Q 43Q 42 39.5d65222049 912 9 4 0    82.0   80.0
 73 0.003175744 1.952E-37 5.771E-20.04040.042  334.32200.720.000000       X      0       X      0           14.5 Q 15Q 16 15.5d75662049 912 9 4 0    30.0   32.0
 73 0.003175850 3.851E-43 5.045E-21.03460.034 2745.04290.720.000000       X      0       X      0           41.5 Q 44Q 43 40.5d65222049 912 9 4 0    84.0   82.0
 73 0.003178412 2.070E-43 4.842E-21.03460.034 2868.96940.720.000000       X      0       X      0           42.5 Q 45Q 44 41.5d65222049 912 9 4 0    86.0   84.0
 73 0.003180837 1.098E-43 4.649E-21.03460.034 2995.57320.720.000000       X      0       X      0           43.5 Q 46Q 45 42.5d65222049 912 9 4 0    88.0   86.0
 73 0.003180907 2.093E-39 1.168E-20.03500.036 1051.86640.720.000000       X      0       X      0           25.5 Q 27Q 28 26.5d75252049 912 9 4 0    52.0   54.0
 73 0.003182989 1.165E-37 5.095E-20.03890.041  426.47620.720.000000       X      0       X      0           15.5 Q 17Q 16 14.5d75662049 912 9 4 0    32.0   30.0
 73 0.003183132 5.757E-44 4.472E-21.03460.034 3124.84950.720.000000       X      0       X      0           44.5 Q 47Q 46 43.5d65222049 912 9 4 0    90.0   88.0
 73 0.003185304 2.979E-44 4.303E-21.03460.034 3256.79290.720.000000       X      0       X      0           45.5 Q 48Q 47 44.5d65222049 912 9 4 0    92.0   90.0
 73 0.003187362 1.522E-44 4.143E-21.03460.034 3391.39840.720.000000       X      0       X      0           46.5 Q 49Q 48 45.5d65222049 912 9 4 0    94.0   92.0
 73 0.003189313 7.683E-45 3.993E-21.03460.034 3528.66050.720.000000       X      0       X      0           47.5 Q 50Q 49 46.5d65222049 912 9 4 0    96.0   94.0
 73 0.003189683 1.489E-37 5.148E-20.03970.042  378.88860.720.000000       X      0       X      0           15.5 Q 16Q 17 16.5d75662049 912 9 4 0    32.0   34.0
 73 0.003190217 1.390E-39 1.092E-20.03490.036 1129.59610.720.000000       X      0       X      0           26.5 Q 28Q 29 27.5d75252049 912 9 4 0    54.0   56.0
 73 0.003191161 3.829E-45 3.852E-21.03460.034 3668.57370.720.000000       X      0       X      0           48.5 Q 51Q 50 47.5d65222049 912 9 4 0    98.0   96.0
 73 0.003192105 8.714E-38 4.591E-20.03800.041  476.61100.720.000000       X      0       X      0           16.5 Q 18Q 17 15.5d75662049 912 9 4 0    34.0   32.0
 73 0.003192916 1.884E-45 3.716E-21.03460.034 3811.13250.720.000000       X      0       X      0           49.5 Q 52Q 51 48.5d65222049 912 9 4 0   100.0   98.0
 73 0.003194580 9.158E-46 3.589E-21.03460.034 3956.33120.720.000000       X      0       X      0           50.5 Q 53Q 52 49.5d65222049 912 9 4 0   102.0  100.0
 73 0.003196158 4.397E-46 3.470E-21.03460.034 4104.16400.720.000000       X      0       X      0           51.5 Q 54Q 53 50.5d65222049 912 9 4 0   104.0  102.0
 73 0.003197659 2.084E-46 3.356E-21.03460.034 4254.62500.720.000000       X      0       X      0           52.5 Q 55Q 54 51.5d65222049 912 9 4 0   106.0  104.0
 73 0.003198960 9.124E-40 1.025E-20.03480.035 1210.07190.720.000000       X      0       X      0           27.5 Q 29Q 30 28.5d75252049 912 9 4 0    56.0   58.0
 73 0.003199083 9.756E-47 3.247E-21.03460.034 4407.70820.720.000000       X      0       X      0           53.5 Q 56Q 55 52.5d65222049 912 9 4 0   108.0  106.0
 73 0.003200171 6.442E-38 4.156E-20.03700.040  529.51750.720.000000       X      0       X      0           17.5 Q 19Q 18 16.5d75662049 912 9 4 0    36.0   34.0
 73 0.003200434 4.511E-47 3.144E-21.03460.034 4563.40730.720.000000       X      0       X      0           54.5 Q 57Q 56 53.5d65222049 912 9 4 0   110.0  108.0
 73 0.003201718 2.060E-47 3.044E-21.03460.034 4721.71640.720.000000       X      0       X      0           55.5 Q 58Q 57 54.5d65222049 912 9 4 0   112.0  110.0
 73 0.003202199 1.124E-37 4.620E-20.03890.041  426.23110.720.000000       X      0       X      0           16.5 Q 17Q 18 17.5d75662049 912 9 4 0    34.0   36.0
 73 0.003202939 9.294E-48 2.952E-21.03460.034 4882.62880.720.000000       X      0       X      0           56.5 Q 59Q 58 55.5d65222049 912 9 4 0   114.0  112.0
 73 0.003204097 4.141E-48 2.863E-21.03460.034 5046.13830.720.000000       X      0       X      0           57.5 Q 60Q 59 56.5d65222049 912 9 4 0   116.0  114.0
 73 0.003205197 1.822E-48 2.778E-21.03460.034 5212.23830.720.000000       X      0       X      0           58.5 Q 61Q 60 57.5d65222049 912 9 4 0   118.0  116.0
 73 0.003206241 7.921E-49 2.698E-21.03460.034 5380.92200.720.000000       X      0       X      0           59.5 Q 62Q 61 58.5d64222049 912 9 4 0   120.0  118.0
 73 0.003207185 5.912E-40 9.633E-21.03470.035 1293.29080.720.000000       X      0       X      0           28.5 Q 30Q 31 29.5d75252049 912 9 4 0    58.0   60.0
 73 0.003207346 4.707E-38 3.780E-20.03570.040  585.19390.720.000000       X      0       X      0           18.5 Q 20Q 19 17.5d75662049 912 9 4 0    38.0   36.0
 73 0.003213503 8.388E-38 4.169E-20.03800.041  476.34760.720.000000       X      0       X      0           17.5 Q 18Q 19 18.5d75662049 912 9 4 0    36.0   38.0
 73 0.003213763 3.400E-38 3.454E-20.03560.039  643.63780.720.000000       X      0       X      0           19.5 Q 21Q 20 18.5d75262049 912 9 4 0    40.0   38.0
 73 0.003214947 3.783E-40 9.068E-21.03470.034 1379.24960.720.000000       X      0       X      0           29.5 Q 31Q 32 30.5d75252049 912 9 4 0    60.0   62.0
 73 0.003219524 2.428E-38 3.170E-20.03550.039  704.84700.720.000000       X      0       X      0           20.5 Q 22Q 21 19.5d75262049 912 9 4 0    42.0   40.0
 73 0.003222279 2.390E-40 8.551E-21.03460.034 1467.94470.720.000000       X      0       X      0           30.5 Q 32Q 33 31.5d75252049 912 9 4 0    62.0   64.0
 73 0.003223777 6.188E-38 3.779E-20.03700.040  529.23610.720.000000       X      0       X      0           18.5 Q 19Q 20 19.5d75662049 912 9 4 0    38.0   40.0
 73 0.003224721 1.712E-38 2.916E-20.03540.038  768.81910.720.000000       X      0       X      0           21.5 Q 23Q 22 20.5d75262049 912 9 4 0    44.0   42.0
 73 0.003227453 6.782E-36 3.056E-18.05700.057    2.71090.970.000000       X      0       X      0            1.5 Q  1Q  2  2.5d75662049 912 9 4 0     4.0    6.0
 73 0.003229224 1.492E-40 8.083E-21.03460.034 1559.37270.720.000000       X      0       X      0           31.5 Q 33Q 34 32.5d75222049 912 9 4 0    64.0   66.0
 73 0.003229427 1.194E-38 2.696E-20.03530.037  835.55160.720.000000       X      0       X      0           22.5 Q 24Q 23 21.5d75262049 912 9 4 0    46.0   44.0
 73 0.003233157 4.514E-38 3.442E-20.03570.040  584.89450.720.000000       X      0       X      0           19.5 Q 20Q 21 20.5d75662049 912 9 4 0    40.0   42.0
 73 0.003233697 8.220E-39 2.496E-20.03520.037  905.04190.720.000000       X      0       X      0           23.5 Q 25Q 24 22.5d75262049 912 9 4 0    48.0   46.0
 73 0.003235815 9.192E-41 7.646E-21.03460.034 1653.52990.720.000000       X      0       X      0           32.5 Q 34Q 35 33.5d65222049 912 9 4 0    66.0   68.0
 73 0.003237586 5.593E-39 2.320E-20.03510.036  977.28720.720.000000       X      0       X      0           24.5 Q 26Q 25 23.5d75252049 912 9 4 0    50.0   48.0
 73 0.003241139 3.759E-39 2.162E-20.03500.036 1052.28480.720.000000       X      0       X      0           25.5 Q 27Q 26 24.5d75252049 912 9 4 0    52.0   50.0
 73 0.003241766 3.254E-38 3.147E-20.03560.039  643.32070.720.000000       X      0       X      0           20.5 Q 21Q 22 21.5d75262049 912 9 4 0    42.0   44.0
 73 0.003242076 5.592E-41 7.241E-21.03460.034 1750.41270.720.000000       X      0       X      0           33.5 Q 35Q 36 34.5d65222049 912 9 4 0    68.0   70.0
 73 0.003244388 2.496E-39 2.019E-20.03490.036 1130.03150.720.000000       X      0       X      0           26.5 Q 28Q 27 25.5d75252049 912 9 4 0    54.0   52.0
 73 0.003247367 1.637E-39 1.890E-20.03480.035 1210.52450.720.000000       X      0       X      0           27.5 Q 29Q 28 26.5d75252049 912 9 4 0    56.0   54.0
 73 0.003248037 3.360E-41 6.872E-21.03460.034 1850.01730.720.000000       X      0       X      0           34.5 Q 36Q 37 35.5d65222049 912 9 4 0    70.0   72.0
 73 0.003249698 2.319E-38 2.889E-20.03550.039  704.51230.720.000000       X      0       X      0           21.5 Q 22Q 23 22.5d75262049 912 9 4 0    44.0   46.0
 73 0.003250105 1.061E-39 1.775E-20.03470.035 1293.76050.720.000000       X      0       X      0           28.5 Q 30Q 29 27.5d75252049 912 9 4 0    58.0   56.0
 73 0.003252624 6.784E-40 1.668E-20.03470.034 1379.73630.720.000000       X      0       X      0           29.5 Q 31Q 30 28.5d75252049 912 9 4 0    60.0   58.0
 73 0.003253721 1.993E-41 6.526E-21.03460.034 1952.33960.720.000000       X      0       X      0           35.5 Q 37Q 38 36.5d65222049 912 9 4 0    72.0   74.0
 73 0.003254945 4.288E-40 1.572E-20.03460.034 1468.44840.720.000000       X      0       X      0           30.5 Q 32Q 31 29.5d75252049 912 9 4 0    62.0   60.0
 73 0.003257033 1.633E-38 2.661E-20.03540.038  768.46680.720.000000       X      0       X      0           22.5 Q 23Q 24 23.5d75262049 912 9 4 0    46.0   48.0
 73 0.003257087 2.676E-40 1.483E-20.03460.034 1559.89330.720.000000       X      0       X      0           31.5 Q 33Q 32 30.5d65222049 912 9 4 0    64.0   62.0
 73 0.003259065 1.649E-40 1.402E-20.03460.034 1654.06750.720.000000       X      0       X      0           32.5 Q 34Q 33 31.5d65222049 912 9 4 0    66.0   64.0
 73 0.003259145 1.168E-41 6.210E-21.03460.034 2057.37570.720.000000       X      0       X      0           36.5 Q 38Q 39 37.5d65222049 912 9 4 0    74.0   76.0
 73 0.003260602 5.517E-36 1.720E-18.05380.054    8.24870.860.000000       X      0       X      0            2.5 Q  2Q  3  3.5d75662049 912 9 4 0     6.0    8.0
 73 0.003260896 1.004E-40 1.327E-20.03460.034 1750.96730.720.000000       X      0       X      0           33.5 Q 35Q 34 32.5d65222049 912 9 4 0    68.0   66.0
 73 0.003262587 6.035E-41 1.259E-20.03460.034 1850.58870.720.000000       X      0       X      0           34.5 Q 36Q 35 33.5d65222049 912 9 4 0    70.0   68.0
 73 0.003263848 1.136E-38 2.458E-20.03530.037  835.18190.720.000000       X      0       X      0           23.5 Q 24Q 25 24.5d75262049 912 9 4 0    48.0   50.0
 73 0.003264155 3.582E-41 1.196E-20.03460.034 1952.92790.720.000000       X      0       X      0           35.5 Q 37Q 36 34.5d65222049 912 9 4 0    72.0   70.0
 73 0.003264335 6.755E-42 5.911E-21.03460.034 2165.12140.720.000000       X      0       X      0           37.5 Q 39Q 40 38.5d65222049 912 9 4 0    76.0   78.0
 73 0.003265609 2.100E-41 1.137E-20.03460.034 2057.98080.720.000000       X      0       X      0           36.5 Q 38Q 37 35.5d65222049 912 9 4 0    74.0   72.0
 73 0.003266953 1.216E-41 1.083E-20.03460.034 2165.74330.720.000000       X      0       X      0           37.5 Q 39Q 38 36.5d65222049 912 9 4 0    76.0   74.0
 73 0.003268204 6.950E-42 1.033E-20.03460.034 2276.21110.720.000000       X      0       X      0           38.5 Q 40Q 39 37.5d65222049 912 9 4 0    78.0   76.0
 73 0.003269302 3.858E-42 5.636E-21.03460.034 2275.57240.720.000000       X      0       X      0           38.5 Q 40Q 41 39.5d65222049 912 9 4 0    78.0   80.0
 73 0.003269362 3.924E-42 9.856E-21.03460.034 2389.37980.720.000000       X      0       X      0           39.5 Q 41Q 40 38.5d65222049 912 9 4 0    80.0   78.0
 73 0.003270196 7.809E-39 2.278E-20.03520.037  904.65480.720.000000       X      0       X      0           24.5 Q 25Q 26 25.5d75262049 912 9 4 0    50.0   52.0
 73 0.003270433 2.187E-42 9.418E-21.03460.034 2505.24500.720.000000       X      0       X      0           40.5 Q 42Q 41 39.5d65222049 912 9 4 0    82.0   80.0
 73 0.003271427 1.204E-42 9.012E-21.03460.034 2623.80200.720.000000       X      0       X      0           41.5 Q 43Q 42 40.5d65222049 912 9 4 0    84.0   82.0
 73 0.003272351 6.546E-43 8.630E-21.03460.034 2745.04610.720.000000       X      0       X      0           42.5 Q 44Q 43 41.5d65222049 912 9 4 0    86.0   84.0
 73 0.003273204 3.515E-43 8.276E-21.03460.034 2868.97250.720.000000       X      0       X      0           43.5 Q 45Q 44 42.5d65222049 912 9 4 0    88.0   86.0
 73 0.003273995 1.863E-43 7.939E-21.03460.034 2995.57640.720.000000       X      0       X      0           44.5 Q 46Q 45 43.5d65222049 912 9 4 0    90.0   88.0
 73 0.003274062 2.176E-42 5.379E-21.03460.034 2388.72430.720.000000       X      0       X      0           39.5 Q 41Q 42 40.5d65222049 912 9 4 0    80.0   82.0
 73 0.003274725 9.754E-44 7.625E-21.03460.034 3124.85270.720.000000       X      0       X      0           45.5 Q 47Q 46 44.5d65222049 912 9 4 0    92.0   90.0
 73 0.003275399 5.044E-44 7.333E-21.03460.034 3256.79610.720.000000       X      0       X      0           46.5 Q 48Q 47 45.5d65222049 912 9 4 0    94.0   92.0
 73 0.003276023 2.575E-44 7.053E-21.03460.034 3391.40160.720.000000       X      0       X      0           47.5 Q 49Q 48 46.5d65222049 912 9 4 0    96.0   94.0
 73 0.003276130 5.303E-39 2.116E-20.03510.036  976.88290.720.000000       X      0       X      0           25.5 Q 26Q 27 26.5d75252049 912 9 4 0    52.0   54.0
 73 0.003276597 1.298E-44 6.789E-21.03460.034 3528.66370.720.000000       X      0       X      0           48.5 Q 50Q 49 47.5d65222049 912 9 4 0    98.0   96.0
 73 0.003277124 6.465E-45 6.544E-21.03460.034 3668.57690.720.000000       X      0       X      0           49.5 Q 51Q 50 48.5d65222049 912 9 4 0   100.0   98.0
 73 0.003277607 3.180E-45 6.312E-21.03460.034 3811.13570.720.000000       X      0       X      0           50.5 Q 52Q 51 49.5d65222049 912 9 4 0   102.0  100.0
 73 0.003278051 1.544E-45 6.090E-21.03460.034 3956.33440.720.000000       X      0       X      0           51.5 Q 53Q 52 50.5d65222049 912 9 4 0   104.0  102.0
 73 0.003278455 7.407E-46 5.882E-21.03460.034 4104.16720.720.000000       X      0       X      0           52.5 Q 54Q 53 51.5d65222049 912 9 4 0   106.0  104.0
 73 0.003278635 1.212E-42 5.139E-21.03460.034 2504.57260.720.000000       X      0       X      0           40.5 Q 42Q 43 41.5d65222049 912 9 4 0    82.0   84.0
 73 0.003278822 3.509E-46 5.684E-21.03460.034 4254.62820.720.000000       X      0       X      0           53.5 Q 55Q 54 52.5d65222049 912 9 4 0   108.0  106.0
 73 0.003279155 1.642E-46 5.498E-21.03460.034 4407.71140.720.000000       X      0       X      0           54.5 Q 56Q 55 53.5d65222049 912 9 4 0   110.0  108.0
 73 0.003279455 7.586E-47 5.319E-21.03460.034 4563.41050.720.000000       X      0       X      0           55.5 Q 57Q 56 54.5d65222049 912 9 4 0   112.0  110.0
 73 0.003279726 3.463E-47 5.151E-21.03460.034 4721.71960.720.000000       X      0       X      0           56.5 Q 58Q 57 55.5d65222049 912 9 4 0   114.0  112.0
 73 0.003279966 1.561E-47 4.990E-21.03460.034 4882.63200.720.000000       X      0       X      0           57.5 Q 59Q 58 56.5d65222049 912 9 4 0   116.0  114.0
 73 0.003280176 6.950E-48 4.835E-21.03460.034 5046.14150.720.000000       X      0       X      0           58.5 Q 60Q 59 57.5d65222049 912 9 4 0   118.0  116.0
 73 0.003280363 3.057E-48 4.690E-21.03460.034 5212.24150.720.000000       X      0       X      0           59.5 Q 61Q 60 58.5d65222049 912 9 4 0   120.0  118.0
 73 0.003281690 3.558E-39 1.972E-20.03500.036 1051.86320.720.000000       X      0       X      0           26.5 Q 27Q 28 27.5d75252049 912 9 4 0    54.0   56.0
 73 0.003283025 6.665E-43 4.915E-21.03460.034 2623.11280.720.000000       X      0       X      0           41.5 Q 43Q 44 42.5d65222049 912 9 4 0    84.0   86.0
 73 0.003283115 4.282E-36 1.050E-18.05140.052   16.59270.720.000000       X      0       X      0            3.5 Q  3Q  4  4.5d75662049 912 9 4 0     8.0   10.0
 73 0.003286917 2.358E-39 1.841E-20.03490.036 1129.59280.720.000000       X      0       X      0           27.5 Q 28Q 29 28.5d75252049 912 9 4 0    56.0   58.0
 73 0.003287251 3.619E-43 4.703E-21.03460.034 2744.34020.720.000000       X      0       X      0           42.5 Q 44Q 45 43.5d65222049 912 9 4 0    86.0   88.0
 73 0.003291320 1.941E-43 4.507E-21.03460.034 2868.24990.720.000000       X      0       X      0           43.5 Q 45Q 46 44.5d65222049 912 9 4 0    88.0   90.0
 73 0.003291841 1.543E-39 1.722E-20.03480.035 1210.06860.720.000000       X      0       X      0           28.5 Q 29Q 30 29.5d75252049 912 9 4 0    58.0   60.0
 73 0.003295246 1.028E-43 4.323E-21.03460.034 2994.83700.720.000000       X      0       X      0           44.5 Q 46Q 47 45.5d65222049 912 9 4 0    90.0   92.0
 73 0.003296491 9.978E-40 1.615E-20.03470.035 1293.28750.720.000000       X      0       X      0           29.5 Q 30Q 31 30.5d75252049 912 9 4 0    60.0   62.0
 73 0.003299032 5.373E-44 4.147E-21.03460.034 3124.09650.720.000000       X      0       X      0           45.5 Q 47Q 48 46.5d65222049 912 9 4 0    92.0   94.0
 73 0.003299219 3.356E-36 6.982E-19.04960.050   27.73360.720.000000       X      0       X      0            4.5 Q  4Q  5  5.5d75662049 912 9 4 0    10.0   12.0
 73 0.003300894 6.371E-40 1.518E-20.03470.034 1379.24630.720.000000       X      0       X      0           30.5 Q 31Q 32 31.5d75252049 912 9 4 0    62.0   64.0
 73 0.003302688 2.774E-44 3.982E-21.03460.034 3256.02330.720.000000       X      0       X      0           46.5 Q 48Q 49 47.5d65222049 912 9 4 0    94.0   96.0
 73 0.003305070 4.018E-40 1.429E-20.03460.034 1467.94140.720.000000       X      0       X      0           31.5 Q 32Q 33 32.5d75252049 912 9 4 0    64.0   66.0
 73 0.003306224 1.414E-44 3.827E-21.03460.034 3390.61200.720.000000       X      0       X      0           47.5 Q 49Q 50 48.5d65222049 912 9 4 0    96.0   98.0
 73 0.003309039 2.502E-40 1.347E-20.03460.034 1559.36930.720.000000       X      0       X      0           32.5 Q 33Q 34 33.5d65222049 912 9 4 0    66.0   68.0
 73 0.003309646 7.121E-45 3.682E-21.03460.034 3527.85740.720.000000       X      0       X      0           48.5 Q 50Q 51 49.5d65222049 912 9 4 0    98.0  100.0
 73 0.003311301 2.659E-36 4.950E-19.04810.048   41.66800.720.000000       X      0       X      0            5.5 Q  5Q  6  6.5d75662049 912 9 4 0    12.0   14.0
 73 0.003312818 1.539E-40 1.272E-20.03460.034 1653.52660.720.000000       X      0       X      0           33.5 Q 34Q 35 34.5d65222049 912 9 4 0    68.0   70.0
 73 0.003312962 3.540E-45 3.543E-21.03460.034 3667.75390.720.000000       X      0       X      0           49.5 Q 51Q 52 50.5d65222049 912 9 4 0   100.0  102.0
 73 0.003316174 1.738E-45 3.413E-21.03460.034 3810.29600.720.000000       X      0       X      0           50.5 Q 52Q 53 51.5d65222049 912 9 4 0   102.0  104.0
 73 0.003316424 9.351E-41 1.203E-20.03460.034 1750.40940.720.000000       X      0       X      0           34.5 Q 35Q 36 35.5d65222049 912 9 4 0    70.0   72.0
 73 0.003319290 8.428E-46 3.289E-21.03460.034 3955.47800.720.000000       X      0       X      0           51.5 Q 53Q 54 52.5d65222049 912 9 4 0   104.0  106.0
 73 0.003319870 5.609E-41 1.140E-20.03460.034 1850.01400.720.000000       X      0       X      0           35.5 Q 36Q 37 36.5d65222049 912 9 4 0    72.0   74.0
 73 0.003320721 2.122E-36 3.683E-19.04700.047   58.39360.720.000000       X      0       X      0            6.5 Q  6Q  7  7.5d75662049 912 9 4 0    14.0   16.0
 73 0.003322318 4.036E-46 3.173E-21.03460.034 4103.29410.720.000000       X      0       X      0           52.5 Q 54Q 55 53.5d65222049 912 9 4 0   106.0  108.0
 73 0.003323169 3.323E-41 1.081E-20.03460.034 1952.33630.720.000000       X      0       X      0           36.5 Q 37Q 38 37.5d65222049 912 9 4 0    74.0   76.0
 73 0.003325257 1.909E-46 3.062E-21.03460.034 4253.73840.720.000000       X      0       X      0           53.5 Q 55Q 56 54.5d65222049 912 9 4 0   108.0  110.0
 73 0.003326331 1.944E-41 1.027E-20.03460.034 2057.37240.720.000000       X      0       X      0           37.5 Q 38Q 39 38.5d65222049 912 9 4 0    76.0   78.0
 73 0.003328116 8.915E-47 2.958E-21.03460.034 4406.80480.720.000000       X      0       X      0           54.5 Q 56Q 57 55.5d65222049 912 9 4 0   110.0  112.0
 73 0.003328296 1.698E-36 2.841E-19.04600.046   77.90900.720.000000       X      0       X      0            7.5 Q  7Q  8  8.5d75662049 912 9 4 0    16.0   18.0
 73 0.003329367 1.123E-41 9.767E-21.03460.034 2165.11810.720.000000       X      0       X      0           38.5 Q 39Q 40 39.5d65222049 912 9 4 0    78.0   80.0
 73 0.003330894 4.112E-47 2.857E-21.03460.034 4562.48730.720.000000       X      0       X      0           55.5 Q 57Q 58 56.5d65222049 912 9 4 0   112.0  114.0
 73 0.003332285 6.406E-42 9.298E-21.03460.034 2275.56900.720.000000       X      0       X      0           39.5 Q 40Q 41 40.5d65222049 912 9 4 0    80.0   82.0
 73 0.003333600 1.873E-47 2.762E-21.03460.034 4720.77960.720.000000       X      0       X      0           56.5 Q 58Q 59 57.5d65222049 912 9 4 0   114.0  116.0
 73 0.003334547 1.359E-36 2.257E-19.04520.046  100.21300.720.000000       X      0       X      0            8.5 Q  8Q  9  9.5d75662049 912 9 4 0    18.0   20.0
 73 0.003335094 3.609E-42 8.864E-21.03460.034 2388.72090.720.000000       X      0       X      0           40.5 Q 41Q 42 41.5d65222049 912 9 4 0    82.0   84.0
 73 0.003336238 8.428E-48 2.671E-21.03460.034 4881.67540.720.000000       X      0       X      0           57.5 Q 59Q 60 58.5d65222049 912 9 4 0   116.0  118.0
 73 0.003337799 2.007E-42 8.458E-21.03460.034 2504.56930.720.000000       X      0       X      0           41.5 Q 42Q 43 42.5d65222049 912 9 4 0    84.0   86.0
 73 0.003338810 3.747E-48 2.586E-21.03460.034 5045.16820.720.000000       X      0       X      0           58.5 Q 60Q 61 59.5d64222049 912 9 4 0   118.0  120.0
 73 0.003339817 1.085E-36 1.834E-19.04440.045  125.30440.720.000000       X      0       X      0            9.5 Q  9Q 10 10.5d75662049 912 9 4 0    20.0   22.0
 73 0.003340411 1.103E-42 8.083E-21.03460.034 2623.10950.720.000000       X      0       X      0           42.5 Q 43Q 44 43.5d65222049 912 9 4 0    86.0   88.0
 73 0.003342936 5.983E-43 7.726E-21.03460.034 2744.33690.720.000000       X      0       X      0           43.5 Q 44Q 45 44.5d65222049 912 9 4 0    88.0   90.0
 73 0.003344337 8.621E-37 1.519E-19.04370.044  153.18210.720.000000       X      0       X      0           10.5 Q 10Q 11 11.5d75662049 912 9 4 0    22.0   24.0
 73 0.003345378 3.204E-43 7.393E-21.03460.034 2868.24660.720.000000       X      0       X      0           44.5 Q 45Q 46 45.5d65222049 912 9 4 0    90.0   92.0
 73 0.003347739 1.695E-43 7.083E-21.03460.034 2994.83370.720.000000       X      0       X      0           45.5 Q 46Q 47 46.5d65222049 912 9 4 0    92.0   94.0
 73 0.003348276 6.812E-37 1.278E-19.04310.044  183.84480.720.000000       X      0       X      0           11.5 Q 11Q 12 12.5d75662049 912 9 4 0    24.0   26.0
 73 0.003350031 8.856E-44 6.791E-21.03460.034 3124.09320.720.000000       X      0       X      0           46.5 Q 47Q 48 47.5d65222049 912 9 4 0    94.0   96.0
 73 0.003351749 5.345E-37 1.090E-19.04240.044  217.29120.720.000000       X      0       X      0           12.5 Q 12Q 13 13.5d75662049 912 9 4 0    26.0   28.0
 73 0.003352249 4.568E-44 6.517E-21.03460.034 3256.01990.720.000000       X      0       X      0           47.5 Q 48Q 49 48.5d65222049 912 9 4 0    96.0   98.0
 73 0.003354407 2.327E-44 6.259E-21.03460.034 3390.60870.720.000000       X      0       X      0           48.5 Q 49Q 50 49.5d65222049 912 9 4 0    98.0  100.0
 73 0.003354851 4.160E-37 9.404E-20.04170.043  253.52000.720.000000       X      0       X      0           13.5 Q 13Q 14 14.5d75662049 912 9 4 0    28.0   30.0
 73 0.003356502 1.170E-44 6.012E-21.03460.034 3527.85400.720.000000       X      0       X      0           49.5 Q 50Q 51 50.5d65222049 912 9 4 0   100.0  102.0
 73 0.003357316 8.200E-48 5.742E-21.03460.034 5046.14480.720.000000       X      0       X      0           59.5 Q 60Q 59 58.5d65222049 912 9 4 0   120.0  118.0
 73 0.003357646 3.211E-37 8.194E-20.04110.043  292.52960.720.000000       X      0       X      0           14.5 Q 14Q 15 15.5d75662049 912 9 4 0    30.0   32.0
 73 0.003358070 1.843E-47 5.928E-21.03460.034 4882.63530.720.000000       X      0       X      0           58.5 Q 59Q 58 57.5d65222049 912 9 4 0   118.0  116.0
 73 0.003358543 5.816E-45 5.787E-21.03460.034 3667.75050.720.000000       X      0       X      0           50.5 Q 51Q 52 51.5d65222049 912 9 4 0   102.0  104.0
 73 0.003358827 4.090E-47 6.121E-21.03460.034 4721.72280.720.000000       X      0       X      0           57.5 Q 58Q 57 56.5d65222049 912 9 4 0   116.0  114.0
 73 0.003359591 8.966E-47 6.325E-21.03460.034 4563.41380.720.000000       X      0       X      0           56.5 Q 57Q 56 55.5d65222049 912 9 4 0   114.0  112.0
 73 0.003360191 2.455E-37 7.200E-20.04040.042  334.31860.720.000000       X      0       X      0           15.5 Q 15Q 16 16.5d75662049 912 9 4 0    32.0   34.0
 73 0.003360361 1.942E-46 6.543E-21.03460.034 4407.71460.720.000000       X      0       X      0           55.5 Q 56Q 55 54.5d65222049 912 9 4 0   112.0  110.0
 73 0.003360528 2.853E-45 5.568E-21.03460.034 3810.29260.720.000000       X      0       X      0           51.5 Q 52Q 53 52.5d65222049 912 9 4 0   104.0  106.0
 73 0.003361139 4.152E-46 6.769E-21.03460.034 4254.63150.720.000000       X      0       X      0           54.5 Q 55Q 54 53.5d65222049 912 9 4 0   110.0  108.0
 73 0.003361926 8.773E-46 7.011E-21.03460.034 4104.17050.720.000000       X      0       X      0           53.5 Q 54Q 53 52.5d65222049 912 9 4 0   108.0  106.0
 73 0.003362460 1.382E-45 5.361E-21.03460.034 3955.47460.720.000000       X      0       X      0           52.5 Q 53Q 54 53.5d65222049 912 9 4 0   106.0  108.0
 73 0.003362520 1.859E-37 6.376E-20.03970.042  378.88520.720.000000       X      0       X      0           16.5 Q 16Q 17 17.5d75662049 912 9 4 0    34.0   36.0
 73 0.003362716 1.830E-45 7.263E-21.03460.034 3956.33770.720.000000       X      0       X      0           52.5 Q 53Q 52 51.5d65222049 912 9 4 0   106.0  104.0
 73 0.003363517 3.771E-45 7.532E-21.03460.034 3811.13900.720.000000       X      0       X      0           51.5 Q 52Q 51 50.5d65222049 912 9 4 0   104.0  102.0
 73 0.003364327 7.673E-45 7.815E-21.03460.034 3668.58020.720.000000       X      0       X      0           50.5 Q 51Q 50 49.5d65222049 912 9 4 0   102.0  100.0
 73 0.003364344 6.615E-46 5.169E-21.03460.034 4103.29070.720.000000       X      0       X      0           53.5 Q 54Q 55 54.5d65222049 912 9 4 0   108.0  110.0
 73 0.003364671 1.394E-37 5.688E-20.03890.041  426.22770.720.000000       X      0       X      0           17.5 Q 17Q 18 18.5d75662049 912 9 4 0    36.0   38.0
 73 0.003365145 1.543E-44 8.123E-21.03460.034 3528.66690.720.000000       X      0       X      0           49.5 Q 50Q 49 48.5d65222049 912 9 4 0   100.0   98.0
 73 0.003365972 3.061E-44 8.437E-21.03460.034 3391.40490.720.000000       X      0       X      0           48.5 Q 49Q 48 47.5d65222049 912 9 4 0    98.0   96.0
 73 0.003366185 3.126E-46 4.985E-21.03460.034 4253.73500.720.000000       X      0       X      0           54.5 Q 55Q 56 55.5d65222049 912 9 4 0   110.0  112.0
 73 0.003366669 1.035E-37 5.106E-20.03800.041  476.34420.720.000000       X      0       X      0           18.5 Q 18Q 19 19.5d75662049 912 9 4 0    38.0   40.0
 73 0.003366813 6.000E-44 8.776E-21.03460.034 3256.79940.720.000000       X      0       X      0           47.5 Q 48Q 47 46.5d65222049 912 9 4 0    96.0   94.0
 73 0.003367660 1.162E-43 9.140E-21.03460.034 3124.85590.720.000000       X      0       X      0           46.5 Q 47Q 46 45.5d65222049 912 9 4 0    94.0   92.0
 73 0.003367980 1.459E-46 4.810E-21.03460.034 4406.80140.720.000000       X      0       X      0           55.5 Q 56Q 57 56.5d65222049 912 9 4 0   112.0  114.0
 73 0.003368524 2.221E-43 9.525E-21.03460.034 2995.57970.720.000000       X      0       X      0           45.5 Q 46Q 45 44.5d65222049 912 9 4 0    92.0   90.0
 73 0.003368537 7.592E-38 4.602E-20.03700.040  529.23270.720.000000       X      0       X      0           19.5 Q 19Q 20 20.5d75662049 912 9 4 0    40.0   42.0
 73 0.003369394 4.194E-43 9.937E-21.03460.034 2868.97580.720.000000       X      0       X      0           44.5 Q 45Q 44 43.5d65222049 912 9 4 0    90.0   88.0
 73 0.003369735 6.727E-47 4.645E-21.03460.034 4562.48390.720.000000       X      0       X      0           56.5 Q 57Q 58 57.5d65222049 912 9 4 0   114.0  116.0
 73 0.003370282 7.820E-43 1.038E-20.03460.034 2745.04940.720.000000       X      0       X      0           43.5 Q 44Q 43 42.5d65222049 912 9 4 0    88.0   86.0
 73 0.003370288 5.512E-38 4.172E-20.03570.040  584.89120.720.000000       X      0       X      0           20.5 Q 20Q 21 21.5d75662049 912 9 4 0    42.0   44.0
 73 0.003371186 1.440E-42 1.085E-20.03460.034 2623.80520.720.000000       X      0       X      0           42.5 Q 43Q 42 41.5d65222049 912 9 4 0    86.0   84.0
 73 0.003371449 3.063E-47 4.488E-21.03460.034 4720.77620.720.000000       X      0       X      0           57.5 Q 58Q 59 58.5d65222049 912 9 4 0   116.0  118.0
 73 0.003371943 3.957E-38 3.800E-20.03560.039  643.31730.720.000000       X      0       X      0           21.5 Q 21Q 22 22.5d75262049 912 9 4 0    44.0   46.0
 73 0.003372103 2.618E-42 1.135E-20.03460.034 2505.24820.720.000000       X      0       X      0           41.5 Q 42Q 41 40.5d65222049 912 9 4 0    84.0   82.0
 73 0.003373037 4.702E-42 1.189E-20.03460.034 2389.38310.720.000000       X      0       X      0           40.5 Q 41Q 40 39.5d65222049 912 9 4 0    82.0   80.0
 73 0.003373127 1.377E-47 4.338E-21.03460.034 4881.67200.720.000000       X      0       X      0           58.5 Q 59Q 60 59.5d65222049 912 9 4 0   118.0  120.0
 73 0.003373507 2.809E-38 3.475E-20.03550.039  704.50890.720.000000       X      0       X      0           22.5 Q 22Q 23 23.5d75262049 912 9 4 0    46.0   48.0
 73 0.003373987 8.340E-42 1.247E-20.03460.034 2276.21440.720.000000       X      0       X      0           39.5 Q 40Q 39 38.5d65222049 912 9 4 0    80.0   78.0
 73 0.003374958 1.461E-41 1.310E-20.03460.034 2165.74660.720.000000       X      0       X      0           38.5 Q 39Q 38 37.5d65222049 912 9 4 0    78.0   76.0
 73 0.003374995 1.970E-38 3.187E-20.03540.038  768.46350.720.000000       X      0       X      0           23.5 Q 23Q 24 24.5d75262049 912 9 4 0    48.0   50.0
 73 0.003375949 2.527E-41 1.377E-20.03460.034 2057.98410.720.000000       X      0       X      0           37.5 Q 38Q 37 36.5d65222049 912 9 4 0    76.0   74.0
 73 0.003376416 1.366E-38 2.935E-20.03530.037  835.17850.720.000000       X      0       X      0           24.5 Q 24Q 25 25.5d75262049 912 9 4 0    50.0   52.0
 73 0.003376963 4.317E-41 1.450E-20.03460.034 1952.93120.720.000000       X      0       X      0           36.5 Q 37Q 36 35.5d65222049 912 9 4 0    74.0   72.0
 73 0.003377773 9.365E-39 2.713E-20.03520.037  904.65140.720.000000       X      0       X      0           25.5 Q 25Q 26 26.5d75262049 912 9 4 0    52.0   54.0
 73 0.003378004 7.284E-41 1.530E-20.03460.034 1850.59200.720.000000       X      0       X      0           35.5 Q 36Q 35 34.5d65222049 912 9 4 0    72.0   70.0
 73 0.003379071 1.214E-40 1.616E-20.03460.034 1750.97050.720.000000       X      0       X      0           34.5 Q 35Q 34 33.5d65222049 912 9 4 0    70.0   68.0
 73 0.003379078 6.341E-39 2.514E-20.03510.036  976.87950.720.000000       X      0       X      0           26.5 Q 26Q 27 27.5d75252049 912 9 4 0    54.0   56.0
 73 0.003380165 1.998E-40 1.710E-20.03460.034 1654.07080.720.000000       X      0       X      0           33.5 Q 34Q 33 32.5d65222049 912 9 4 0    68.0   66.0
 73 0.003380335 4.243E-39 2.335E-20.03500.036 1051.85980.720.000000       X      0       X      0           27.5 Q 27Q 28 28.5d75252049 912 9 4 0    56.0   58.0
 73 0.003381293 3.247E-40 1.811E-20.03460.034 1559.89660.720.000000       X      0       X      0           32.5 Q 33Q 32 31.5d65222049 912 9 4 0    66.0   64.0
 73 0.003381546 2.804E-39 2.175E-20.03490.036 1129.58940.720.000000       X      0       X      0           28.5 Q 28Q 29 29.5d75252049 912 9 4 0    58.0   60.0
 73 0.003382457 5.213E-40 1.923E-20.03460.034 1468.45160.720.000000       X      0       X      0           31.5 Q 32Q 31 30.5d65252049 912 9 4 0    64.0   62.0
 73 0.003382720 1.832E-39 2.032E-20.03480.035 1210.06520.720.000000       X      0       X      0           29.5 Q 29Q 30 30.5d75252049 912 9 4 0    60.0   62.0
 73 0.003383658 8.266E-40 2.045E-20.03470.034 1379.73950.720.000000       X      0       X      0           30.5 Q 31Q 30 29.5d75252049 912 9 4 0    62.0   60.0
 73 0.003383854 1.182E-39 1.901E-20.03470.035 1293.28420.720.000000       X      0       X      0           30.5 Q 30Q 31 31.5d75252049 912 9 4 0    62.0   64.0
 73 0.003384905 1.295E-39 2.181E-20.03470.035 1293.76380.720.000000       X      0       X      0           29.5 Q 30Q 29 28.5d75252049 912 9 4 0    60.0   58.0
 73 0.003384958 7.531E-40 1.782E-20.03470.034 1379.24290.720.000000       X      0       X      0           31.5 Q 31Q 32 32.5d75252049 912 9 4 0    64.0   66.0
 73 0.003386029 4.741E-40 1.675E-20.03460.034 1467.93800.720.000000       X      0       X      0           32.5 Q 32Q 33 33.5d65252049 912 9 4 0    66.0   68.0
 73 0.003386196 2.004E-39 2.330E-20.03480.035 1210.52780.720.000000       X      0       X      0           28.5 Q 29Q 28 27.5d75252049 912 9 4 0    58.0   56.0
 73 0.003387077 2.947E-40 1.576E-20.03460.034 1559.36600.720.000000       X      0       X      0           33.5 Q 33Q 34 34.5d65222049 912 9 4 0    68.0   70.0
 73 0.003387540 3.064E-39 2.495E-20.03490.036 1130.03480.720.000000       X      0       X      0           27.5 Q 28Q 27 26.5d75252049 912 9 4 0    56.0   54.0
 73 0.003388094 1.810E-40 1.486E-20.03460.034 1653.52320.720.000000       X      0       X      0           34.5 Q 34Q 35 35.5d65222049 912 9 4 0    70.0   72.0
 73 0.003388944 4.627E-39 2.679E-20.03500.036 1052.28800.720.000000       X      0       X      0           26.5 Q 27Q 26 25.5d75252049 912 9 4 0    54.0   52.0
 73 0.003389091 1.098E-40 1.404E-20.03460.034 1750.40600.720.000000       X      0       X      0           35.5 Q 35Q 36 36.5d65222049 912 9 4 0    72.0   74.0
 73 0.003390069 6.575E-41 1.328E-20.03460.034 1850.01060.720.000000       X      0       X      0           36.5 Q 36Q 37 37.5d65222049 912 9 4 0    74.0   76.0
 73 0.003390416 6.905E-39 2.884E-20.03510.036  977.29050.720.000000       X      0       X      0           25.5 Q 26Q 25 24.5d75252049 912 9 4 0    52.0   50.0
 73 0.003391023 3.890E-41 1.258E-20.03460.034 1952.33290.720.000000       X      0       X      0           37.5 Q 37Q 38 38.5d65222049 912 9 4 0    76.0   78.0
 73 0.003391960 2.272E-41 1.193E-20.03460.034 2057.36900.720.000000       X      0       X      0           38.5 Q 38Q 39 39.5d65222049 912 9 4 0    78.0   80.0
 73 0.003391963 1.018E-38 3.113E-20.03520.037  905.04510.720.000000       X      0       X      0           24.5 Q 25Q 24 23.5d75262049 912 9 4 0    50.0   48.0
 73 0.003392881 1.311E-41 1.133E-20.03460.034 2165.11470.720.000000       X      0       X      0           39.5 Q 39Q 40 40.5d65222049 912 9 4 0    80.0   82.0
 73 0.003393591 1.484E-38 3.373E-20.03530.037  835.55480.720.000000       X      0       X      0           23.5 Q 24Q 23 22.5d75262049 912 9 4 0    48.0   46.0
 73 0.003393785 7.470E-42 1.077E-20.03460.034 2275.56560.720.000000       X      0       X      0           40.5 Q 40Q 41 41.5d65222049 912 9 4 0    82.0   84.0
 73 0.003394675 4.203E-42 1.026E-20.03460.034 2388.71750.720.000000       X      0       X      0           41.5 Q 41Q 42 42.5d65222049 912 9 4 0    84.0   86.0
 73 0.003395319 2.137E-38 3.666E-20.03540.038  768.82230.720.000000       X      0       X      0           22.5 Q 23Q 22 21.5d75262049 912 9 4 0    46.0   44.0
 73 0.003395549 2.335E-42 9.776E-21.03460.034 2504.56590.720.000000       X      0       X      0           42.5 Q 42Q 43 43.5d65222049 912 9 4 0    86.0   88.0
 73 0.003396413 1.281E-42 9.326E-21.03460.034 2623.10610.720.000000       X      0       X      0           43.5 Q 43Q 44 44.5d65222049 912 9 4 0    88.0   90.0
 73 0.003397157 3.042E-38 4.000E-20.03550.039  704.85020.720.000000       X      0       X      0           21.5 Q 22Q 21 20.5d75262049 912 9 4 0    44.0   42.0
 73 0.003397264 6.946E-43 8.913E-21.03460.034 2744.33350.720.000000       X      0       X      0           44.5 Q 44Q 45 45.5d65222049 912 9 4 0    90.0   92.0
 73 0.003398104 3.716E-43 8.522E-21.03460.034 2868.24320.720.000000       X      0       X      0           45.5 Q 45Q 46 46.5d65222049 912 9 4 0    92.0   94.0
 73 0.003398935 1.964E-43 8.156E-21.03460.034 2994.83030.720.000000       X      0       X      0           46.5 Q 46Q 47 47.5d65222049 912 9 4 0    94.0   96.0
 73 0.003399122 4.282E-38 4.382E-20.03560.039  643.64100.720.000000       X      0       X      0           20.5 Q 21Q 20 19.5d75262049 912 9 4 0    42.0   40.0
 73 0.003399755 1.025E-43 7.812E-21.03460.034 3124.08980.720.000000       X      0       X      0           47.5 Q 47Q 48 48.5d65222049 912 9 4 0    96.0   98.0
 73 0.003400566 5.283E-44 7.490E-21.03460.034 3256.01650.720.000000       X      0       X      0           48.5 Q 48Q 49 49.5d65222049 912 9 4 0    98.0  100.0
 73 0.003401233 5.959E-38 4.821E-20.03570.040  585.19710.720.000000       X      0       X      0           19.5 Q 20Q 19 18.5d75662049 912 9 4 0    40.0   38.0
 73 0.003401366 2.689E-44 7.187E-21.03460.034 3390.60530.720.000000       X      0       X      0           49.5 Q 49Q 50 50.5d65222049 912 9 4 0   100.0  102.0
 73 0.003402160 1.352E-44 6.905E-21.03460.034 3527.85060.720.000000       X      0       X      0           50.5 Q 50Q 51 51.5d65222049 912 9 4 0   102.0  104.0
 73 0.003402944 6.711E-45 6.635E-21.03460.034 3667.74710.720.000000       X      0       X      0           51.5 Q 51Q 52 52.5d65222049 912 9 4 0   104.0  106.0
 73 0.003403515 8.202E-38 5.332E-20.03700.040  529.52070.720.000000       X      0       X      0           18.5 Q 19Q 18 17.5d75662049 912 9 4 0    38.0   36.0
 73 0.003403725 3.290E-45 6.381E-21.03460.034 3810.28920.720.000000       X      0       X      0           52.5 Q 52Q 53 53.5d65222049 912 9 4 0   106.0  108.0
 73 0.003404495 1.593E-45 6.141E-21.03460.034 3955.47120.720.000000       X      0       X      0           53.5 Q 53Q 54 54.5d65222049 912 9 4 0   108.0  110.0
 73 0.003405259 7.618E-46 5.915E-21.03460.034 4103.28730.720.000000       X      0       X      0           54.5 Q 54Q 55 55.5d65222049 912 9 4 0   110.0  112.0
 73 0.003406003 1.117E-37 5.930E-20.03800.041  476.61410.720.000000       X      0       X      0           17.5 Q 18Q 17 16.5d75662049 912 9 4 0    36.0   34.0
 73 0.003406020 3.598E-46 5.703E-21.03460.034 4253.73160.720.000000       X      0       X      0           55.5 Q 55Q 56 56.5d65222049 912 9 4 0   112.0  114.0
 73 0.003406770 1.678E-46 5.498E-21.03460.034 4406.79800.720.000000       X      0       X      0           56.5 Q 56Q 57 57.5d65222049 912 9 4 0   114.0  116.0
 73 0.003407517 7.733E-47 5.307E-21.03460.034 4562.48050.720.000000       X      0       X      0           57.5 Q 57Q 58 58.5d65222049 912 9 4 0   116.0  118.0
 73 0.003408258 3.519E-47 5.125E-21.03460.034 4720.77280.720.000000       X      0       X      0           58.5 Q 58Q 59 59.5d65222049 912 9 4 0   118.0  120.0
 73 0.003408732 1.504E-37 6.630E-20.03890.041  426.47940.720.000000       X      0       X      0           16.5 Q 17Q 16 15.5d75662049 912 9 4 0    34.0   32.0
 73 0.003411754 2.005E-37 7.466E-20.03970.042  379.11840.720.000000       X      0       X      0           15.5 Q 16Q 15 14.5d75662049 912 9 4 0    32.0   30.0
 73 0.003415133 2.647E-37 8.470E-20.04040.042  334.53300.720.000000       X      0       X      0           14.5 Q 15Q 14 13.5d75662049 912 9 4 0    30.0   28.0
 73 0.003418949 3.462E-37 9.698E-20.04110.043  292.72490.720.000000       X      0       X      0           13.5 Q 14Q 13 12.5d75662049 912 9 4 0    28.0   26.0
 73 0.003423318 4.486E-37 1.121E-19.04170.043  253.69570.720.000000       X      0       X      0           12.5 Q 13Q 12 11.5d75662049 912 9 4 0    26.0   24.0
 73 0.003428395 5.767E-37 1.310E-19.04240.044  217.44690.720.000000       X      0       X      0           11.5 Q 12Q 11 10.5d75662049 912 9 4 0    24.0   22.0
 73 0.003434393 7.355E-37 1.551E-19.04310.044  183.97980.720.000000       X      0       X      0           10.5 Q 11Q 10  9.5d75662049 912 9 4 0    22.0   20.0
 73 0.003437268 1.718E-47 5.560E-21.03460.034 4882.63870.720.000000       X      0       X      0           59.5 Q 59Q 58 58.5d65222049 912 9 4 0   120.0  118.0
 73 0.003439042 3.816E-47 5.749E-21.03460.034 4721.72620.720.000000       X      0       X      0           58.5 Q 58Q 57 57.5d65222049 912 9 4 0   118.0  116.0
 73 0.003440860 8.371E-47 5.944E-21.03460.034 4563.41720.720.000000       X      0       X      0           57.5 Q 57Q 56 56.5d65222049 912 9 4 0   116.0  114.0
 73 0.003441634 9.318E-37 1.866E-19.04370.044  153.29560.720.000000       X      0       X      0            9.5 Q 10Q  9  8.5d75662049 912 9 4 0    20.0   18.0
 73 0.003442722 1.814E-46 6.151E-21.03460.034 4407.71800.720.000000       X      0       X      0           56.5 Q 56Q 55 55.5d65222049 912 9 4 0   114.0  112.0
 73 0.003444226 7.018E-47 4.785E-21.03460.034 4562.47710.720.000000       X      0       X      0           58.5 Q 57Q 58 59.5d65222049 912 9 4 0   118.0  120.0
 73 0.003444466 1.524E-46 4.961E-21.03460.034 4406.79460.720.000000       X      0       X      0           57.5 Q 56Q 57 58.5d65222049 912 9 4 0   116.0  118.0
 73 0.003444633 3.881E-46 6.367E-21.03460.034 4254.63480.720.000000       X      0       X      0           55.5 Q 55Q 54 54.5d65222049 912 9 4 0   112.0  110.0
 73 0.003444736 3.270E-46 5.149E-21.03460.034 4253.72810.720.000000       X      0       X      0           56.5 Q 55Q 56 57.5d65222049 912 9 4 0   114.0  116.0
 73 0.003445040 6.927E-46 5.345E-21.03460.034 4103.28390.720.000000       X      0       X      0           55.5 Q 54Q 55 56.5d65222049 912 9 4 0   112.0  114.0
 73 0.003445374 1.449E-45 5.551E-21.03460.034 3955.46780.720.000000       X      0       X      0           54.5 Q 53Q 54 55.5d65222049 912 9 4 0   110.0  112.0
 73 0.003445744 2.996E-45 5.774E-21.03460.034 3810.28580.720.000000       X      0       X      0           53.5 Q 52Q 53 54.5d65222049 912 9 4 0   108.0  110.0
 73 0.003446151 6.114E-45 6.006E-21.03460.034 3667.74370.720.000000       X      0       X      0           52.5 Q 51Q 52 53.5d65222049 912 9 4 0   106.0  108.0
 73 0.003446591 8.206E-46 6.600E-21.03460.034 4104.17390.720.000000       X      0       X      0           54.5 Q 54Q 53 53.5d65222049 912 9 4 0   110.0  108.0
 73 0.003446594 1.232E-44 6.251E-21.03460.034 3527.84720.720.000000       X      0       X      0           51.5 Q 50Q 51 52.5d65222049 912 9 4 0   104.0  106.0
 73 0.003447078 2.454E-44 6.517E-21.03460.034 3390.60180.720.000000       X      0       X      0           50.5 Q 49Q 50 51.5d65222049 912 9 4 0   102.0  104.0
 73 0.003447605 4.824E-44 6.796E-21.03460.034 3256.01310.720.000000       X      0       X      0           49.5 Q 48Q 49 50.5d65222049 912 9 4 0   100.0  102.0
 73 0.003448182 9.367E-44 7.093E-21.03460.034 3124.08630.720.000000       X      0       X      0           48.5 Q 47Q 48 49.5d65222049 912 9 4 0    98.0  100.0
 73 0.003448602 1.713E-45 6.842E-21.03460.034 3956.34110.720.000000       X      0       X      0           53.5 Q 53Q 52 52.5d65222049 912 9 4 0   108.0  106.0
 73 0.003448803 1.797E-43 7.413E-21.03460.034 2994.82680.720.000000       X      0       X      0           47.5 Q 46Q 47 48.5d65222049 912 9 4 0    96.0   98.0
 73 0.003449480 3.402E-43 7.751E-21.03460.034 2868.23970.720.000000       X      0       X      0           46.5 Q 45Q 46 47.5d65222049 912 9 4 0    94.0   96.0
 73 0.003450210 6.364E-43 8.114E-21.03460.034 2744.33000.720.000000       X      0       X      0           45.5 Q 44Q 45 46.5d65222049 912 9 4 0    92.0   94.0
 73 0.003450600 1.174E-36 2.287E-19.04440.045  125.39530.720.000000       X      0       X      0            8.5 Q  9Q  8  7.5d75662049 912 9 4 0    18.0   16.0
 73 0.003450671 3.532E-45 7.101E-21.03460.034 3811.14240.720.000000       X      0       X      0           52.5 Q 52Q 51 51.5d65222049 912 9 4 0   106.0  104.0
 73 0.003450997 1.175E-42 8.498E-21.03460.034 2623.10270.720.000000       X      0       X      0           44.5 Q 43Q 44 45.5d65222049 912 9 4 0    90.0   92.0
 73 0.003451851 2.144E-42 8.918E-21.03460.034 2504.56240.720.000000       X      0       X      0           43.5 Q 42Q 43 44.5d65222049 912 9 4 0    88.0   90.0
 73 0.003452772 3.863E-42 9.366E-21.03460.034 2388.71410.720.000000       X      0       X      0           42.5 Q 41Q 42 43.5d65222049 912 9 4 0    86.0   88.0
 73 0.003452795 7.194E-45 7.375E-21.03460.034 3668.58350.720.000000       X      0       X      0           51.5 Q 51Q 50 50.5d65222049 912 9 4 0   104.0  102.0
 73 0.003453766 6.872E-42 9.847E-21.03460.034 2275.56220.720.000000       X      0       X      0           41.5 Q 40Q 41 42.5d65222049 912 9 4 0    84.0   86.0
 73 0.003454837 1.208E-41 1.037E-20.03460.034 2165.11120.720.000000       X      0       X      0           40.5 Q 39Q 40 41.5d65222049 912 9 4 0    82.0   84.0
 73 0.003454987 1.447E-44 7.666E-21.03460.034 3528.67030.720.000000       X      0       X      0           50.5 Q 50Q 49 49.5d65222049 912 9 4 0   102.0  100.0
 73 0.003455991 2.095E-41 1.092E-20.03460.034 2057.36550.720.000000       X      0       X      0           39.5 Q 38Q 39 40.5d65222049 912 9 4 0    80.0   82.0
 73 0.003457238 3.592E-41 1.154E-20.03460.034 1952.32950.720.000000       X      0       X      0           38.5 Q 37Q 38 39.5d65222049 912 9 4 0    78.0   80.0
 73 0.003457242 2.875E-44 7.974E-21.03460.034 3391.40820.720.000000       X      0       X      0           49.5 Q 49Q 48 48.5d65222049 912 9 4 0   100.0   98.0
 73 0.003458583 6.080E-41 1.219E-20.03460.034 1850.00710.720.000000       X      0       X      0           37.5 Q 36Q 37 38.5d65222049 912 9 4 0    76.0   78.0
 73 0.003459570 5.639E-44 8.301E-21.03460.034 3256.80280.720.000000       X      0       X      0           48.5 Q 48Q 47 47.5d65222049 912 9 4 0    98.0   96.0
 73 0.003460030 1.016E-40 1.290E-20.03460.034 1750.40260.720.000000       X      0       X      0           36.5 Q 35Q 36 37.5d65222049 912 9 4 0    74.0   76.0
 73 0.003461595 1.678E-40 1.368E-20.03460.034 1653.51980.720.000000       X      0       X      0           35.5 Q 34Q 35 36.5d65222049 912 9 4 0    72.0   74.0
 73 0.003461972 1.093E-43 8.654E-21.03460.034 3124.85930.720.000000       X      0       X      0           47.5 Q 47Q 46 46.5d65222049 912 9 4 0    96.0   94.0
 73 0.003462052 1.471E-36 2.862E-19.04520.046  100.27970.720.000000       X      0       X      0            7.5 Q  8Q  7  6.5d75662049 912 9 4 0    16.0   14.0
 73 0.003463283 2.738E-40 1.455E-20.03460.034 1559.36250.720.000000       X      0       X      0           34.5 Q 33Q 34 35.5d65222049 912 9 4 0    70.0   72.0
 73 0.003464453 2.091E-43 9.025E-21.03460.034 2995.58310.720.000000       X      0       X      0           46.5 Q 46Q 45 45.5d65222049 912 9 4 0    94.0   92.0
 73 0.003465107 4.411E-40 1.548E-20.03460.034 1467.93450.720.000000       X      0       X      0           33.5 Q 32Q 33 34.5d65252049 912 9 4 0    68.0   70.0
 73 0.003467022 3.952E-43 9.424E-21.03460.034 2868.97920.720.000000       X      0       X      0           45.5 Q 45Q 44 44.5d65222049 912 9 4 0    92.0   90.0
 73 0.003467079 7.020E-40 1.650E-20.03470.034 1379.23940.720.000000       X      0       X      0           32.5 Q 31Q 32 33.5d65252049 912 9 4 0    66.0   68.0
 73 0.003469213 1.103E-39 1.762E-20.03470.035 1293.28070.720.000000       X      0       X      0           31.5 Q 30Q 31 32.5d75252049 912 9 4 0    64.0   66.0
 73 0.003469684 7.375E-43 9.849E-21.03460.034 2745.05270.720.000000       X      0       X      0           44.5 Q 44Q 43 43.5d65222049 912 9 4 0    90.0   88.0
 73 0.003471528 1.714E-39 1.888E-20.03480.035 1210.06180.720.000000       X      0       X      0           30.5 Q 29Q 30 31.5d75252049 912 9 4 0    62.0   64.0
 73 0.003472442 1.360E-42 1.031E-20.03460.034 2623.80860.720.000000       X      0       X      0           43.5 Q 43Q 42 42.5d65222049 912 9 4 0    88.0   86.0
 73 0.003474037 2.630E-39 2.026E-20.03490.036 1129.58590.720.000000       X      0       X      0           29.5 Q 28Q 29 30.5d75252049 912 9 4 0    60.0   62.0
 73 0.003475308 2.475E-42 1.080E-20.03460.034 2505.25160.720.000000       X      0       X      0           42.5 Q 42Q 41 41.5d65222049 912 9 4 0    86.0   84.0
 73 0.003476765 3.988E-39 2.180E-20.03500.036 1051.85630.720.000000       X      0       X      0           28.5 Q 27Q 28 29.5d75252049 912 9 4 0    58.0   60.0
 73 0.003477282 1.838E-36 3.682E-19.04600.046   77.94930.720.000000       X      0       X      0            6.5 Q  7Q  6  5.5d75662049 912 9 4 0    14.0   12.0
 73 0.003478283 4.450E-42 1.132E-20.03460.034 2389.38650.720.000000       X      0       X      0           41.5 Q 41Q 40 40.5d65222049 912 9 4 0    84.0   82.0
 73 0.003479731 5.975E-39 2.352E-20.03510.036  976.87600.720.000000       X      0       X      0           27.5 Q 26Q 27 28.5d75252049 912 9 4 0    56.0   58.0
 73 0.003481048 9.723E-47 3.145E-21.03460.034 4406.79110.720.000000       X      0       X      0           58.5 Q 56Q 57 59.5d65222049 912 9 4 0   118.0  120.0
 73 0.003481385 7.903E-42 1.190E-20.03460.034 2276.21780.720.000000       X      0       X      0           40.5 Q 40Q 39 39.5d65222049 912 9 4 0    82.0   80.0
 73 0.003482322 2.087E-46 3.265E-21.03460.034 4253.72470.720.000000       X      0       X      0           57.5 Q 55Q 56 58.5d65222049 912 9 4 0   116.0  118.0
 73 0.003482970 8.847E-39 2.545E-20.03520.037  904.64800.720.000000       X      0       X      0           26.5 Q 25Q 26 27.5d75262049 912 9 4 0    54.0   56.0
 73 0.003483663 4.424E-46 3.391E-21.03460.034 4103.28040.720.000000       X      0       X      0           56.5 Q 54Q 55 57.5d65222049 912 9 4 0   114.0  116.0
 73 0.003484617 1.386E-41 1.251E-20.03460.034 2165.75000.720.000000       X      0       X      0           39.5 Q 39Q 38 38.5d65222049 912 9 4 0    80.0   78.0
 73 0.003485078 9.264E-46 3.526E-21.03460.034 3955.46430.720.000000       X      0       X      0           55.5 Q 53Q 54 56.5d65222049 912 9 4 0   112.0  114.0
 73 0.003486505 1.295E-38 2.763E-20.03530.037  835.17500.720.000000       X      0       X      0           25.5 Q 24Q 25 26.5d75262049 912 9 4 0    52.0   54.0
 73 0.003486565 1.916E-45 3.668E-21.03460.034 3810.28230.720.000000       X      0       X      0           54.5 Q 52Q 53 55.5d65222049 912 9 4 0   110.0  112.0
 73 0.003487990 2.401E-41 1.317E-20.03460.034 2057.98750.720.000000       X      0       X      0           38.5 Q 38Q 37 37.5d65222049 912 9 4 0    78.0   76.0
 73 0.003488130 3.913E-45 3.819E-21.03460.034 3667.74020.720.000000       X      0       X      0           53.5 Q 51Q 52 54.5d65222049 912 9 4 0   108.0  110.0
 73 0.003489781 7.893E-45 3.979E-21.03460.034 3527.84370.720.000000       X      0       X      0           52.5 Q 50Q 51 53.5d65222049 912 9 4 0   106.0  108.0
 73 0.003490378 1.873E-38 3.009E-20.03540.038  768.46000.720.000000       X      0       X      0           24.5 Q 23Q 24 25.5d75262049 912 9 4 0    50.0   52.0
 73 0.003491519 1.573E-44 4.150E-21.03460.034 3390.59830.720.000000       X      0       X      0           51.5 Q 49Q 50 52.5d65222049 912 9 4 0   104.0  106.0
 73 0.003491519 4.108E-41 1.389E-20.03460.034 1952.93460.720.000000       X      0       X      0           37.5 Q 37Q 36 36.5d65222049 912 9 4 0    76.0   74.0
 73 0.003493350 3.095E-44 4.332E-21.03460.034 3256.00960.720.000000       X      0       X      0           50.5 Q 48Q 49 51.5d65222049 912 9 4 0   102.0  104.0
 73 0.003494628 2.679E-38 3.290E-20.03550.039  704.50540.720.000000       X      0       X      0           23.5 Q 22Q 23 24.5d75262049 912 9 4 0    48.0   50.0
 73 0.003495215 6.940E-41 1.467E-20.03460.034 1850.59540.720.000000       X      0       X      0           36.5 Q 36Q 35 35.5d65222049 912 9 4 0    74.0   72.0
 73 0.003495281 6.013E-44 4.523E-21.03460.034 3124.08280.720.000000       X      0       X      0           49.5 Q 47Q 48 50.5d65222049 912 9 4 0   100.0  102.0
 73 0.003497316 1.154E-43 4.730E-21.03460.034 2994.82330.720.000000       X      0       X      0           48.5 Q 46Q 47 49.5d65222049 912 9 4 0    98.0  100.0
 73 0.003498664 2.288E-36 4.892E-19.04700.047   58.40420.720.000000       X      0       X      0            5.5 Q  6Q  5  4.5d75662049 912 9 4 0    12.0   10.0
 73 0.003499091 1.158E-40 1.551E-20.03460.034 1750.97390.720.000000       X      0       X      0           35.5 Q 35Q 34 34.5d65222049 912 9 4 0    72.0   70.0
 73 0.003499311 3.787E-38 3.610E-20.03560.039  643.31380.720.000000       X      0       X      0           22.5 Q 21Q 22 23.5d75262049 912 9 4 0    46.0   48.0
 73 0.003499468 2.187E-43 4.949E-21.03460.034 2868.23620.720.000000       X      0       X      0           47.5 Q 45Q 46 48.5d65222049 912 9 4 0    96.0   98.0
 73 0.003501736 4.095E-43 5.186E-21.03460.034 2744.32650.720.000000       X      0       X      0           46.5 Q 44Q 45 47.5d65222049 912 9 4 0    94.0   96.0
 73 0.003503167 1.909E-40 1.644E-20.03460.034 1654.07420.720.000000       X      0       X      0           34.5 Q 34Q 33 33.5d65222049 912 9 4 0    70.0   68.0
 73 0.003504134 7.570E-43 5.439E-21.03460.034 2623.09910.720.000000       X      0       X      0           45.5 Q 43Q 44 46.5d65222049 912 9 4 0    92.0   94.0
 73 0.003504481 5.298E-38 3.981E-20.03570.040  584.88760.720.000000       X      0       X      0           21.5 Q 20Q 21 22.5d75662049 912 9 4 0    44.0   46.0
 73 0.003506669 1.382E-42 5.709E-21.03460.034 2504.55890.720.000000       X      0       X      0           44.5 Q 42Q 43 45.5d65222049 912 9 4 0    90.0   92.0
 73 0.003507456 3.110E-40 1.747E-20.03460.034 1559.90000.720.000000       X      0       X      0           33.5 Q 33Q 32 32.5d65222049 912 9 4 0    68.0   66.0
 73 0.003509351 2.493E-42 6.005E-21.03460.034 2388.71060.720.000000       X      0       X      0           43.5 Q 41Q 42 44.5d65222049 912 9 4 0    88.0   90.0
 73 0.003510215 7.329E-38 4.410E-20.03700.040  529.22920.720.000000       X      0       X      0           20.5 Q 19Q 20 21.5d75662049 912 9 4 0    42.0   44.0
 73 0.003511986 5.002E-40 1.858E-20.03460.034 1468.45500.720.000000       X      0       X      0           32.5 Q 32Q 31 31.5d65252049 912 9 4 0    66.0   64.0
 73 0.003512190 4.440E-42 6.319E-21.03460.034 2275.55870.720.000000       X      0       X      0           42.5 Q 40Q 41 43.5d65222049 912 9 4 0    86.0   88.0
 73 0.003515199 7.811E-42 6.661E-21.03460.034 2165.10770.720.000000       X      0       X      0           41.5 Q 39Q 40 42.5d65222049 912 9 4 0    84.0   86.0
 73 0.003516596 1.003E-37 4.911E-20.03800.041  476.34070.720.000000       X      0       X      0           19.5 Q 18Q 19 20.5d75662049 912 9 4 0    40.0   42.0
 73 0.003516780 7.949E-40 1.981E-20.03470.034 1379.74290.720.000000       X      0       X      0           31.5 Q 31Q 30 30.5d65252049 912 9 4 0    64.0   62.0
 73 0.003518387 1.357E-41 7.027E-21.03460.034 2057.36200.720.000000       X      0       X      0           40.5 Q 38Q 39 41.5d65222049 912 9 4 0    82.0   84.0
 73 0.003520392 2.503E-47 3.794E-21.03460.034 4721.72960.720.000000       X      0       X      0           59.5 Q 58Q 57 58.5d65222049 912 9 4 0   120.0  118.0
 73 0.003521773 2.329E-41 7.428E-21.03460.034 1952.32590.720.000000       X      0       X      0           39.5 Q 37Q 38 40.5d65222049 912 9 4 0    80.0   82.0
 73 0.003521856 1.248E-39 2.116E-20.03470.035 1293.76720.720.000000       X      0       X      0           30.5 Q 30Q 29 29.5d75252049 912 9 4 0    62.0   60.0
 73 0.003523284 5.494E-47 3.926E-21.03460.034 4563.42060.720.000000       X      0       X      0           58.5 Q 57Q 56 57.5d65222049 912 9 4 0   118.0  116.0
 73 0.003523728 1.359E-37 5.500E-20.03890.041  426.22420.720.000000       X      0       X      0           18.5 Q 17Q 18 19.5d75662049 912 9 4 0    38.0   40.0
 73 0.003525369 3.947E-41 7.863E-21.03460.034 1850.00360.720.000000       X      0       X      0           38.5 Q 36Q 37 39.5d65222049 912 9 4 0    78.0   80.0
 73 0.003526259 1.191E-46 4.065E-21.03460.034 4407.72140.720.000000       X      0       X      0           57.5 Q 56Q 55 56.5d65222049 912 9 4 0   116.0  114.0
 73 0.003527254 1.935E-39 2.265E-20.03480.035 1210.53120.720.000000       X      0       X      0           29.5 Q 29Q 28 28.5d75252049 912 9 4 0    60.0   58.0
 73 0.003529192 6.608E-41 8.335E-21.03460.034 1750.39910.720.000000       X      0       X      0           37.5 Q 35Q 36 38.5d65222049 912 9 4 0    76.0   78.0
 73 0.003529322 2.551E-46 4.212E-21.03460.034 4254.63830.720.000000       X      0       X      0           56.5 Q 55Q 54 55.5d65222049 912 9 4 0   114.0  112.0
 73 0.003531049 2.828E-36 6.750E-19.04810.048   41.64360.720.000000       X      0       X      0            4.5 Q  5Q  4  3.5d75662049 912 9 4 0    10.0    8.0
 73 0.003531743 1.824E-37 6.207E-20.03970.042  378.88170.720.000000       X      0       X      0           17.5 Q 16Q 17 18.5d75662049 912 9 4 0    36.0   38.0
 73 0.003532477 5.395E-46 4.367E-21.03460.034 4104.17730.720.000000       X      0       X      0           55.5 Q 54Q 53 54.5d65222049 912 9 4 0   112.0  110.0
 73 0.003533004 2.966E-39 2.432E-20.03490.036 1130.03820.720.000000       X      0       X      0           28.5 Q 28Q 27 27.5d75252049 912 9 4 0    58.0   56.0
 73 0.003533264 1.093E-40 8.854E-21.03460.034 1653.51620.720.000000       X      0       X      0           36.5 Q 34Q 35 37.5d65222049 912 9 4 0    74.0   76.0
 73 0.003535729 1.127E-45 4.532E-21.03460.034 3956.34450.720.000000       X      0       X      0           54.5 Q 53Q 52 53.5d65222049 912 9 4 0   110.0  108.0
 73 0.003537607 1.785E-40 9.417E-21.03460.034 1559.35900.720.000000       X      0       X      0           35.5 Q 33Q 34 36.5d65222049 912 9 4 0    72.0   74.0
 73 0.003539088 2.326E-45 4.706E-21.03460.034 3811.14580.720.000000       X      0       X      0           53.5 Q 52Q 51 52.5d65222049 912 9 4 0   108.0  106.0
 73 0.003539148 4.493E-39 2.619E-20.03500.036 1052.29140.720.000000       X      0       X      0           27.5 Q 27Q 26 26.5d75252049 912 9 4 0    56.0   54.0
 73 0.003540803 2.425E-37 7.055E-20.04040.042  334.31510.720.000000       X      0       X      0           16.5 Q 15Q 16 17.5d75662049 912 9 4 0    34.0   36.0
 73 0.003542244 2.880E-40 1.003E-20.03460.034 1467.93100.720.000000       X      0       X      0           34.5 Q 32Q 33 35.5d65252049 912 9 4 0    70.0   72.0
 73 0.003542557 4.740E-45 4.891E-21.03460.034 3668.58700.720.000000       X      0       X      0           52.5 Q 51Q 50 51.5d65222049 912 9 4 0   106.0  104.0
 73 0.003545736 6.724E-39 2.828E-20.03510.036  977.29390.720.000000       X      0       X      0           26.5 Q 26Q 25 25.5d75252049 912 9 4 0    54.0   52.0
 73 0.003546143 9.542E-45 5.087E-21.03460.034 3528.67380.720.000000       X      0       X      0           51.5 Q 50Q 49 50.5d65222049 912 9 4 0   104.0  102.0
 73 0.003547197 4.592E-40 1.072E-20.03470.034 1379.23590.720.000000       X      0       X      0           33.5 Q 31Q 32 34.5d65252049 912 9 4 0    68.0   70.0
 73 0.003549856 1.897E-44 5.296E-21.03460.034 3391.41170.720.000000       X      0       X      0           50.5 Q 49Q 48 49.5d65222049 912 9 4 0   102.0  100.0
 73 0.003551103 3.195E-37 8.084E-20.04110.043  292.52610.720.000000       X      0       X      0           15.5 Q 14Q 15 16.5d75662049 912 9 4 0    32.0   34.0
 73 0.003552504 7.232E-40 1.147E-20.03470.035 1293.27710.720.000000       X      0       X      0           32.5 Q 30Q 31 33.5d65252049 912 9 4 0    66.0   68.0
 73 0.003552818 9.947E-39 3.063E-20.03520.037  905.04850.720.000000       X      0       X      0           25.5 Q 25Q 24 24.5d75262049 912 9 4 0    52.0   50.0
 73 0.003553698 3.725E-44 5.520E-21.03460.034 3256.80620.720.000000       X      0       X      0           49.5 Q 48Q 47 48.5d65222049 912 9 4 0   100.0   98.0
 73 0.003557685 7.223E-44 5.757E-21.03460.034 3124.86280.720.000000       X      0       X      0           48.5 Q 47Q 46 47.5d65222049 912 9 4 0    98.0   96.0
 73 0.003558198 1.125E-39 1.230E-20.03480.035 1210.05820.720.000000       X      0       X      0           31.5 Q 29Q 30 32.5d65252049 912 9 4 0    64.0   66.0
 73 0.003560456 1.454E-38 3.328E-20.03530.037  835.55820.720.000000       X      0       X      0           24.5 Q 24Q 23 23.5d75262049 912 9 4 0    50.0   48.0
 73 0.003561821 1.383E-43 6.009E-21.03460.034 2995.58650.720.000000       X      0       X      0           47.5 Q 46Q 45 46.5d65222049 912 9 4 0    96.0   94.0
 73 0.003562908 4.176E-37 9.358E-20.04170.043  253.51640.720.000000       X      0       X      0           14.5 Q 13Q 14 15.5d75662049 912 9 4 0    30.0   32.0
 73 0.003564312 1.730E-39 1.323E-20.03490.036 1129.58230.720.000000       X      0       X      0           30.5 Q 28Q 29 31.5d75252049 912 9 4 0    62.0   64.0
 73 0.003566117 2.617E-43 6.283E-21.03460.034 2868.98270.720.000000       X      0       X      0           46.5 Q 45Q 44 45.5d65222049 912 9 4 0    94.0   92.0
 73 0.003568732 2.102E-38 3.632E-20.03540.038  768.82570.720.000000       X      0       X      0           23.5 Q 23Q 22 22.5d75262049 912 9 4 0    48.0   46.0
 73 0.003570583 4.890E-43 6.575E-21.03460.034 2745.05620.720.000000       X      0       X      0           45.5 Q 44Q 43 44.5d65222049 912 9 4 0    92.0   90.0
 73 0.003570900 2.630E-39 1.427E-20.03500.036 1051.85270.720.000000       X      0       X      0           29.5 Q 27Q 28 30.5d75252049 912 9 4 0    60.0   62.0
 73 0.003575237 9.022E-43 6.886E-21.03460.034 2623.81210.720.000000       X      0       X      0           44.5 Q 43Q 42 43.5d65222049 912 9 4 0    90.0   88.0
 73 0.003576548 5.417E-37 1.095E-19.04240.044  217.28760.720.000000       X      0       X      0           13.5 Q 12Q 13 14.5d75662049 912 9 4 0    28.0   30.0
 73 0.003577735 3.005E-38 3.980E-20.03550.039  704.85360.720.000000       X      0       X      0           22.5 Q 22Q 21 21.5d75262049 912 9 4 0    46.0   44.0
 73 0.003578005 3.949E-39 1.543E-20.03510.036  976.87240.720.000000       X      0       X      0           28.5 Q 26Q 27 29.5d75252049 912 9 4 0    58.0   60.0
 73 0.003580087 1.644E-42 7.220E-21.03460.034 2505.25510.720.000000       X      0       X      0           43.5 Q 42Q 41 42.5d65222049 912 9 4 0    88.0   86.0
 73 0.003585147 2.960E-42 7.582E-21.03460.034 2389.38990.720.000000       X      0       X      0           42.5 Q 41Q 40 41.5d65222049 912 9 4 0    86.0   84.0
 73 0.003585687 5.863E-39 1.674E-20.03520.037  904.64440.720.000000       X      0       X      0           27.5 Q 25Q 26 28.5d75262049 912 9 4 0    56.0   58.0
 73 0.003586148 3.408E-36 9.645E-19.04960.050   27.66480.720.000000       X      0       X      0            3.5 Q  4Q  3  2.5d75662049 912 9 4 0     8.0    6.0
 73 0.003587569 4.247E-38 4.378E-20.03560.039  643.64440.720.000000       X      0       X      0           21.5 Q 21Q 20 20.5d75262049 912 9 4 0    44.0   42.0
 73 0.003590437 5.262E-42 7.972E-21.03460.034 2276.22120.720.000000       X      0       X      0           41.5 Q 40Q 39 40.5d65222049 912 9 4 0    84.0   82.0
 73 0.003592462 6.982E-37 1.298E-19.04310.044  183.84120.720.000000       X      0       X      0           12.5 Q 11Q 12 13.5d75662049 912 9 4 0    26.0   28.0
 73 0.003594016 8.601E-39 1.822E-20.03530.037  835.17140.720.000000       X      0       X      0           26.5 Q 24Q 25 27.5d75262049 912 9 4 0    54.0   56.0
 73 0.003595974 9.240E-42 8.394E-21.03460.034 2165.75350.720.000000       X      0       X      0           40.5 Q 39Q 38 39.5d65222049 912 9 4 0    82.0   80.0
 73 0.003598363 5.940E-38 4.842E-20.03570.040  585.20050.720.000000       X      0       X      0           20.5 Q 20Q 19 19.5d75662049 912 9 4 0    42.0   40.0
 73 0.003601775 1.603E-41 8.853E-21.03460.034 2057.99100.720.000000       X      0       X      0           39.5 Q 38Q 37 38.5d65222049 912 9 4 0    80.0   78.0
 73 0.003603073 1.248E-38 1.990E-20.03540.038  768.45640.720.000000       X      0       X      0           25.5 Q 23Q 24 26.5d75262049 912 9 4 0    52.0   54.0
 73 0.003607866 2.746E-41 9.349E-21.03460.034 1952.93800.720.000000       X      0       X      0           38.5 Q 37Q 36 37.5d65222049 912 9 4 0    78.0   76.0
 73 0.003610281 8.219E-38 5.383E-20.03700.040  529.52410.720.000000       X      0       X      0           19.5 Q 19Q 18 18.5d75662049 912 9 4 0    40.0   38.0
 73 0.003611245 8.954E-37 1.562E-19.04370.044  153.17850.720.000000       X      0       X      0           11.5 Q 10Q 11 12.5d75662049 912 9 4 0    24.0   26.0
 73 0.003612943 1.790E-38 2.182E-20.03550.039  704.50180.720.000000       X      0       X      0           24.5 Q 22Q 23 25.5d75262049 912 9 4 0    50.0   52.0
 73 0.003614267 4.646E-41 9.888E-21.03460.034 1850.59880.720.000000       X      0       X      0           37.5 Q 36Q 35 36.5d65222049 912 9 4 0    76.0   74.0
 73 0.003621012 7.765E-41 1.048E-20.03460.034 1750.97740.720.000000       X      0       X      0           36.5 Q 35Q 34 35.5d65222049 912 9 4 0    74.0   72.0
 73 0.003623513 1.126E-37 6.024E-20.03800.041  476.61760.720.000000       X      0       X      0           18.5 Q 18Q 17 17.5d75662049 912 9 4 0    38.0   36.0
 73 0.003623744 2.540E-38 2.403E-20.03560.039  643.31020.720.000000       X      0       X      0           23.5 Q 21Q 22 24.5d75262049 912 9 4 0    48.0   50.0
 73 0.003628123 1.282E-40 1.112E-20.03460.034 1654.07770.720.000000       X      0       X      0           35.5 Q 34Q 33 34.5d65222049 912 9 4 0    72.0   70.0
 73 0.003633717 1.145E-36 1.915E-19.04440.045  125.30080.720.000000       X      0       X      0           10.5 Q  9Q 10 11.5d75662049 912 9 4 0    22.0   24.0
 73 0.003635595 3.566E-38 2.659E-20.03570.040  584.88400.720.000000       X      0       X      0           22.5 Q 20Q 21 23.5d75662049 912 9 4 0    46.0   48.0
 73 0.003635642 2.092E-40 1.183E-20.03460.034 1559.90350.720.000000       X      0       X      0           34.5 Q 33Q 32 33.5d65222049 912 9 4 0    70.0   68.0
 73 0.003638307 1.527E-37 6.785E-20.03890.041  426.48280.720.000000       X      0       X      0           17.5 Q 17Q 16 16.5d75662049 912 9 4 0    36.0   34.0
 73 0.003643601 3.371E-40 1.261E-20.03460.034 1468.45850.720.000000       X      0       X      0           33.5 Q 32Q 31 32.5d65252049 912 9 4 0    68.0   66.0
 73 0.003648654 4.954E-38 2.958E-20.03700.040  529.22560.720.000000       X      0       X      0           21.5 Q 19Q 20 22.5d75662049 912 9 4 0    44.0   46.0
 73 0.003652050 5.368E-40 1.346E-20.03470.034 1379.74640.720.000000       X      0       X      0           32.5 Q 31Q 30 31.5d65252049 912 9 4 0    66.0   64.0
 73 0.003654965 2.051E-37 7.699E-20.03970.042  379.12180.720.000000       X      0       X      0           16.5 Q 16Q 15 15.5d75662049 912 9 4 0    34.0   32.0
 73 0.003661039 8.444E-40 1.442E-20.03470.035 1293.77070.720.000000       X      0       X      0           31.5 Q 30Q 29 30.5d65252049 912 9 4 0    64.0   62.0
 73 0.003661049 1.462E-36 2.399E-19.04520.046  100.20940.720.000000       X      0       X      0            9.5 Q  8Q  9 10.5d75662049 912 9 4 0    20.0   22.0
 73 0.003663107 6.811E-38 3.308E-20.03800.041  476.33700.720.000000       X      0       X      0           20.5 Q 18Q 19 21.5d75662049 912 9 4 0    42.0   44.0
 73 0.003670619 1.313E-39 1.548E-20.03480.035 1210.53470.720.000000       X      0       X      0           30.5 Q 29Q 28 29.5d65252049 912 9 4 0    62.0   60.0
 73 0.003673888 2.731E-37 8.815E-20.04040.042  334.53640.720.000000       X      0       X      0           15.5 Q 15Q 14 14.5d75662049 912 9 4 0    32.0   30.0
 73 0.003679182 9.276E-38 3.724E-20.03890.041  426.22050.720.000000       X      0       X      0           19.5 Q 17Q 18 20.5d75662049 912 9 4 0    40.0   42.0
 73 0.003680863 2.017E-39 1.666E-20.03490.036 1130.04170.720.000000       X      0       X      0           29.5 Q 28Q 27 28.5d75252049 912 9 4 0    60.0   58.0
 73 0.003691841 3.062E-39 1.798E-20.03500.036 1052.29490.720.000000       X      0       X      0           28.5 Q 27Q 26 27.5d75252049 912 9 4 0    58.0   56.0
 73 0.003694953 1.871E-36 3.089E-19.04600.046   77.90530.720.000000       X      0       X      0            8.5 Q  7Q  8  9.5d75662049 912 9 4 0    18.0   20.0
 73 0.003695583 3.607E-37 1.019E-19.04110.043  292.72830.720.000000       X      0       X      0           14.5 Q 14Q 13 13.5d75662049 912 9 4 0    30.0   28.0
 73 0.003697144 1.252E-37 4.225E-20.03970.042  378.87800.720.000000       X      0       X      0           18.5 Q 16Q 17 19.5d75662049 912 9 4 0    38.0   40.0
 73 0.003700947 3.602E-36 1.328E-18.05140.052   16.45960.720.000000       X      0       X      0            2.5 Q  3Q  2  1.5d75662049 912 9 4 0     6.0    4.0
 73 0.003703642 4.596E-39 1.947E-20.03510.036  977.29740.720.000000       X      0       X      0           27.5 Q 26Q 25 26.5d75252049 912 9 4 0    56.0   54.0
 73 0.003716368 6.817E-39 2.115E-20.03520.037  905.05210.720.000000       X      0       X      0           26.5 Q 25Q 24 25.5d75262049 912 9 4 0    54.0   52.0
 73 0.003717348 1.674E-37 4.829E-20.04040.042  334.31140.720.000000       X      0       X      0           17.5 Q 15Q 16 18.5d75662049 912 9 4 0    36.0   38.0
 73 0.003720737 4.728E-37 1.192E-19.04170.043  253.69910.720.000000       X      0       X      0           13.5 Q 13Q 12 12.5d75662049 912 9 4 0    28.0   26.0
 73 0.003730137 1.000E-38 2.306E-20.03530.037  835.56180.720.000000       X      0       X      0           25.5 Q 24Q 23 24.5d75262049 912 9 4 0    52.0   50.0
 73 0.003738066 2.409E-36 4.118E-19.04700.047   58.38990.720.000000       X      0       X      0            7.5 Q  6Q  7  8.5d75662049 912 9 4 0    16.0   18.0
 73 0.003740214 2.220E-37 5.568E-20.04110.043  292.52230.720.000000       X      0       X      0           16.5 Q 14Q 15 17.5d75662049 912 9 4 0    34.0   36.0
 73 0.003745091 1.451E-38 2.526E-20.03540.038  768.82930.720.000000       X      0       X      0           24.5 Q 23Q 22 23.5d75262049 912 9 4 0    50.0   48.0
 73 0.003750271 6.159E-37 1.413E-19.04240.044  217.45030.720.000000       X      0       X      0           12.5 Q 12Q 11 11.5d75662049 912 9 4 0    26.0   24.0
 73 0.003761399 2.081E-38 2.777E-20.03550.039  704.85720.720.000000       X      0       X      0           23.5 Q 22Q 21 22.5d75262049 912 9 4 0    48.0   46.0
 73 0.003766299 2.924E-37 6.493E-20.04170.043  253.51260.720.000000       X      0       X      0           15.5 Q 13Q 14 16.5d75662049 912 9 4 0    32.0   34.0
 73 0.003779258 2.955E-38 3.069E-20.03560.039  643.64800.720.000000       X      0       X      0           22.5 Q 21Q 20 21.5d75262049 912 9 4 0    46.0   44.0
 73 0.003785479 7.981E-37 1.701E-19.04310.044  183.98320.720.000000       X      0       X      0           11.5 Q 11Q 10 10.5d75662049 912 9 4 0    24.0   22.0
 73 0.003794655 3.141E-36 5.743E-19.04810.048   41.66420.720.000000       X      0       X      0            6.5 Q  5Q  6  7.5d75662049 912 9 4 0    14.0   16.0
 73 0.003796306 3.827E-37 7.664E-20.04240.044  217.28380.720.000000       X      0       X      0           14.5 Q 12Q 13 15.5d75662049 912 9 4 0    30.0   32.0
 73 0.003798911 4.150E-38 3.409E-20.03570.040  585.20410.720.000000       X      0       X      0           21.5 Q 20Q 19 20.5d75662049 912 9 4 0    44.0   42.0
 73 0.003820653 5.772E-38 3.810E-20.03700.040  529.52770.720.000000       X      0       X      0           20.5 Q 19Q 18 19.5d75662049 912 9 4 0    42.0   40.0
 73 0.003828205 1.031E-36 2.088E-19.04370.044  153.29900.720.000000       X      0       X      0           10.5 Q 10Q  9  9.5d75662049 912 9 4 0    22.0   20.0
 73 0.003831177 4.983E-37 9.172E-20.04310.044  183.83740.720.000000       X      0       X      0           13.5 Q 11Q 12 14.5d75662049 912 9 4 0    28.0   30.0
 73 0.003844847 7.949E-38 4.287E-20.03800.041  476.62120.720.000000       X      0       X      0           19.5 Q 18Q 17 18.5d75662049 912 9 4 0    40.0   38.0
 73 0.003871945 1.085E-37 4.860E-20.03890.041  426.48640.720.000000       X      0       X      0           18.5 Q 17Q 16 17.5d75662049 912 9 4 0    38.0   36.0
 73 0.003872115 4.187E-36 8.519E-19.04960.050   27.72980.720.000000       X      0       X      0            5.5 Q  4Q  5  6.5d75662049 912 9 4 0    12.0   14.0
 73 0.003872169 6.467E-37 1.117E-19.04370.044  153.17460.720.000000       X      0       X      0           12.5 Q 10Q 11 13.5d75662049 912 9 4 0    26.0   28.0
 73 0.003881202 1.330E-36 2.623E-19.04440.045  125.39870.720.000000       X      0       X      0            9.5 Q  9Q  8  8.5d75662049 912 9 4 0    20.0   18.0
 73 0.003902520 1.468E-37 5.556E-20.03970.042  379.12550.720.000000       X      0       X      0           17.5 Q 16Q 15 16.5d75662049 912 9 4 0    36.0   34.0
 73 0.003921019 8.383E-37 1.387E-19.04440.045  125.29690.720.000000       X      0       X      0           11.5 Q  9Q 10 12.5d75662049 912 9 4 0    24.0   26.0
 73 0.003937301 1.970E-37 6.412E-20.04040.042  334.54010.720.000000       X      0       X      0           16.5 Q 15Q 14 15.5d75662049 912 9 4 0    34.0   32.0
 73 0.003948755 1.718E-36 3.389E-19.04520.046  100.28310.720.000000       X      0       X      0            8.5 Q  8Q  7  7.5d75662049 912 9 4 0    18.0   16.0
 73 0.003977238 2.625E-37 7.483E-20.04110.043  292.73200.720.000000       X      0       X      0           15.5 Q 14Q 13 14.5d75662049 912 9 4 0    32.0   30.0
 73 0.003980190 1.088E-36 1.764E-19.04520.046  100.20540.720.000000       X      0       X      0           10.5 Q  8Q  9 11.5d75662049 912 9 4 0    22.0   24.0
 73 0.003984476 5.793E-36 1.379E-18.05140.052   16.58870.720.000000       X      0       X      0            4.5 Q  3Q  4  5.5d75662049 912 9 4 0    10.0   12.0
 73 0.004023604 3.477E-37 8.847E-20.04170.043  253.70290.720.000000       X      0       X      0           14.5 Q 13Q 12 13.5d75662049 912 9 4 0    30.0   28.0
 73 0.004037920 2.234E-36 4.547E-19.04600.046   77.95280.720.000000       X      0       X      0            7.5 Q  7Q  6  6.5d75662049 912 9 4 0    16.0   14.0
 73 0.004053297 1.421E-36 2.317E-19.04600.046   77.90130.720.000000       X      0       X      0            9.5 Q  7Q  8 10.5d75662049 912 9 4 0    20.0   22.0
 73 0.004078105 4.584E-37 1.062E-19.04240.044  217.45410.720.000000       X      0       X      0           13.5 Q 12Q 11 12.5d75662049 912 9 4 0    28.0   26.0
 73 0.004143123 6.025E-37 1.297E-19.04310.044  183.98700.720.000000       X      0       X      0           12.5 Q 11Q 10 11.5d75662049 912 9 4 0    26.0   24.0
 73 0.004145871 1.877E-36 3.164E-19.04700.047   58.38570.720.000000       X      0       X      0            8.5 Q  6Q  7  9.5d75662049 912 9 4 0    18.0   20.0
 73 0.004161212 2.937E-36 6.402E-19.04700.047   58.40770.720.000000       X      0       X      0            6.5 Q  6Q  5  5.5d75662049 912 9 4 0    14.0   12.0
 73 0.004162109 8.537E-36 2.548E-18.05380.054    8.24460.860.000000       X      0       X      0            3.5 Q  2Q  3  4.5d75662049 912 9 4 0     8.0   10.0
 73 0.004222078 7.915E-37 1.620E-19.04370.044  153.30290.720.000000       X      0       X      0           11.5 Q 10Q  9 10.5d75662049 912 9 4 0    24.0   22.0
 73 0.004266822 2.527E-36 4.546E-19.04810.048   41.65990.720.000000       X      0       X      0            7.5 Q  5Q  6  8.5d75662049 912 9 4 0    16.0   18.0
 73 0.004320039 1.042E-36 2.079E-19.04440.045  125.40260.720.000000       X      0       X      0           10.5 Q  9Q  8  9.5d75662049 912 9 4 0    22.0   20.0
 73 0.004343178 3.937E-36 9.630E-19.04810.048   41.64710.720.000000       X      0       X      0            5.5 Q  5Q  4  4.5d75662049 912 9 4 0    12.0   10.0
 73 0.004375664 1.231E-40 3.949E-23.04700.047   58.39980.720.000000       X      0       X      0            4.5 Q  6O  7  5.5d75662049 912 9 4 0    10.0   12.0
 73 0.004431506 3.517E-36 7.021E-19.04960.050   27.72530.720.000000       X      0       X      0            6.5 Q  4Q  5  7.5d75662049 912 9 4 0    14.0   16.0
 73 0.004444892 1.382E-36 2.762E-19.04520.046  100.28710.720.000000       X      0       X      0            9.5 Q  8Q  7  8.5d75662049 912 9 4 0    20.0   18.0
 73 0.004485516 1.402E-35 5.855E-18.05700.057    2.70640.970.000000       X      0       X      0            2.5 Q  1Q  2  3.5d85662049 912 9 4 0     6.0    8.0
 73 0.004609582 1.856E-36 3.833E-19.04600.046   77.95680.720.000000       X      0       X      0            8.5 Q  7Q  6  7.5d75662049 912 9 4 0    18.0   16.0
 73 0.004639586 5.428E-36 1.590E-18.04960.050   27.66840.720.000000       X      0       X      0            4.5 Q  4Q  3  3.5d75662049 912 9 4 0    10.0    8.0
 73 0.004668870 5.171E-36 1.202E-18.05140.052   16.58400.720.000000       X      0       X      0            5.5 Q  3Q  4  6.5d75662049 912 9 4 0    12.0   14.0
 73 0.004837003 2.551E-36 5.655E-19.04700.047   58.41180.720.000000       X      0       X      0            7.5 Q  6Q  5  6.5d75662049 912 9 4 0    16.0   14.0
 73 0.005040977 8.376E-36 2.423E-18.05380.054    8.23950.860.000000       X      0       X      0            4.5 Q  2Q  3  5.5d75662049 912 9 4 0    10.0   12.0
 73 0.005171821 3.638E-36 9.082E-19.04810.048   41.65150.720.000000       X      0       X      0            6.5 Q  5Q  4  5.5d75662049 912 9 4 0    14.0   12.0
 73 0.005211372 7.663E-36 2.984E-18.05140.052   16.46330.720.000000       X      0       X      0            3.5 Q  3Q  2  2.5d75662049 912 9 4 0     8.0    6.0
 73 0.005260796 2.537E-35 1.840E-17.05700.059    0.00730.720.000000       X      0       X      0            1.5 Q  0Q  1  2.5d75662049 9 9 0 4 0     4.0    6.0
 73 0.005412421 1.290E-42 4.270E-25.04700.047   58.40230.720.000000       X      0       X      0            5.5 Q  6O  7  4.5d75662049 912 9 4 0    12.0   10.0
 73 0.005710471 1.635E-35 6.521E-18.05700.057    2.70070.970.000000       X      0       X      0            3.5 Q  1Q  2  4.5d75662049 912 9 4 0     8.0   10.0
 73 0.005714717 5.520E-36 1.660E-18.04960.050   27.67310.720.000000       X      0       X      0            5.5 Q  4Q  3  4.5d75662049 912 9 4 0    12.0   10.0
 73 0.006752008 9.279E-36 3.745E-18.05140.052   16.46850.720.000000       X      0       X      0            4.5 Q  3Q  2  3.5d75662049 912 9 4 0    10.0    8.0
 73 0.006824665 8.461E-36 5.520E-18.05380.054    7.99790.860.000000       X      0       X      0            2.5 Q  2Q  1  1.5d75662049 912 9 4 0     6.0    4.0
 73 0.007300948 4.987E-35 3.347E-17.05700.059    0.00000.720.000000       X      0       X      0            2.5 Q  0Q  1  3.5d75662049 9 9 0 4 0     6.0    8.0
 73 0.007546491 4.530E-40 1.442E-22.04810.048   41.65660.720.000000       X      0       X      0            7.5 Q  5S  4  6.5d75662049 912 9 4 0    16.0   14.0
 73 0.007874328 6.915E-42 3.327E-24.04700.047   58.39980.720.000000       X      0       X      0            5.5 Q  6O  7  5.5d75662049 912 9 4 0    12.0   12.0
 73 0.009580871 1.706E-35 1.172E-17.05380.054    8.00470.860.000000       X      0       X      0            3.5 Q  2Q  1  2.5d75662049 912 9 4 0     8.0    6.0
 73 0.010769284 1.040E-39 6.840E-22.04700.047   58.39690.720.000000       X      0       X      0            5.5 Q  6O  7  6.5d75662049 912 9 4 0    12.0   14.0
 73 0.011341146 2.191E-40 1.198E-22.04810.048   41.65660.720.000000       X      0       X      0            6.5 Q  5S  4  6.5d75662049 912 9 4 0    14.0   14.0
 73 0.012035540 9.186E-45 5.791E-27.04700.047   58.39980.720.000000       X      0       X      0            6.5 Q  6O  7  5.5d75662049 912 9 4 0    14.0   12.0
 73 0.014652447 1.520E-41 1.252E-23.04810.048   41.65660.720.000000       X      0       X      0            5.5 Q  5S  4  6.5d75662049 912 9 4 0    12.0   14.0
 73 0.014930496 7.523E-41 5.881E-23.04700.047   58.39690.720.000000       X      0       X      0            6.5 Q  6O  7  6.5d75662049 912 9 4 0    14.0   14.0
 73 0.016512970 2.328E-39 1.854E-21.04810.048   41.65150.720.000000       X      0       X      0            6.5 Q  5S  4  5.5d75662049 912 9 4 0    14.0   12.0
 73 0.018251216 3.529E-39 3.371E-21.04700.047   58.39360.720.000000       X      0       X      0            6.5 Q  6O  7  7.5d75662049 912 9 4 0    14.0   16.0
 73 0.019767502 4.240E-43 3.840E-25.04700.047   58.39690.720.000000       X      0       X      0            7.5 Q  6O  7  6.5d75662049 912 9 4 0    16.0   14.0
 73 0.019824271 6.634E-40 7.398E-22.04810.048   41.65150.720.000000       X      0       X      0            5.5 Q  5S  4  5.5d75662049 912 9 4 0    12.0   12.0
 73 0.022642524 3.549E-41 5.424E-23.04810.048   41.65150.720.000000       X      0       X      0            4.5 Q  5S  4  5.5d75662049 912 9 4 0    10.0   12.0
 73 0.023088219 1.561E-40 1.651E-22.04700.047   58.39360.720.000000       X      0       X      0            7.5 Q  6O  7  7.5d75662049 912 9 4 0    16.0   16.0
 73 0.024167449 3.797E-39 5.163E-21.04810.048   41.64710.720.000000       X      0       X      0            5.5 Q  5S  4  4.5d75662049 912 9 4 0    12.0   10.0
 73 0.026826285 6.333E-39 7.780E-21.04700.047   58.38990.720.000000       X      0       X      0            7.5 Q  6O  7  8.5d75662049 912 9 4 0    16.0   18.0
 73 0.026985702 8.456E-40 1.540E-21.04810.048   41.64710.720.000000       X      0       X      0            4.5 Q  5S  4  4.5d75662049 912 9 4 0    10.0   10.0
 73 0.028485330 2.224E-39 5.103E-21.04600.046   77.91790.720.000000       X      0       X      0            4.5 Q  7O  8  5.5d75662049 912 9 4 0    10.0   12.0
 73 0.029302712 2.929E-41 7.242E-23.04810.048   41.64710.720.000000       X      0       X      0            3.5 Q  5S  4  4.5d75662049 912 9 4 0     8.0   10.0
 73 0.030516752 3.544E-39 7.302E-21.04810.048   41.64360.720.000000       X      0       X      0            4.5 Q  5S  4  3.5d75662049 912 9 4 0    10.0    8.0
 73 0.031411521 2.029E-40 4.279E-22.04600.046   77.91790.720.000000       X      0       X      0            5.5 Q  7O  8  5.5d75662049 912 9 4 0    12.0   12.0
 73 0.032833761 5.145E-40 1.426E-21.04810.048   41.64360.720.000000       X      0       X      0            3.5 Q  5S  4  3.5d75662049 912 9 4 0     8.0    8.0
 73 0.033985081 6.945E-39 1.584E-20.04600.046   77.91530.720.000000       X      0       X      0            5.5 Q  7O  8  6.5d75662049 912 9 4 0    12.0   14.0
 73 0.034888803 4.052E-42 8.136E-24.04600.046   77.91790.720.000000       X      0       X      0            6.5 Q  7O  8  5.5d75662049 912 9 4 0    14.0   12.0
 73 0.035566172 1.925E-39 5.778E-21.04810.048   41.64090.720.000000       X      0       X      0            3.5 Q  5S  4  2.5d75662049 912 9 4 0     8.0    6.0
 73 0.037462363 6.096E-40 1.314E-21.04600.046   77.91530.720.000000       X      0       X      0            6.5 Q  7O  8  6.5d75662049 912 9 4 0    14.0   14.0
 73 0.040416570 1.485E-38 3.453E-20.04600.046   77.91230.720.000000       X      0       X      0            6.5 Q  7O  8  7.5d75662049 912 9 4 0    14.0   16.0
 73 0.041500284 9.481E-42 1.981E-23.04600.046   77.91530.720.000000       X      0       X      0            7.5 Q  7O  8  6.5d75662049 912 9 4 0    16.0   14.0
 73 0.044454487 1.005E-39 2.250E-21.04600.046   77.91230.720.000000       X      0       X      0            7.5 Q  7O  8  7.5d75662049 912 9 4 0    16.0   16.0
 73 0.047782783 2.436E-38 5.860E-20.04600.046   77.90900.720.000000       X      0       X      0            7.5 Q  7O  8  8.5d75662049 912 9 4 0    16.0   18.0
 73 0.049064073 8.657E-42 1.901E-23.04600.046   77.91230.720.000000       X      0       X      0            8.5 Q  7O  8  7.5d75662049 912 9 4 0    18.0   16.0
 73 0.051001673 2.035E-38 4.677E-20.04960.050   27.67880.720.000000       X      0       X      0            6.5 Q  4S  3  5.5d75662049 912 9 4 0    14.0   12.0
 73 0.052392369 9.054E-40 2.123E-21.04600.046   77.90900.720.000000       X      0       X      0            8.5 Q  7O  8  8.5d75662049 912 9 4 0    18.0   18.0
 73 0.054668243 9.235E-39 3.777E-20.04520.046  100.22200.720.000000       X      0       X      0            5.5 Q  8O  9  6.5d75662049 912 9 4 0    12.0   14.0
 73 0.054873789 3.538E-39 1.021E-20.04960.050   27.67880.720.000000       X      0       X      0            5.5 Q  4S  3  5.5d75662049 912 9 4 0    12.0   12.0
 73 0.056087318 2.731E-38 6.855E-20.04600.046   77.90530.720.000000       X      0       X      0            8.5 Q  7O  8  9.5d75662049 912 9 4 0    18.0   20.0
 73 0.057651904 6.460E-40 2.389E-21.04520.046  100.22200.720.000000       X      0       X      0            6.5 Q  8O  9  6.5d75662049 912 9 4 0    14.0   14.0
 73 0.058173011 1.916E-40 7.032E-22.04960.050   27.67880.720.000000       X      0       X      0            4.5 Q  4S  3  5.5d75662049 912 9 4 0    10.0   12.0
 73 0.060314189 2.355E-38 9.109E-20.04520.046  100.21930.720.000000       X      0       X      0            6.5 Q  8O  9  7.5d75662049 912 9 4 0    14.0   16.0
 73 0.060588506 2.836E-38 9.034E-20.04960.050   27.67310.720.000000       X      0       X      0            5.5 Q  4S  3  4.5d75662049 912 9 4 0    12.0   10.0
 73 0.061113956 1.055E-41 3.619E-23.04520.046  100.22200.720.000000       X      0       X      0            7.5 Q  8O  9  6.5d75662049 912 9 4 0    16.0   14.0
 73 0.063776237 1.609E-39 5.759E-21.04520.046  100.21930.720.000000       X      0       X      0            7.5 Q  8O  9  7.5d75662049 912 9 4 0    16.0   16.0
 73 0.063887725 6.289E-39 2.535E-20.04960.050   27.67310.720.000000       X      0       X      0            4.5 Q  4S  3  4.5d75662049 912 9 4 0    10.0   10.0
 73 0.066602636 3.567E-40 1.874E-21.04960.050   27.67310.720.000000       X      0       X      0            3.5 Q  4S  3  4.5d75662049 912 9 4 0     8.0   10.0
 73 0.066777631 4.200E-38 1.574E-19.04520.046  100.21630.720.000000       X      0       X      0            7.5 Q  8O  9  8.5d75662049 912 9 4 0    16.0   18.0
 73 0.067724993 2.052E-41 6.933E-23.04520.046  100.21930.720.000000       X      0       X      0            8.5 Q  8O  9  7.5d75662049 912 9 4 0    18.0   16.0
 73 0.068527311 2.423E-38 1.048E-19.04960.050   27.66840.720.000000       X      0       X      0            4.5 Q  4S  3  3.5d75662049 912 9 4 0    10.0    8.0
 73 0.070726386 2.238E-39 7.896E-21.04520.046  100.21630.720.000000       X      0       X      0            8.5 Q  8O  9  8.5d75662049 912 9 4 0    18.0   18.0
 73 0.071242223 5.705E-39 3.205E-20.04960.050   27.66840.720.000000       X      0       X      0            3.5 Q  4S  3  3.5d75662049 912 9 4 0     8.0    8.0
 73 0.073363490 2.498E-40 1.927E-21.04960.050   27.66840.720.000000       X      0       X      0            2.5 Q  4S  3  3.5d75662049 912 9 4 0     6.0    8.0
 73 0.074060933 5.870E-38 2.168E-19.04520.046  100.21300.720.000000       X      0       X      0            8.5 Q  8O  9  9.5d75662049 912 9 4 0    18.0   20.0
 73 0.074828370 1.444E-38 8.522E-20.04960.050   27.66480.720.000000       X      0       X      0            3.5 Q  4S  3  2.5d75662049 912 9 4 0     8.0    6.0
 73 0.075171277 1.583E-41 5.343E-23.04520.046  100.21630.720.000000       X      0       X      0            9.5 Q  8O  9  8.5d75662049 912 9 4 0    20.0   18.0
 73 0.076949634 2.698E-39 2.183E-20.04960.050   27.66480.720.000000       X      0       X      0            2.5 Q  4S  3  2.5d75662049 912 9 4 0     6.0    6.0
 73 0.078505824 1.732E-39 6.104E-21.04520.046  100.21300.720.000000       X      0       X      0            9.5 Q  8O  9  9.5d75662049 912 9 4 0    20.0   20.0
 73 0.078697270 2.050E-38 1.169E-19.04440.045  125.31350.720.000000       X      0       X      0            6.5 Q  9O 10  7.5d75662049 912 9 4 0    14.0   16.0
 73 0.079499171 5.354E-39 4.476E-20.04960.050   27.66230.720.000000       X      0       X      0            2.5 Q  4S  3  1.5d75662049 912 9 4 0     6.0    4.0
 73 0.081724628 1.110E-39 5.751E-21.04440.045  125.31350.720.000000       X      0       X      0            7.5 Q  9O 10  7.5d75662049 912 9 4 0    16.0   16.0
 73 0.082166874 5.710E-38 2.106E-19.04520.046  100.20940.720.000000       X      0       X      0            9.5 Q  8O  9 10.5d75662049 912 9 4 0    20.0   22.0
 73 0.084459146 4.784E-38 2.561E-19.04440.045  125.31080.720.000000       X      0       X      0            7.5 Q  9O 10  8.5d75662049 912 9 4 0    16.0   18.0
 73 0.085175228 1.446E-41 6.941E-23.04440.045  125.31350.720.000000       X      0       X      0            8.5 Q  9O 10  7.5d75662049 912 9 4 0    18.0   16.0
 73 0.087909747 2.571E-39 1.274E-20.04440.045  125.31080.720.000000       X      0       X      0            8.5 Q  9O 10  8.5d75662049 912 9 4 0    18.0   18.0
 73 0.090949640 7.836E-38 4.016E-19.04440.045  125.30780.720.000000       X      0       X      0            8.5 Q  9O 10  9.5d75662049 912 9 4 0    18.0   20.0
 73 0.091790948 2.647E-41 1.232E-22.04440.045  125.31080.720.000000       X      0       X      0            9.5 Q  9O 10  8.5d75662049 912 9 4 0    20.0   18.0
 73 0.094830841 3.329E-39 1.601E-20.04440.045  125.30780.720.000000       X      0       X      0            9.5 Q  9O 10  9.5d75662049 912 9 4 0    20.0   20.0
 73 0.098170658 1.010E-37 5.029E-19.04440.045  125.30440.720.000000       X      0       X      0            9.5 Q  9O 10 10.5d75662049 912 9 4 0    20.0   22.0
 73 0.099150880 1.920E-41 8.778E-23.04440.045  125.30780.720.000000       X      0       X      0           10.5 Q  9O 10  9.5d65662049 912 9 4 0    22.0   20.0
 73 0.101217226 3.483E-38 2.559E-19.04370.044  153.19130.720.000000       X      0       X      0            7.5 Q 10O 11  8.5d75662049 912 9 4 0    16.0   18.0
 73 0.102490697 2.403E-39 1.136E-20.04440.045  125.30440.720.000000       X      0       X      0           10.5 Q  9O 10 10.5d75662049 912 9 4 0    22.0   22.0
 73 0.104278894 1.497E-39 1.007E-20.04370.044  153.19130.720.000000       X      0       X      0            8.5 Q 10O 11  8.5d75662049 912 9 4 0    18.0   18.0
 73 0.106124414 9.106E-38 4.456E-19.04440.045  125.30080.720.000000       X      0       X      0           10.5 Q  9O 10 11.5d75662049 912 9 4 0    22.0   24.0
 73 0.107073397 7.697E-38 5.318E-19.04370.044  153.18850.720.000000       X      0       X      0            8.5 Q 10O 11  9.5d75662049 912 9 4 0    18.0   20.0
 73 0.107720532 1.577E-41 9.867E-23.04370.044  153.19130.720.000000       X      0       X      0            9.5 Q 10O 11  8.5d75662049 912 9 4 0    20.0   18.0
 73 0.110515032 3.327E-39 2.136E-20.04370.044  153.18850.720.000000       X      0       X      0            9.5 Q 10O 11  9.5d75662049 912 9 4 0    20.0   20.0
 73 0.113433217 9.134E-38 5.160E-19.05140.052   16.47520.720.000000       X      0       X      0            5.5 Q  3S  2  4.5d75662049 912 9 4 0    12.0   10.0
 73 0.113586964 1.195E-37 7.883E-19.04370.044  153.18540.720.000000       X      0       X      0            9.5 Q 10O 11 10.5d75662049 912 9 4 0    20.0   22.0
 73 0.114343237 2.804E-41 1.693E-22.04370.044  153.18850.720.000000       X      0       X      0           10.5 Q 10O 11  9.5d75662049 912 9 4 0    22.0   20.0
 73 0.117415165 4.131E-39 2.561E-20.04370.044  153.18540.720.000000       X      0       X      0           10.5 Q 10O 11 10.5d75662049 912 9 4 0    22.0   22.0
 73 0.117417694 1.986E-38 1.394E-19.05140.052   16.47520.720.000000       X      0       X      0            4.5 Q  3S  2  4.5d75662049 912 9 4 0    10.0   10.0
 73 0.120700808 1.482E-39 1.336E-20.05140.052   16.47520.720.000000       X      0       X      0            3.5 Q  3S  2  4.5d75662049 912 9 4 0     8.0   10.0
 73 0.120759506 1.463E-37 9.328E-19.04370.044  153.18210.720.000000       X      0       X      0           10.5 Q 10O 11 11.5d75662049 912 9 4 0    22.0   24.0
 73 0.121637243 1.969E-41 1.159E-22.04370.044  153.18540.720.000000       X      0       X      0           11.5 Q 10O 11 10.5d65662049 912 9 4 0    24.0   22.0
 73 0.122637465 5.070E-38 4.657E-19.04310.044  183.85410.720.000000       X      0       X      0            8.5 Q 11O 12  9.5d75662049 912 9 4 0    18.0   20.0
 73 0.124169701 9.204E-38 6.830E-19.05140.052   16.46850.720.000000       X      0       X      0            4.5 Q  3S  2  3.5d85662049 912 9 4 0    10.0    8.0
 73 0.124981583 2.860E-39 1.730E-20.04370.044  153.18210.720.000000       X      0       X      0           11.5 Q 10O 11 11.5d75662049 912 9 4 0    24.0   24.0
 73 0.125726759 1.769E-39 1.499E-20.04310.044  183.85410.720.000000       X      0       X      0            9.5 Q 11O 12  9.5d75662049 912 9 4 0    20.0   20.0
 73 0.127452819 2.850E-38 2.713E-19.05140.052   16.46850.720.000000       X      0       X      0            3.5 Q  3S  2  3.5d75662049 912 9 4 0     8.0    8.0
 73 0.128571884 1.078E-37 9.344E-19.04310.044  183.85120.720.000000       X      0       X      0            9.5 Q 11O 12 10.5d75662049 912 9 4 0    20.0   22.0
 73 0.128592825 1.254E-37 7.805E-19.04370.044  153.17850.720.000000       X      0       X      0           11.5 Q 10O 11 12.5d75662049 912 9 4 0    24.0   26.0
 73 0.129161151 1.535E-41 1.215E-22.04310.044  183.85410.720.000000       X      0       X      0           10.5 Q 11O 12  9.5d75662049 912 9 4 0    22.0   20.0
 73 0.130020709 2.474E-39 3.204E-20.05140.052   16.46850.720.000000       X      0       X      0            2.5 Q  3S  2  3.5d75662049 912 9 4 0     6.0    8.0
 73 0.132006279 3.824E-39 3.094E-20.04310.044  183.85120.720.000000       X      0       X      0           10.5 Q 11O 12 10.5d75662049 912 9 4 0    22.0   22.0
 73 0.132664188 5.614E-38 5.564E-19.05140.052   16.46330.720.000000       X      0       X      0            3.5 Q  3S  2  2.5d85662049 912 9 4 0     8.0    6.0
 73 0.135105307 1.612E-37 1.335E-18.04310.044  183.84810.720.000000       X      0       X      0           10.5 Q 11O 12 11.5d75662049 912 9 4 0    22.0   24.0
 73 0.135232078 2.078E-38 2.799E-19.05140.052   16.46330.720.000000       X      0       X      0            2.5 Q  3S  2  2.5d75662049 912 9 4 0     6.0    6.0
 73 0.135791758 2.680E-41 2.045E-22.04310.044  183.85120.720.000000       X      0       X      0           11.5 Q 11O 12 10.5d65662049 912 9 4 0    24.0   22.0
 73 0.137073972 1.577E-39 3.229E-20.05140.052   16.46330.720.000000       X      0       X      0            1.5 Q  3S  2  2.5d75662049 912 9 4 0     4.0    6.0
 73 0.138890786 4.616E-39 3.602E-20.04310.044  183.84810.720.000000       X      0       X      0           11.5 Q 11O 12 11.5d75662049 912 9 4 0    24.0   24.0
 73 0.138933025 2.209E-38 3.057E-19.05140.052   16.45960.720.000000       X      0       X      0            2.5 Q  3S  2  1.5d75662049 912 9 4 0     6.0    4.0
 73 0.140774919 7.663E-39 1.612E-19.05140.052   16.45960.720.000000       X      0       X      0            1.5 Q  3S  2  1.5d75662049 912 9 4 0     4.0    4.0
 73 0.142239062 1.901E-37 1.519E-18.04310.044  183.84480.720.000000       X      0       X      0           11.5 Q 11O 12 12.5d75662049 912 9 4 0    24.0   26.0
 73 0.142986919 4.251E-39 9.081E-20.05140.052   16.45740.720.000000       X      0       X      0            1.5 Q  3S  2  0.5d75662049 912 9 4 0     4.0    2.0
 73 0.143033908 1.844E-41 1.368E-22.04310.044  183.84810.720.000000       X      0       X      0           12.5 Q 11O 12 11.5d65662049 912 9 4 0    26.0   24.0
 73 0.143230891 6.652E-38 7.557E-19.04240.044  217.30060.720.000000       X      0       X      0            9.5 Q 12O 13 10.5d75662049 912 9 4 0    20.0   22.0
 73 0.146342878 1.921E-39 2.027E-20.04240.044  217.30060.720.000000       X      0       X      0           10.5 Q 12O 13 10.5d75662049 912 9 4 0    22.0   22.0
 73 0.146382185 3.105E-39 2.357E-20.04310.044  183.84480.720.000000       X      0       X      0           12.5 Q 11O 12 12.5d75662049 912 9 4 0    26.0   26.0
 73 0.149231323 1.374E-37 1.479E-18.04240.044  217.29770.720.000000       X      0       X      0           10.5 Q 12O 13 11.5d75662049 912 9 4 0    22.0   24.0
 73 0.149771269 1.396E-41 1.382E-22.04240.044  217.30060.720.000000       X      0       X      0           11.5 Q 12O 13 10.5d65662049 912 9 4 0    24.0   22.0
 73 0.149974647 1.572E-37 1.223E-18.04310.044  183.84120.720.000000       X      0       X      0           12.5 Q 11O 12 13.5d75662049 912 9 4 0    26.0   28.0
 73 0.152659714 4.070E-39 4.107E-20.04240.044  217.29770.720.000000       X      0       X      0           11.5 Q 12O 13 11.5d75662049 912 9 4 0    24.0   24.0
 73 0.155781984 1.996E-37 2.055E-18.04240.044  217.29460.720.000000       X      0       X      0           11.5 Q 12O 13 12.5d75662049 912 9 4 0    24.0   26.0
 73 0.156409989 2.407E-41 2.297E-22.04240.044  217.29770.720.000000       X      0       X      0           12.5 Q 12O 13 11.5d65662049 912 9 4 0    26.0   24.0
 73 0.159532255 4.811E-39 4.683E-20.04240.044  217.29460.720.000000       X      0       X      0           12.5 Q 12O 13 12.5d75662049 912 9 4 0    26.0   26.0
 73 0.162884004 2.287E-37 2.273E-18.04240.044  217.29120.720.000000       X      0       X      0           12.5 Q 12O 13 13.5d75662049 912 9 4 0    26.0   28.0
 73 0.163186697 8.087E-38 1.135E-18.04170.043  253.52940.720.000000       X      0       X      0           10.5 Q 13O 14 11.5d75662049 912 9 4 0    22.0   24.0
 73 0.163610360 1.634E-41 1.515E-22.04240.044  217.29460.720.000000       X      0       X      0           13.5 Q 12O 13 12.5d65662049 912 9 4 0    28.0   26.0
 73 0.166317636 1.964E-39 2.575E-20.04170.043  253.52940.720.000000       X      0       X      0           11.5 Q 13O 14 11.5d75662049 912 9 4 0    24.0   24.0
 73 0.166962109 3.168E-39 2.997E-20.04240.044  217.29120.720.000000       X      0       X      0           13.5 Q 12O 13 13.5d75662049 912 9 4 0    28.0   28.0
 73 0.169243587 1.633E-37 2.179E-18.04170.043  253.52650.720.000000       X      0       X      0           11.5 Q 13O 14 12.5d75662049 912 9 4 0    24.0   26.0
 73 0.169740955 1.212E-41 1.497E-22.04170.043  253.52940.720.000000       X      0       X      0           12.5 Q 13O 14 11.5d65662049 912 9 4 0    26.0   24.0
 73 0.170538656 1.840E-37 1.778E-18.04240.044  217.28760.720.000000       X      0       X      0           13.5 Q 12O 13 14.5d75662049 912 9 4 0    28.0   30.0
 73 0.172666905 4.098E-39 5.149E-20.04170.043  253.52650.720.000000       X      0       X      0           12.5 Q 13O 14 12.5d75662049 912 9 4 0    26.0   26.0
 73 0.175809336 2.317E-37 2.964E-18.04170.043  253.52330.720.000000       X      0       X      0           12.5 Q 13O 14 13.5d75662049 912 9 4 0    26.0   28.0
 73 0.176387643 2.071E-41 2.469E-22.04170.043  253.52650.720.000000       X      0       X      0           13.5 Q 13O 14 12.5d65662049 912 9 4 0    28.0   26.0
 73 0.179530073 4.766E-39 5.782E-20.04170.043  253.52330.720.000000       X      0       X      0           13.5 Q 13O 14 13.5d75662049 912 9 4 0    28.0   28.0
 73 0.182640322 9.262E-38 1.612E-18.04110.043  292.53910.720.000000       X      0       X      0           11.5 Q 14O 15 12.5d75662049 912 9 4 0    24.0   26.0
 73 0.182884924 2.597E-37 3.209E-18.04170.043  253.52000.720.000000       X      0       X      0           13.5 Q 13O 14 14.5d75662049 912 9 4 0    28.0   30.0
 73 0.183553677 1.391E-41 1.610E-22.04170.043  253.52330.720.000000       X      0       X      0           14.5 Q 13O 14 13.5d65662049 912 9 4 0    30.0   28.0
 73 0.185787306 1.918E-39 3.135E-20.04110.043  292.53910.720.000000       X      0       X      0           12.5 Q 14O 15 12.5d75662049 912 9 4 0    26.0   26.0
 73 0.186908528 3.087E-39 3.639E-20.04170.043  253.52000.720.000000       X      0       X      0           14.5 Q 13O 14 14.5d75662049 912 9 4 0    30.0   30.0
 73 0.188746059 1.835E-37 3.047E-18.04110.043  292.53620.720.000000       X      0       X      0           12.5 Q 14O 15 13.5d75662049 912 9 4 0    26.0   28.0
 73 0.189206254 1.017E-41 1.572E-22.04110.043  292.53910.720.000000       X      0       X      0           13.5 Q 14O 15 12.5d65662049 912 9 4 0    28.0   26.0
 73 0.190471436 2.043E-37 2.454E-18.04170.043  253.51640.720.000000       X      0       X      0           14.5 Q 13O 14 15.5d75662049 912 9 4 0    30.0   32.0
 73 0.192165008 3.952E-39 6.203E-20.04110.043  292.53620.720.000000       X      0       X      0           13.5 Q 14O 15 13.5d75662049 912 9 4 0    28.0   28.0
 73 0.195325117 2.556E-37 4.078E-18.04110.043  292.53300.720.000000       X      0       X      0           13.5 Q 14O 15 14.5d75662049 912 9 4 0    28.0   30.0
 73 0.195860591 1.725E-41 2.576E-22.04110.043  292.53620.720.000000       X      0       X      0           14.5 Q 14O 15 13.5d65662049 912 9 4 0    30.0   28.0
 73 0.199020701 4.536E-39 6.883E-20.04110.043  292.53300.720.000000       X      0       X      0           14.5 Q 14O 15 14.5d75662049 912 9 4 0    30.0   30.0
 73 0.201691338 1.010E-37 2.196E-18.04040.042  334.32810.720.000000       X      0       X      0           12.5 Q 15O 16 13.5d75662049 912 9 4 0    26.0   28.0
 73 0.202378347 2.811E-37 4.337E-18.04110.043  292.52960.720.000000       X      0       X      0           14.5 Q 14O 15 15.5d75662049 912 9 4 0    30.0   32.0
 73 0.202997939 1.151E-41 1.670E-22.04110.043  292.53300.720.000000       X      0       X      0           15.5 Q 14O 15 14.5d65662049 912 9 4 0    32.0   30.0
 73 0.204852068 1.805E-39 3.701E-20.04040.042  334.32810.720.000000       X      0       X      0           13.5 Q 15O 16 13.5d75662049 912 9 4 0    28.0   28.0
 73 0.206355588 2.899E-39 4.276E-20.04110.043  292.52960.720.000000       X      0       X      0           15.5 Q 14O 15 15.5d65662049 912 9 4 0    32.0   32.0
 73 0.207839765 1.970E-37 4.098E-18.04040.042  334.32510.720.000000       X      0       X      0           13.5 Q 15O 16 14.5d75662049 912 9 4 0    28.0   30.0
 73 0.208267197 8.305E-42 1.616E-22.04040.042  334.32810.720.000000       X      0       X      0           14.5 Q 15O 16 13.5d65662049 912 9 4 0    30.0   28.0
 73 0.209906692 2.171E-37 3.257E-18.04110.043  292.52610.720.000000       X      0       X      0           15.5 Q 14O 15 16.5d75662049 912 9 4 0    32.0   34.0
 73 0.211254894 3.680E-39 7.262E-20.04040.042  334.32510.720.000000       X      0       X      0           14.5 Q 15O 16 14.5d75662049 912 9 4 0    30.0   30.0
 73 0.214430641 2.700E-37 5.408E-18.04040.042  334.32200.720.000000       X      0       X      0           14.5 Q 15O 16 15.5d75662049 912 9 4 0    30.0   32.0
 73 0.214928782 1.402E-41 2.639E-22.04040.042  334.32510.720.000000       X      0       X      0           15.5 Q 15O 16 14.5d65662049 912 9 4 0    32.0   30.0
 73 0.218104526 4.179E-39 7.982E-20.04040.042  334.32200.720.000000       X      0       X      0           15.5 Q 15O 16 15.5d75662049 912 9 4 0    32.0   32.0
 73 0.220414644 1.056E-37 2.893E-18.03970.042  378.89480.720.000000       X      0       X      0           13.5 Q 16O 17 14.5d75662049 912 9 4 0    28.0   30.0
 73 0.221464717 2.924E-37 5.671E-18.04040.042  334.31860.720.000000       X      0       X      0           15.5 Q 15O 16 16.5d75662049 912 9 4 0    32.0   34.0
 73 0.222041827 9.293E-42 1.701E-22.04040.042  334.32200.720.000000       X      0       X      0           16.5 Q 15O 16 15.5d65662049 912 9 4 0    34.0   32.0
 73 0.223587262 1.645E-39 4.267E-20.03970.042  378.89480.720.000000       X      0       X      0           14.5 Q 16O 17 14.5d75662049 912 9 4 0    30.0   30.0
 73 0.225402018 2.641E-39 4.907E-20.04040.042  334.31860.720.000000       X      0       X      0           16.5 Q 15O 16 16.5d65662049 912 9 4 0    34.0   34.0
 73 0.226600701 2.033E-37 5.344E-18.03970.042  378.89180.720.000000       X      0       X      0           14.5 Q 16O 17 15.5d75662049 912 9 4 0    30.0   32.0
 73 0.226999016 6.634E-42 1.638E-22.03970.042  378.89480.720.000000       X      0       X      0           15.5 Q 16O 17 14.5d65662049 912 9 4 0    32.0   30.0
 73 0.228942821 2.223E-37 4.195E-18.04040.042  334.31510.720.000000       X      0       X      0           16.5 Q 15O 16 17.5d75662049 912 9 4 0    34.0   36.0
 73 0.230012454 3.325E-39 8.318E-20.03970.042  378.89180.720.000000       X      0       X      0           15.5 Q 16O 17 15.5d75662049 912 9 4 0    32.0   32.0
 73 0.230261713 3.080E-37 4.069E-18.05380.054    8.01430.860.000000       X      0       X      0            4.5 Q  2S  1  3.5d75662049 912 9 4 0    10.0    8.0
 73 0.233202137 2.749E-37 6.972E-18.03970.042  378.88860.720.000000       X      0       X      0           15.5 Q 16O 17 16.5d75662049 912 9 4 0    32.0   34.0
 73 0.233667419 1.115E-41 2.667E-22.03970.042  378.89180.720.000000       X      0       X      0           16.5 Q 16O 17 15.5d65662049 912 9 4 0    34.0   32.0
 73 0.234423826 1.051E-37 1.767E-18.05380.054    8.01430.860.000000       X      0       X      0            3.5 Q  2S  1  3.5d75662049 912 9 4 0     8.0    8.0
 73 0.236857103 3.742E-39 9.073E-20.03970.042  378.88860.720.000000       X      0       X      0           16.5 Q 16O 17 16.5d65662049 912 9 4 0    34.0   34.0
 73 0.237684428 1.356E-38 3.082E-19.05380.054    8.01430.860.000000       X      0       X      0            2.5 Q  2S  1  3.5d75662049 912 9 4 0     6.0    8.0
 73 0.238867687 1.065E-37 3.715E-18.03890.041  426.23730.720.000000       X      0       X      0           14.5 Q 17O 18 15.5d75662049 912 9 4 0    30.0   32.0
 73 0.240219626 2.937E-37 7.222E-18.03970.042  378.88520.720.000000       X      0       X      0           16.5 Q 16O 17 17.5d75662049 912 9 4 0    34.0   36.0
 73 0.240759622 7.353E-42 1.712E-22.03970.042  378.88860.720.000000       X      0       X      0           17.5 Q 16O 17 16.5d65662049 912 9 4 0    36.0   34.0
 73 0.242050676 1.459E-39 4.835E-20.03890.041  426.23730.720.000000       X      0       X      0           15.5 Q 17O 18 15.5d75662049 912 9 4 0    32.0   32.0
 73 0.244004697 2.009E-37 3.515E-18.05380.054    8.00470.860.000000       X      0       X      0            3.5 Q  2S  1  2.5d85662049 912 9 4 0     8.0    6.0
 73 0.244122142 2.343E-39 5.530E-20.03970.042  378.88520.720.000000       X      0       X      0           17.5 Q 16O 17 17.5d65662049 912 9 4 0    36.0   36.0
 73 0.245087163 2.026E-37 6.798E-18.03890.041  426.23430.720.000000       X      0       X      0           15.5 Q 17O 18 16.5d75662049 912 9 4 0    32.0   34.0
 73 0.245459407 5.197E-42 1.644E-22.03890.041  426.23730.720.000000       X      0       X      0           16.5 Q 17O 18 15.5d65662049 912 9 4 0    34.0   32.0
 73 0.247265300 1.104E-37 2.610E-18.05380.054    8.00470.860.000000       X      0       X      0            2.5 Q  2S  1  2.5d75662049 912 9 4 0     6.0    6.0
 73 0.247653889 2.204E-37 5.277E-18.03970.042  378.88170.720.000000       X      0       X      0           17.5 Q 16O 17 18.5d75662049 912 9 4 0    36.0   38.0
 73 0.248495898 2.926E-39 9.369E-20.03890.041  426.23430.720.000000       X      0       X      0           16.5 Q 17O 18 16.5d65662049 912 9 4 0    34.0   34.0
 73 0.249606826 1.932E-38 6.916E-19.05380.054    8.00470.860.000000       X      0       X      0            1.5 Q  2S  1  2.5d75662049 912 9 4 0     4.0    6.0
 73 0.251698093 2.709E-37 8.786E-18.03890.041  426.23110.720.000000       X      0       X      0           16.5 Q 17O 18 17.5d75662049 912 9 4 0    34.0   36.0
 73 0.252134201 8.703E-42 2.671E-22.03890.041  426.23430.720.000000       X      0       X      0           17.5 Q 17O 18 16.5d65662049 912 9 4 0    36.0   34.0
 73 0.254089964 5.872E-38 1.427E-18.05380.054    7.99790.860.000000       X      0       X      0            2.5 Q  2S  1  1.5d75662049 912 9 4 0     6.0    4.0
 73 0.255336400 3.267E-39 1.015E-19.03890.041  426.23110.720.000000       X      0       X      0           17.5 Q 17O 18 17.5d65662049 912 9 4 0    36.0   36.0
 73 0.256431491 4.695E-38 1.727E-18.05380.054    7.99790.860.000000       X      0       X      0            1.5 Q  2S  1  1.5d75662049 912 9 4 0     4.0    4.0
 73 0.257095277 1.040E-37 4.670E-18.03800.041  476.35390.720.000000       X      0       X      0           15.5 Q 18O 19 16.5d75662049 912 9 4 0    32.0   34.0
 73 0.257841413 9.235E-39 6.830E-19.05380.054    7.99790.860.000000       X      0       X      0            0.5 Q  2S  1  1.5d75662049 912 9 4 0     2.0    4.0
 73 0.258701074 2.860E-37 9.004E-18.03890.041  426.22770.720.000000       X      0       X      0           17.5 Q 17O 18 18.5d75662049 912 9 4 0    36.0   38.0
 73 0.259208345 5.714E-42 1.708E-22.03890.041  426.23110.720.000000       X      0       X      0           18.5 Q 17O 18 17.5d65662049 912 9 4 0    38.0   36.0
 73 0.260287382 1.261E-39 5.396E-20.03800.041  476.35390.720.000000       X      0       X      0           16.5 Q 18O 19 16.5d65662049 912 9 4 0    34.0   34.0
 73 0.262573016 2.030E-39 6.145E-20.03890.041  426.22770.720.000000       X      0       X      0           18.5 Q 17O 18 18.5d65662049 912 9 4 0    38.0   38.0
 73 0.263344640 1.957E-37 8.473E-18.03800.041  476.35080.720.000000       X      0       X      0           16.5 Q 18O 19 17.5d75662049 912 9 4 0    34.0   36.0
 73 0.263693385 3.999E-42 1.637E-22.03800.041  476.35390.720.000000       X      0       X      0           17.5 Q 18O 19 16.5d65662049 912 9 4 0    36.0   34.0
 73 0.266096748 2.122E-37 6.510E-18.03890.041  426.22420.720.000000       X      0       X      0           18.5 Q 17O 18 19.5d75662049 912 9 4 0    38.0   40.0
 73 0.266750643 2.514E-39 1.041E-19.03800.041  476.35080.720.000000       X      0       X      0           17.5 Q 18O 19 17.5d65662049 912 9 4 0    36.0   36.0
 73 0.269964146 2.590E-37 1.086E-17.03800.041  476.34760.720.000000       X      0       X      0           17.5 Q 18O 19 18.5d75662049 912 9 4 0    36.0   38.0
 73 0.270374157 6.676E-42 2.655E-22.03800.041  476.35080.720.000000       X      0       X      0           18.5 Q 18O 19 17.5d65662049 912 9 4 0    38.0   36.0
 73 0.273587660 2.788E-39 1.122E-19.03800.041  476.34760.720.000000       X      0       X      0           18.5 Q 18O 19 18.5d65662049 912 9 4 0    38.0   38.0
 73 0.275132905 9.853E-38 5.763E-18.03700.040  529.24240.720.000000       X      0       X      0           16.5 Q 19O 20 17.5d75662049 912 9 4 0    34.0   36.0
 73 0.276954332 2.708E-37 1.103E-17.03800.041  476.34420.720.000000       X      0       X      0           18.5 Q 18O 19 19.5d75662049 912 9 4 0    38.0   40.0
 73 0.277432506 4.370E-42 1.694E-22.03800.041  476.34760.720.000000       X      0       X      0           19.5 Q 18O 19 18.5d65662049 912 9 4 0    40.0   38.0
 73 0.278333076 1.066E-39 5.958E-20.03700.040  529.24240.720.000000       X      0       X      0           17.5 Q 19O 20 17.5d65662049 912 9 4 0    36.0   36.0
 73 0.280799179 1.721E-39 6.753E-20.03800.041  476.34420.720.000000       X      0       X      0           19.5 Q 18O 19 19.5d65662049 912 9 4 0    40.0   40.0
 73 0.281409154 1.838E-37 1.039E-17.03700.040  529.23930.720.000000       X      0       X      0           17.5 Q 19O 20 18.5d75662049 912 9 4 0    36.0   38.0
 73 0.281736591 3.028E-42 1.623E-22.03700.040  529.24240.720.000000       X      0       X      0           18.5 Q 19O 20 17.5d65662049 912 9 4 0    38.0   36.0
 73 0.284315772 1.989E-37 7.902E-18.03800.041  476.34070.720.000000       X      0       X      0           19.5 Q 18O 19 20.5d75662049 912 9 4 0    40.0   42.0
 73 0.284812672 2.114E-39 1.145E-19.03700.040  529.23930.720.000000       X      0       X      0           18.5 Q 19O 20 18.5d65662049 912 9 4 0    38.0   38.0
 73 0.288036446 2.411E-37 1.321E-17.03700.040  529.23610.720.000000       X      0       X      0           18.5 Q 19O 20 19.5d75662049 912 9 4 0    38.0   40.0
 73 0.288422950 5.043E-42 2.629E-22.03700.040  529.23930.720.000000       X      0       X      0           19.5 Q 19O 20 18.5d65662049 912 9 4 0    40.0   38.0
 73 0.291646726 2.330E-39 1.228E-19.03700.040  529.23610.720.000000       X      0       X      0           19.5 Q 19O 20 19.5d65662049 912 9 4 0    40.0   40.0
 73 0.293009052 9.086E-38 7.007E-18.03570.040  584.90090.720.000000       X      0       X      0           17.5 Q 20O 21 18.5d75662049 912 9 4 0    36.0   38.0
 73 0.295015264 2.498E-37 1.332E-17.03700.040  529.23270.720.000000       X      0       X      0           19.5 Q 19O 20 20.5d75662049 912 9 4 0    40.0   42.0
 73 0.295467380 3.290E-42 1.673E-22.03700.040  529.23610.720.000000       X      0       X      0           20.5 Q 19O 20 19.5d65662049 912 9 4 0    42.0   40.0
 73 0.296216398 8.830E-40 6.522E-20.03570.040  584.90090.720.000000       X      0       X      0           18.5 Q 20O 21 18.5d65662049 912 9 4 0    38.0   38.0
 73 0.298835917 1.429E-39 7.350E-20.03700.040  529.23270.720.000000       X      0       X      0           20.5 Q 19O 20 20.5d65662049 912 9 4 0    42.0   42.0
 73 0.299309618 1.682E-37 1.255E-17.03570.040  584.89780.720.000000       X      0       X      0           18.5 Q 20O 21 19.5d75662049 912 9 4 0    38.0   40.0
 73 0.299617627 2.258E-42 1.603E-22.03570.040  584.90090.720.000000       X      0       X      0           19.5 Q 20O 21 18.5d65662049 912 9 4 0    40.0   38.0
 73 0.302346128 1.819E-37 9.465E-18.03700.040  529.22920.720.000000       X      0       X      0           20.5 Q 19O 20 21.5d75662049 912 9 4 0    42.0   44.0
 73 0.302710851 1.741E-39 1.248E-19.03570.040  584.89780.720.000000       X      0       X      0           19.5 Q 20O 21 19.5d65662049 912 9 4 0    40.0   40.0
 73 0.305944007 2.188E-37 1.586E-17.03570.040  584.89450.720.000000       X      0       X      0           19.5 Q 20O 21 20.5d75662049 912 9 4 0    40.0   42.0
 73 0.306309213 3.750E-42 2.591E-22.03570.040  584.89780.720.000000       X      0       X      0           20.5 Q 20O 21 19.5d65662049 912 9 4 0    42.0   40.0
 73 0.309542370 1.909E-39 1.333E-19.03570.040  584.89450.720.000000       X      0       X      0           20.5 Q 20O 21 20.5d65662049 912 9 4 0    42.0   42.0
 73 0.310746843 8.170E-38 8.409E-18.03560.039  643.32700.720.000000       X      0       X      0           18.5 Q 21O 22 19.5d75262049 912 9 4 0    38.0   40.0
 73 0.312912658 2.249E-37 1.588E-17.03570.040  584.89120.720.000000       X      0       X      0           20.5 Q 20O 21 21.5d75662049 912 9 4 0    42.0   44.0
 73 0.313341282 2.441E-42 1.647E-22.03570.040  584.89450.720.000000       X      0       X      0           21.5 Q 20O 21 20.5d65662049 912 9 4 0    44.0   42.0
 73 0.313960607 7.167E-40 7.081E-20.03560.039  643.32700.720.000000       X      0       X      0           19.5 Q 21O 22 19.5d65262049 912 9 4 0    40.0   40.0
 73 0.316711570 1.165E-39 7.945E-20.03570.040  584.89120.720.000000       X      0       X      0           21.5 Q 20O 21 21.5d65662049 912 9 4 0    44.0   44.0
 73 0.317069507 1.501E-37 1.498E-17.03560.039  643.32390.720.000000       X      0       X      0           19.5 Q 21O 22 20.5d75262049 912 9 4 0    40.0   42.0
 73 0.317359725 1.659E-42 1.578E-22.03560.039  643.32700.720.000000       X      0       X      0           20.5 Q 21O 22 19.5d65262049 912 9 4 0    42.0   40.0
 73 0.320216051 1.625E-37 1.120E-17.03570.040  584.88760.720.000000       X      0       X      0           21.5 Q 20O 21 22.5d75662049 912 9 4 0    44.0   46.0
 73 0.320468629 1.406E-39 1.350E-19.03560.039  643.32390.720.000000       X      0       X      0           20.5 Q 21O 22 20.5d65262049 912 9 4 0    42.0   42.0
 73 0.323710392 1.939E-37 1.881E-17.03560.039  643.32070.720.000000       X      0       X      0           20.5 Q 21O 22 21.5d75262049 912 9 4 0    42.0   44.0
 73 0.324056194 2.751E-42 2.550E-22.03560.039  643.32390.720.000000       X      0       X      0           21.5 Q 21O 22 20.5d65262049 912 9 4 0    44.0   42.0
 73 0.327297960 1.535E-39 1.437E-19.03560.039  643.32070.720.000000       X      0       X      0           21.5 Q 21O 22 21.5d65262049 912 9 4 0    44.0   44.0
 73 0.328365262 7.172E-38 9.978E-18.03550.039  704.51860.720.000000       X      0       X      0           19.5 Q 22O 23 20.5d75262049 912 9 4 0    40.0   42.0
 73 0.330669903 1.979E-37 1.872E-17.03560.039  643.31730.720.000000       X      0       X      0           21.5 Q 21O 22 22.5d75262049 912 9 4 0    44.0   46.0
 73 0.331077218 1.786E-42 1.618E-22.03560.039  643.32070.720.000000       X      0       X      0           22.5 Q 21O 22 21.5d65262049 912 9 4 0    46.0   44.0
 73 0.331584786 5.707E-40 7.636E-20.03550.039  704.51860.720.000000       X      0       X      0           20.5 Q 22O 23 20.5d65262049 912 9 4 0    42.0   42.0
 73 0.334449161 9.323E-40 8.532E-20.03560.039  643.31730.720.000000       X      0       X      0           22.5 Q 21O 22 22.5d65262049 912 9 4 0    46.0   46.0
 73 0.334708097 1.309E-37 1.768E-17.03550.039  704.51550.720.000000       X      0       X      0           20.5 Q 22O 23 21.5d75262049 912 9 4 0    42.0   44.0
 73 0.334981943 1.202E-42 1.551E-22.03550.039  704.51860.720.000000       X      0       X      0           21.5 Q 22O 23 20.5d65262049 912 9 4 0    44.0   42.0
 73 0.337948468 1.420E-37 1.313E-17.03560.039  643.31380.720.000000       X      0       X      0           22.5 Q 21O 22 23.5d75262049 912 9 4 0    46.0   48.0
 73 0.338105253 1.116E-39 1.453E-19.03550.039  704.51550.720.000000       X      0       X      0           21.5 Q 22O 23 21.5d65262049 912 9 4 0    44.0   44.0
 73 0.341354952 1.680E-37 2.209E-17.03550.039  704.51230.720.000000       X      0       X      0           21.5 Q 22O 23 22.5d75262049 912 9 4 0    44.0   46.0
 73 0.341682989 1.989E-42 2.504E-22.03550.039  704.51550.720.000000       X      0       X      0           22.5 Q 22O 23 21.5d65262049 912 9 4 0    46.0   44.0
 73 0.344932683 1.213E-39 1.542E-19.03550.039  704.51230.720.000000       X      0       X      0           22.5 Q 22O 23 22.5d65262049 912 9 4 0    46.0   46.0
 73 0.345880039 6.155E-38 1.172E-17.03540.038  768.47320.720.000000       X      0       X      0           20.5 Q 23O 24 21.5d75262049 912 9 4 0    42.0   44.0
 73 0.348306191 1.704E-37 2.187E-17.03550.039  704.50890.720.000000       X      0       X      0           22.5 Q 22O 23 23.5d75262049 912 9 4 0    46.0   48.0
 73 0.348694082 1.289E-42 1.587E-22.03550.039  704.51230.720.000000       X      0       X      0           23.5 Q 22O 23 22.5d65262049 912 9 4 0    48.0   46.0
 73 0.349104760 4.464E-40 8.192E-20.03540.038  768.47320.720.000000       X      0       X      0           21.5 Q 23O 24 21.5d65262049 912 9 4 0    44.0   44.0
 73 0.352067589 7.332E-40 9.115E-20.03550.039  704.50890.720.000000       X      0       X      0           23.5 Q 22O 23 23.5d65262049 912 9 4 0    48.0   48.0
 73 0.352241360 1.117E-37 2.068E-17.03540.038  768.47010.720.000000       X      0       X      0           21.5 Q 23O 24 22.5d75262049 912 9 4 0    44.0   46.0
 73 0.352500079 8.586E-43 1.522E-22.03540.038  768.47320.720.000000       X      0       X      0           22.5 Q 23O 24 21.5d65262049 912 9 4 0    46.0   44.0
 73 0.355562220 1.215E-37 1.525E-17.03550.039  704.50540.720.000000       X      0       X      0           23.5 Q 22O 23 24.5d75262049 912 9 4 0    48.0   50.0
 73 0.355636678 8.692E-40 1.554E-19.03540.038  768.47010.720.000000       X      0       X      0           22.5 Q 23O 24 22.5d65262049 912 9 4 0    46.0   46.0
 73 0.358893715 1.425E-37 2.571E-17.03540.038  768.46680.720.000000       X      0       X      0           22.5 Q 23O 24 23.5d75262049 912 9 4 0    46.0   48.0
 73 0.359205414 1.419E-42 2.456E-22.03540.038  768.47010.720.000000       X      0       X      0           23.5 Q 23O 24 22.5d65262049 912 9 4 0    48.0   46.0
 73 0.362462447 9.415E-40 1.644E-19.03540.038  768.46680.720.000000       X      0       X      0           23.5 Q 23O 24 23.5d65262049 912 9 4 0    48.0   48.0
 73 0.363304320 5.169E-38 1.365E-17.03530.037  835.18830.720.000000       X      0       X      0           21.5 Q 24O 25 22.5d75262049 912 9 4 0    44.0   46.0
 73 0.365837442 1.437E-37 2.533E-17.03540.038  768.46350.720.000000       X      0       X      0           23.5 Q 23O 24 24.5d75262049 912 9 4 0    48.0   50.0
 73 0.366207538 9.175E-43 1.554E-22.03540.038  768.46680.720.000000       X      0       X      0           24.5 Q 23O 24 23.5d65262049 912 9 4 0    50.0   48.0
 73 0.366533747 3.430E-40 8.743E-20.03530.037  835.18830.720.000000       X      0       X      0           22.5 Q 24O 25 22.5d65262049 912 9 4 0    46.0   46.0
 73 0.369582536 5.670E-40 9.693E-20.03540.038  768.46350.720.000000       X      0       X      0           24.5 Q 23O 24 24.5d65262049 912 9 4 0    50.0   50.0
 73 0.369682649 9.331E-38 2.399E-17.03530.037  835.18520.720.000000       X      0       X      0           22.5 Q 24O 25 23.5d75262049 912 9 4 0    46.0   48.0
 73 0.369927338 6.051E-43 1.492E-22.03530.037  835.18830.720.000000       X      0       X      0           23.5 Q 24O 25 22.5d65262049 912 9 4 0    48.0   46.0
 73 0.373072911 1.018E-37 1.757E-17.03540.038  768.46000.720.000000       X      0       X      0           24.5 Q 23O 24 25.5d75262049 912 9 4 0    50.0   52.0
 73 0.373076240 6.658E-40 1.655E-19.03530.037  835.18520.720.000000       X      0       X      0           23.5 Q 24O 25 23.5d65262049 912 9 4 0    48.0   48.0
 73 0.376340088 1.184E-37 2.969E-17.03530.037  835.18190.720.000000       X      0       X      0           23.5 Q 24O 25 24.5d75262049 912 9 4 0    48.0   50.0
 73 0.376636696 9.985E-43 2.406E-22.03530.037  835.18520.720.000000       X      0       X      0           24.5 Q 24O 25 23.5d65262049 912 9 4 0    50.0   48.0
 73 0.379900548 7.187E-40 1.747E-19.03530.037  835.18190.720.000000       X      0       X      0           24.5 Q 24O 25 24.5d65262049 912 9 4 0    50.0   50.0
 73 0.380649196 4.252E-38 1.578E-17.03520.037  904.66130.720.000000       X      0       X      0           22.5 Q 25O 26 23.5d75262049 912 9 4 0    46.0   48.0
 73 0.383276960 1.188E-37 2.913E-17.03530.037  835.17850.720.000000       X      0       X      0           24.5 Q 24O 25 25.5d75262049 912 9 4 0    50.0   52.0
 73 0.383630685 6.448E-43 1.522E-22.03530.037  835.18190.720.000000       X      0       X      0           25.5 Q 24O 25 24.5d65262049 912 9 4 0    52.0   50.0
 73 0.383882893 2.592E-40 9.295E-20.03520.037  904.66130.720.000000       X      0       X      0           23.5 Q 25O 26 23.5d65262049 912 9 4 0    48.0   48.0
 73 0.387007101 4.313E-40 1.027E-19.03530.037  835.17850.720.000000       X      0       X      0           25.5 Q 24O 25 25.5d65262049 912 9 4 0    52.0   52.0
 73 0.387043216 7.640E-38 2.762E-17.03520.037  904.65810.720.000000       X      0       X      0           23.5 Q 25O 26 24.5d75262049 912 9 4 0    48.0   50.0
 73 0.387274853 4.208E-43 1.462E-22.03520.037  904.66130.720.000000       X      0       X      0           24.5 Q 25O 26 23.5d65262049 912 9 4 0    50.0   48.0
 73 0.390435179 5.015E-40 1.756E-19.03520.037  904.65810.720.000000       X      0       X      0           24.5 Q 25O 26 24.5d65262049 912 9 4 0    50.0   50.0
 73 0.390493603 8.372E-38 2.011E-17.03530.037  835.17500.720.000000       X      0       X      0           25.5 Q 24O 25 26.5d75262049 912 9 4 0    52.0   54.0
 73 0.393705375 9.649E-38 3.407E-17.03520.037  904.65480.720.000000       X      0       X      0           24.5 Q 25O 26 25.5d75262049 912 9 4 0    50.0   52.0
 73 0.393987994 6.934E-43 2.356E-22.03520.037  904.65810.720.000000       X      0       X      0           25.5 Q 25O 26 24.5d65262049 912 9 4 0    52.0   50.0
 73 0.397258193 5.396E-40 1.848E-19.03520.037  904.65480.720.000000       X      0       X      0           25.5 Q 25O 26 25.5d65262049 912 9 4 0    52.0   52.0
 73 0.397924070 3.429E-38 1.811E-17.03510.036  976.88930.720.000000       X      0       X      0           23.5 Q 26O 27 24.5d75252049 912 9 4 0    48.0   50.0
 73 0.400635966 9.627E-38 3.326E-17.03520.037  904.65140.720.000000       X      0       X      0           25.5 Q 25O 26 26.5d75262049 912 9 4 0    52.0   54.0
 73 0.400974560 4.472E-43 1.489E-22.03520.037  904.65480.720.000000       X      0       X      0           26.5 Q 25O 26 25.5d65262049 912 9 4 0    54.0   52.0
 73 0.401161656 1.926E-40 9.844E-20.03510.036  976.88930.720.000000       X      0       X      0           24.5 Q 26O 27 24.5d65252049 912 9 4 0    50.0   50.0
 73 0.404332620 6.131E-38 3.158E-17.03510.036  976.88610.720.000000       X      0       X      0           24.5 Q 26O 27 25.5d75252049 912 9 4 0    50.0   52.0
 73 0.404352334 3.228E-40 1.084E-19.03520.037  904.65140.720.000000       X      0       X      0           26.5 Q 25O 26 26.5d65262049 912 9 4 0    54.0   54.0
 73 0.404552072 2.888E-43 1.431E-22.03510.036  976.88930.720.000000       X      0       X      0           25.5 Q 26O 27 24.5d65252049 912 9 4 0    52.0   50.0
 73 0.407723039 3.717E-40 1.857E-19.03510.036  976.88610.720.000000       X      0       X      0           25.5 Q 26O 27 25.5d65252049 912 9 4 0    52.0   52.0
 73 0.407835303 6.753E-38 2.287E-17.03520.037  904.64800.720.000000       X      0       X      0           26.5 Q 25O 26 27.5d75262049 912 9 4 0    54.0   56.0
 73 0.410999169 7.710E-38 3.882E-17.03510.036  976.88290.720.000000       X      0       X      0           25.5 Q 26O 27 26.5d75252049 912 9 4 0    52.0   54.0
 73 0.411268772 4.754E-43 2.307E-22.03510.036  976.88610.720.000000       X      0       X      0           26.5 Q 26O 27 25.5d65252049 912 9 4 0    54.0   52.0
 73 0.414544902 3.988E-40 1.950E-19.03510.036  976.88290.720.000000       X      0       X      0           26.5 Q 26O 27 26.5d65252049 912 9 4 0    54.0   54.0
 73 0.415136988 2.712E-38 2.065E-17.03500.036 1051.86960.720.000000       X      0       X      0           24.5 Q 27O 28 25.5d75252049 912 9 4 0    50.0   52.0
 73 0.417923983 7.659E-38 3.776E-17.03510.036  976.87950.720.000000       X      0       X      0           26.5 Q 26O 27 27.5d75252049 912 9 4 0    54.0   56.0
 73 0.418248544 3.061E-43 1.456E-22.03510.036  976.88290.720.000000       X      0       X      0           27.5 Q 26O 27 26.5d65252049 912 9 4 0    56.0   54.0
 73 0.418378127 1.409E-40 1.040E-19.03500.036 1051.86960.720.000000       X      0       X      0           25.5 Q 27O 28 25.5d65252049 912 9 4 0    52.0   52.0
 73 0.421559031 4.830E-38 3.591E-17.03500.036 1051.86640.720.000000       X      0       X      0           25.5 Q 27O 28 26.5d75252049 912 9 4 0    52.0   54.0
 73 0.421627625 2.379E-40 1.141E-19.03510.036  976.87950.720.000000       X      0       X      0           27.5 Q 26O 27 27.5d65252049 912 9 4 0    56.0   56.0
 73 0.421767071 1.956E-43 1.401E-22.03500.036 1051.86960.720.000000       X      0       X      0           26.5 Q 27O 28 25.5d65252049 912 9 4 0    54.0   52.0
 73 0.424947979 2.711E-40 1.957E-19.03500.036 1051.86640.720.000000       X      0       X      0           26.5 Q 27O 28 26.5d65252049 912 9 4 0    54.0   54.0
 73 0.425107355 5.349E-38 2.587E-17.03510.036  976.87600.720.000000       X      0       X      0           27.5 Q 26O 27 28.5d75252049 912 9 4 0    56.0   58.0
 73 0.428229669 6.047E-38 4.398E-17.03500.036 1051.86320.720.000000       X      0       X      0           26.5 Q 27O 28 27.5d75252049 912 9 4 0    54.0   56.0
 73 0.428487127 3.216E-43 2.257E-22.03500.036 1051.86640.720.000000       X      0       X      0           27.5 Q 27O 28 26.5d65252049 912 9 4 0    56.0   54.0
 73 0.431768817 2.901E-40 2.051E-19.03500.036 1051.86320.720.000000       X      0       X      0           27.5 Q 27O 28 27.5d65252049 912 9 4 0    56.0   56.0
 73 0.432294874 2.105E-38 2.342E-17.03490.036 1129.59920.720.000000       X      0       X      0           25.5 Q 28O 29 26.5d75252049 912 9 4 0    52.0   54.0
 73 0.435149152 5.982E-38 4.263E-17.03500.036 1051.85980.720.000000       X      0       X      0           27.5 Q 27O 28 28.5d75252049 912 9 4 0    56.0   58.0
 73 0.435460658 2.069E-43 1.425E-22.03500.036 1051.86320.720.000000       X      0       X      0           28.5 Q 27O 28 27.5d65252049 912 9 4 0    58.0   56.0
 73 0.435539259 1.014E-40 1.095E-19.03490.036 1129.59920.720.000000       X      0       X      0           26.5 Q 28O 29 26.5d65252049 912 9 4 0    54.0   54.0
 73 0.438729476 3.734E-38 4.060E-17.03490.036 1129.59610.720.000000       X      0       X      0           26.5 Q 28O 29 27.5d75252049 912 9 4 0    54.0   56.0
 73 0.438840993 1.726E-40 1.198E-19.03500.036 1051.85980.720.000000       X      0       X      0           28.5 Q 27O 28 28.5d65252049 912 9 4 0    58.0   58.0
 73 0.438926802 1.308E-43 1.372E-22.03490.036 1129.59920.720.000000       X      0       X      0           27.5 Q 28O 29 26.5d65252049 912 9 4 0    56.0   54.0
 73 0.442117016 1.947E-40 2.057E-19.03490.036 1129.59610.720.000000       X      0       X      0           27.5 Q 28O 29 27.5d65252049 912 9 4 0    56.0   56.0
 73 0.442317758 4.160E-38 2.910E-17.03500.036 1051.85630.720.000000       X      0       X      0           28.5 Q 27O 28 29.5d75252049 912 9 4 0    58.0   60.0
 73 0.445403933 4.657E-38 4.957E-17.03490.036 1129.59280.720.000000       X      0       X      0           27.5 Q 28O 29 28.5d75252049 912 9 4 0    56.0   58.0
 73 0.445650024 2.148E-43 2.209E-22.03490.036 1129.59610.720.000000       X      0       X      0           28.5 Q 28O 29 27.5d65252049 912 9 4 0    58.0   56.0
 73 0.448936938 2.078E-40 2.153E-19.03490.036 1129.59280.720.000000       X      0       X      0           28.5 Q 28O 29 28.5d65252049 912 9 4 0    58.0   58.0
 73 0.449403710 1.604E-38 2.642E-17.03480.035 1210.07510.720.000000       X      0       X      0           26.5 Q 29O 30 27.5d75252049 912 9 4 0    54.0   56.0
 73 0.452318484 4.590E-38 4.790E-17.03490.036 1129.58940.720.000000       X      0       X      0           28.5 Q 28O 29 29.5d75252049 912 9 4 0    58.0   60.0
 73 0.452617801 1.380E-43 1.393E-22.03490.036 1129.59280.720.000000       X      0       X      0           29.5 Q 28O 29 28.5d65252049 912 9 4 0    60.0   58.0
 73 0.452651077 7.186E-41 1.150E-19.03480.035 1210.07510.720.000000       X      0       X      0           27.5 Q 29O 30 27.5d65252049 912 9 4 0    56.0   56.0
 73 0.455850037 2.835E-38 4.567E-17.03480.035 1210.07190.720.000000       X      0       X      0           27.5 Q 29O 30 28.5d75252049 912 9 4 0    56.0   58.0
 73 0.455999347 1.233E-40 1.254E-19.03490.036 1129.58940.720.000000       X      0       X      0           29.5 Q 28O 29 29.5d65252049 912 9 4 0    60.0   60.0
 73 0.456037273 8.631E-44 1.343E-22.03480.035 1210.07510.720.000000       X      0       X      0           28.5 Q 29O 30 27.5d65252049 912 9 4 0    58.0   56.0
 73 0.459236233 1.377E-40 2.158E-19.03480.035 1210.07190.720.000000       X      0       X      0           28.5 Q 29O 30 28.5d65252049 912 9 4 0    58.0   58.0
 73 0.459473383 3.180E-38 3.259E-17.03490.036 1129.58590.720.000000       X      0       X      0           29.5 Q 28O 29 30.5d75252049 912 9 4 0    60.0   62.0
 73 0.462528070 3.524E-38 5.561E-17.03480.035 1210.06860.720.000000       X      0       X      0           28.5 Q 29O 30 29.5d75252049 912 9 4 0    58.0   60.0
 73 0.462763486 1.416E-43 2.162E-22.03480.035 1210.07190.720.000000       X      0       X      0           29.5 Q 29O 30 28.5d65252049 912 9 4 0    60.0   58.0
 73 0.466055327 1.466E-40 2.254E-19.03480.035 1210.06860.720.000000       X      0       X      0           29.5 Q 29O 30 29.5d65252049 912 9 4 0    60.0   60.0
 73 0.466468713 1.201E-38 2.967E-17.03470.035 1293.29400.720.000000       X      0       X      0           27.5 Q 30O 31 28.5d75252049 912 9 4 0    56.0   58.0
 73 0.469438044 3.461E-38 5.359E-17.03480.035 1210.06520.720.000000       X      0       X      0           29.5 Q 29O 30 30.5d75252049 912 9 4 0    60.0   62.0
 73 0.469718818 5.015E-41 1.205E-19.03470.035 1293.29400.720.000000       X      0       X      0           28.5 Q 30O 31 28.5d65252049 912 9 4 0    58.0   58.0
 73 0.469725946 9.092E-44 1.363E-22.03480.035 1210.06860.720.000000       X      0       X      0           30.5 Q 29O 30 29.5d65252049 912 9 4 0    62.0   60.0
 73 0.472926003 2.116E-38 5.117E-17.03470.035 1293.29080.720.000000       X      0       X      0           28.5 Q 30O 31 29.5d75252049 912 9 4 0    58.0   60.0
 73 0.473103720 5.624E-44 1.315E-22.03470.035 1293.29400.720.000000       X      0       X      0           29.5 Q 30O 31 28.5d65252049 912 9 4 0    60.0   58.0
 73 0.473108663 8.679E-41 1.311E-19.03480.035 1210.06520.720.000000       X      0       X      0           30.5 Q 29O 30 30.5d65252049 912 9 4 0    62.0   62.0
 73 0.476310905 9.588E-41 2.257E-19.03470.035 1293.29080.720.000000       X      0       X      0           29.5 Q 30O 31 29.5d65252049 912 9 4 0    60.0   60.0
 73 0.476580191 2.389E-38 3.634E-17.03480.035 1210.06180.720.000000       X      0       X      0           30.5 Q 29O 30 31.5d65252049 912 9 4 0    62.0   64.0
 73 0.479607396 2.621E-38 6.213E-17.03470.035 1293.28750.720.000000       X      0       X      0           29.5 Q 30O 31 30.5d75252049 912 9 4 0    60.0   62.0
 73 0.479832762 9.220E-44 2.117E-22.03470.035 1293.29080.720.000000       X      0       X      0           30.5 Q 30O 31 29.5d65252049 912 9 4 0    62.0   60.0
 73 0.483129252 1.019E-40 2.355E-19.03470.035 1293.28750.720.000000       X      0       X      0           30.5 Q 30O 31 30.5d65252049 912 9 4 0    62.0   62.0
 73 0.483494435 8.831E-39 3.316E-17.03470.034 1379.25280.720.000000       X      0       X      0           28.5 Q 31O 32 29.5d75252049 912 9 4 0    58.0   60.0
 73 0.486513106 2.565E-38 5.969E-17.03470.035 1293.28420.720.000000       X      0       X      0           30.5 Q 30O 31 31.5d75252049 912 9 4 0    62.0   64.0
 73 0.486747058 3.447E-41 1.260E-19.03470.034 1379.25280.720.000000       X      0       X      0           29.5 Q 31O 32 29.5d65252049 912 9 4 0    60.0   60.0
 73 0.486790291 5.913E-44 1.334E-22.03470.035 1293.28750.720.000000       X      0       X      0           31.5 Q 30O 31 30.5d65252049 912 9 4 0    64.0   62.0
 73 0.489962002 1.551E-38 5.705E-17.03470.034 1379.24960.720.000000       X      0       X      0           29.5 Q 31O 32 30.5d75252049 912 9 4 0    60.0   62.0
 73 0.490130716 3.618E-44 1.288E-22.03470.034 1379.25280.720.000000       X      0       X      0           30.5 Q 31O 32 29.5d65252049 912 9 4 0    62.0   60.0
 73 0.490174146 6.019E-41 1.367E-19.03470.035 1293.28420.720.000000       X      0       X      0           31.5 Q 30O 31 31.5d65252049 912 9 4 0    64.0   64.0
 73 0.493345663 6.578E-41 2.358E-19.03470.034 1379.24960.720.000000       X      0       X      0           30.5 Q 31O 32 30.5d65252049 912 9 4 0    62.0   62.0
 73 0.493643359 1.765E-38 4.037E-17.03470.035 1293.28070.720.000000       X      0       X      0           31.5 Q 30O 31 32.5d65252049 912 9 4 0    64.0   66.0
 73 0.496646553 1.916E-38 6.913E-17.03470.034 1379.24630.720.000000       X      0       X      0           30.5 Q 31O 32 31.5d75252049 912 9 4 0    62.0   64.0
 73 0.496862439 5.925E-44 2.072E-22.03470.034 1379.24960.720.000000       X      0       X      0           31.5 Q 31O 32 30.5d65252049 912 9 4 0    64.0   62.0
 73 0.500163333 6.976E-41 2.456E-19.03470.034 1379.24630.720.000000       X      0       X      0           31.5 Q 31O 32 31.5d65252049 912 9 4 0    64.0   64.0
 73 0.500484882 6.386E-39 3.692E-17.03460.034 1467.94790.720.000000       X      0       X      0           29.5 Q 32O 33 30.5d75252049 912 9 4 0    60.0   62.0
 73 0.503548291 1.869E-38 6.623E-17.03470.034 1379.24290.720.000000       X      0       X      0           31.5 Q 31O 32 32.5d65252049 912 9 4 0    64.0   66.0
 73 0.503739827 2.334E-41 1.315E-19.03460.034 1467.94790.720.000000       X      0       X      0           30.5 Q 32O 33 30.5d65252049 912 9 4 0    62.0   62.0
 73 0.503815383 3.797E-44 1.306E-22.03470.034 1379.24630.720.000000       X      0       X      0           32.5 Q 31O 32 31.5d65252049 912 9 4 0    66.0   64.0
 73 0.506962106 1.118E-38 6.337E-17.03460.034 1467.94470.720.000000       X      0       X      0           30.5 Q 32O 33 31.5d75252049 912 9 4 0    62.0   64.0
 73 0.507122284 2.297E-44 1.262E-22.03460.034 1467.94790.720.000000       X      0       X      0           31.5 Q 32O 33 30.5d65252049 912 9 4 0    64.0   62.0
 73 0.507200341 4.114E-41 1.424E-19.03470.034 1379.24290.720.000000       X      0       X      0           32.5 Q 31O 32 32.5d65252049 912 9 4 0    66.0   66.0
 73 0.510344563 4.447E-41 2.458E-19.03460.034 1467.94470.720.000000       X      0       X      0           31.5 Q 32O 33 31.5d65252049 912 9 4 0    64.0   64.0
 73 0.510667420 1.282E-38 4.468E-17.03470.034 1379.23940.720.000000       X      0       X      0           32.5 Q 31O 32 33.5d65252049 912 9 4 0    66.0   68.0
 73 0.513649633 1.377E-38 7.661E-17.03460.034 1467.94140.720.000000       X      0       X      0           31.5 Q 32O 33 32.5d65252049 912 9 4 0    64.0   66.0
 73 0.513856549 3.760E-44 2.030E-22.03460.034 1467.94470.720.000000       X      0       X      0           32.5 Q 32O 33 31.5d65252049 912 9 4 0    66.0   64.0
 73 0.517161619 4.708E-41 2.557E-19.03460.034 1467.94140.720.000000       X      0       X      0           32.5 Q 32O 33 32.5d65252049 912 9 4 0    66.0   66.0
 73 0.517443591 4.540E-39 4.096E-17.03460.034 1559.37590.720.000000       X      0       X      0           30.5 Q 33O 34 31.5d75222049 912 9 4 0    62.0   64.0
 73 0.520547648 1.340E-38 7.326E-17.03460.034 1467.93800.720.000000       X      0       X      0           32.5 Q 32O 33 33.5d65252049 912 9 4 0    66.0   68.0
 73 0.520700678 1.558E-41 1.370E-19.03460.034 1559.37590.720.000000       X      0       X      0           31.5 Q 33O 34 31.5d65222049 912 9 4 0    64.0   64.0
 73 0.520805223 2.407E-44 1.278E-22.03460.034 1467.94140.720.000000       X      0       X      0           33.5 Q 32O 33 32.5d65252049 912 9 4 0    68.0   66.0
 73 0.523929905 7.930E-39 7.018E-17.03460.034 1559.37270.720.000000       X      0       X      0           31.5 Q 33O 34 32.5d65222049 912 9 4 0    64.0   66.0
 73 0.524081970 1.440E-44 1.236E-22.03460.034 1559.37590.720.000000       X      0       X      0           32.5 Q 33O 34 31.5d65222049 912 9 4 0    66.0   64.0
 73 0.524191252 2.770E-41 1.480E-19.03460.034 1467.93800.720.000000       X      0       X      0           33.5 Q 32O 33 33.5d65252049 912 9 4 0    68.0   68.0
 73 0.527311197 2.962E-41 2.559E-19.03460.034 1559.37270.720.000000       X      0       X      0           32.5 Q 33O 34 32.5d65222049 912 9 4 0    66.0   66.0
 73 0.527656360 9.165E-39 4.930E-17.03460.034 1467.93450.720.000000       X      0       X      0           33.5 Q 32O 33 34.5d65252049 912 9 4 0    68.0   70.0
 73 0.530620237 9.738E-39 8.464E-17.03460.034 1559.36930.720.000000       X      0       X      0           32.5 Q 33O 34 33.5d65222049 912 9 4 0    66.0   68.0
 73 0.530818654 2.356E-44 1.989E-22.03460.034 1559.37270.720.000000       X      0       X      0           33.5 Q 33O 34 32.5d65222049 912 9 4 0    68.0   66.0
 73 0.534127693 3.131E-41 2.659E-19.03460.034 1559.36930.720.000000       X      0       X      0           33.5 Q 33O 34 33.5d65222049 912 9 4 0    68.0   68.0
 73 0.534373700 3.174E-39 4.528E-17.03460.034 1653.53320.720.000000       X      0       X      0           31.5 Q 34O 35 32.5d65222049 912 9 4 0    64.0   66.0
 73 0.537514770 9.448E-39 8.074E-17.03460.034 1559.36600.720.000000       X      0       X      0           33.5 Q 33O 34 34.5d65222049 912 9 4 0    68.0   70.0
 73 0.537632765 1.024E-41 1.425E-19.03460.034 1653.53320.720.000000       X      0       X      0           32.5 Q 34O 35 32.5d65222049 912 9 4 0    66.0   66.0
 73 0.537763335 1.507E-44 1.252E-22.03460.034 1559.36930.720.000000       X      0       X      0           34.5 Q 33O 34 33.5d65222049 912 9 4 0    70.0   68.0
 73 0.540868576 5.530E-39 7.743E-17.03460.034 1653.52990.720.000000       X      0       X      0           32.5 Q 34O 35 33.5d65222049 912 9 4 0    66.0   68.0
 73 0.541012930 8.912E-45 1.212E-22.03460.034 1653.53320.720.000000       X      0       X      0           33.5 Q 34O 35 32.5d65222049 912 9 4 0    68.0   66.0
 73 0.541150408 1.839E-41 1.537E-19.03460.034 1559.36600.720.000000       X      0       X      0           34.5 Q 33O 34 34.5d65222049 912 9 4 0    70.0   70.0
 73 0.544248745 1.944E-41 2.659E-19.03460.034 1653.52990.720.000000       X      0       X      0           33.5 Q 34O 35 33.5d65222049 912 9 4 0    68.0   68.0
 73 0.544613691 6.445E-39 5.421E-17.03460.034 1559.36250.720.000000       X      0       X      0           34.5 Q 33O 34 35.5d65222049 912 9 4 0    70.0   72.0
 73 0.547561563 6.773E-39 9.319E-17.03460.034 1653.52660.720.000000       X      0       X      0           33.5 Q 34O 35 34.5d65222049 912 9 4 0    68.0   70.0
 73 0.547751908 1.457E-44 1.948E-22.03460.034 1653.52990.720.000000       X      0       X      0           34.5 Q 34O 35 33.5d65222049 912 9 4 0    70.0   68.0
 73 0.551064727 2.052E-41 2.760E-19.03460.034 1653.52660.720.000000       X      0       X      0           34.5 Q 34O 35 34.5d65222049 912 9 4 0    70.0   70.0
 73 0.551277994 2.183E-39 4.990E-17.03460.034 1750.41600.720.000000       X      0       X      0           32.5 Q 35O 36 33.5d65222049 912 9 4 0    66.0   68.0
 73 0.554452824 6.555E-39 8.871E-17.03460.034 1653.52320.720.000000       X      0       X      0           34.5 Q 34O 35 35.5d65222049 912 9 4 0    70.0   72.0
 73 0.554538890 6.637E-42 1.481E-19.03460.034 1750.41600.720.000000       X      0       X      0           33.5 Q 35O 36 33.5d65222049 912 9 4 0    68.0   68.0
 73 0.554692850 9.317E-45 1.227E-22.03460.034 1653.52660.720.000000       X      0       X      0           35.5 Q 34O 35 34.5d65222049 912 9 4 0    72.0   70.0
 73 0.557780967 3.795E-39 8.518E-17.03460.034 1750.41270.720.000000       X      0       X      0           33.5 Q 35O 36 34.5d65222049 912 9 4 0    68.0   70.0
 73 0.557917958 5.447E-45 1.188E-22.03460.034 1750.41600.720.000000       X      0       X      0           34.5 Q 35O 36 33.5d65222049 912 9 4 0    70.0   68.0
 73 0.558080947 1.203E-41 1.593E-19.03460.034 1653.52320.720.000000       X      0       X      0           35.5 Q 34O 35 35.5d65222049 912 9 4 0    72.0   72.0
 73 0.561160034 1.258E-41 2.760E-19.03460.034 1750.41270.720.000000       X      0       X      0           34.5 Q 35O 36 34.5d65222049 912 9 4 0    70.0   70.0
 73 0.561542539 4.461E-39 5.945E-17.03460.034 1653.51980.720.000000       X      0       X      0           35.5 Q 34O 35 36.5d65222049 912 9 4 0    72.0   74.0
 73 0.564476459 4.637E-39 1.023E-16.03460.034 1750.40940.720.000000       X      0       X      0           34.5 Q 35O 36 35.5d65222049 912 9 4 0    70.0   72.0
 73 0.564659125 8.900E-45 1.910E-22.03460.034 1750.41270.720.000000       X      0       X      0           35.5 Q 35O 36 34.5d65222049 912 9 4 0    72.0   70.0
 73 0.567975549 1.326E-41 2.862E-19.03460.034 1750.40940.720.000000       X      0       X      0           35.5 Q 35O 36 35.5d65222049 912 9 4 0    72.0   72.0
 73 0.568158973 1.478E-39 5.484E-17.03460.034 1850.02060.720.000000       X      0       X      0           33.5 Q 36O 37 34.5d65222049 912 9 4 0    68.0   70.0
 73 0.571364644 4.477E-39 9.722E-17.03460.034 1750.40600.720.000000       X      0       X      0           35.5 Q 35O 36 36.5d65222049 912 9 4 0    72.0   74.0
 73 0.571421560 4.239E-42 1.537E-19.03460.034 1850.02060.720.000000       X      0       X      0           34.5 Q 36O 37 34.5d65222049 912 9 4 0    70.0   70.0
 73 0.571596561 5.687E-45 1.202E-22.03460.034 1750.40940.720.000000       X      0       X      0           36.5 Q 35O 36 35.5d65222049 912 9 4 0    74.0   72.0
 73 0.574669597 2.563E-39 9.344E-17.03460.034 1850.01730.720.000000       X      0       X      0           34.5 Q 36O 37 35.5d65222049 912 9 4 0    70.0   72.0
 73 0.574799567 3.287E-45 1.166E-22.03460.034 1850.02060.720.000000       X      0       X      0           35.5 Q 36O 37 34.5d65222049 912 9 4 0    72.0   70.0
 73 0.574985652 7.764E-42 1.651E-19.03460.034 1750.40600.720.000000       X      0       X      0           36.5 Q 35O 36 36.5d65222049 912 9 4 0    74.0   74.0
 73 0.578047604 8.025E-42 2.861E-19.03460.034 1850.01730.720.000000       X      0       X      0           35.5 Q 36O 37 35.5d65222049 912 9 4 0    72.0   72.0
 73 0.578445683 3.039E-39 6.501E-17.03460.034 1750.40260.720.000000       X      0       X      0           36.5 Q 35O 36 37.5d65222049 912 9 4 0    74.0   76.0
 73 0.581367474 3.124E-39 1.120E-16.03460.034 1850.01400.720.000000       X      0       X      0           35.5 Q 36O 37 36.5d65222049 912 9 4 0    72.0   74.0
 73 0.581542815 5.367E-45 1.873E-22.03460.034 1850.01730.720.000000       X      0       X      0           36.5 Q 36O 37 35.5d65222049 912 9 4 0    74.0   72.0
 73 0.584862685 8.444E-42 2.964E-19.03460.034 1850.01400.720.000000       X      0       X      0           36.5 Q 36O 37 36.5d65222049 912 9 4 0    74.0   74.0
 73 0.585018877 9.844E-40 6.008E-17.03460.034 1952.34290.720.000000       X      0       X      0           34.5 Q 37O 38 35.5d65222049 912 9 4 0    70.0   72.0
 73 0.588252754 3.010E-39 1.063E-16.03460.034 1850.01060.720.000000       X      0       X      0           36.5 Q 36O 37 37.5d65222049 912 9 4 0    74.0   76.0
 73 0.588283031 2.670E-42 1.593E-19.03460.034 1952.34290.720.000000       X      0       X      0           35.5 Q 37O 38 35.5d65222049 912 9 4 0    72.0   72.0
 73 0.588476956 3.427E-45 1.179E-22.03460.034 1850.01400.720.000000       X      0       X      0           37.5 Q 36O 37 36.5d65222049 912 9 4 0    76.0   74.0
 73 0.591536752 1.704E-39 1.022E-16.03460.034 1952.33960.720.000000       X      0       X      0           35.5 Q 37O 38 36.5d65222049 912 9 4 0    72.0   74.0
 73 0.591659998 1.958E-45 1.143E-22.03460.034 1952.34290.720.000000       X      0       X      0           36.5 Q 37O 38 35.5d65222049 912 9 4 0    74.0   72.0
 73 0.591867021 4.938E-42 1.708E-19.03460.034 1850.01060.720.000000       X      0       X      0           37.5 Q 36O 37 37.5d65222049 912 9 4 0    76.0   76.0
 73 0.594913715 5.048E-42 2.964E-19.03460.034 1952.33960.720.000000       X      0       X      0           36.5 Q 37O 38 36.5d65222049 912 9 4 0    74.0   74.0
 73 0.595325604 2.039E-39 7.093E-17.03460.034 1850.00710.720.000000       X      0       X      0           37.5 Q 36O 37 38.5d65222049 912 9 4 0    76.0   78.0
 73 0.598236884 2.072E-39 1.223E-16.03460.034 1952.33630.720.000000       X      0       X      0           36.5 Q 37O 38 37.5d65222049 912 9 4 0    74.0   76.0
 73 0.598405234 3.196E-45 1.838E-22.03460.034 1952.33960.720.000000       X      0       X      0           37.5 Q 37O 38 36.5d65222049 912 9 4 0    76.0   74.0
 73 0.601728403 5.304E-42 3.067E-19.03460.034 1952.33630.720.000000       X      0       X      0           37.5 Q 37O 38 37.5d65222049 912 9 4 0    76.0   76.0
 73 0.601859717 6.456E-40 6.567E-17.03460.034 2057.37900.720.000000       X      0       X      0           35.5 Q 38O 39 36.5d65222049 912 9 4 0    72.0   74.0
 73 0.605119426 1.992E-39 1.158E-16.03460.034 1952.33290.720.000000       X      0       X      0           37.5 Q 37O 38 38.5d65222049 912 9 4 0    76.0   78.0
 73 0.605125326 1.657E-42 1.649E-19.03460.034 2057.37900.720.000000       X      0       X      0           36.5 Q 38O 39 36.5d65222049 912 9 4 0    74.0   74.0
 73 0.605336269 2.040E-45 1.156E-22.03460.034 1952.33630.720.000000       X      0       X      0           38.5 Q 37O 38 37.5d65222049 912 9 4 0    78.0   76.0
 73 0.608384471 1.115E-39 1.115E-16.03460.034 2057.37570.720.000000       X      0       X      0           36.5 Q 38O 39 37.5d65222049 912 9 4 0    74.0   76.0
 73 0.608501275 1.152E-45 1.123E-22.03460.034 2057.37900.720.000000       X      0       X      0           37.5 Q 38O 39 36.5d65222049 912 9 4 0    76.0   74.0
 73 0.608727292 3.097E-42 1.765E-19.03460.034 1952.33290.720.000000       X      0       X      0           38.5 Q 37O 38 38.5d65222049 912 9 4 0    78.0   78.0
 73 0.611760420 3.129E-42 3.065E-19.03460.034 2057.37570.720.000000       X      0       X      0           37.5 Q 38O 39 37.5d65222049 912 9 4 0    76.0   76.0
 73 0.612184530 1.346E-39 7.715E-17.03460.034 1952.32950.720.000000       X      0       X      0           38.5 Q 37O 38 39.5d65222049 912 9 4 0    78.0   80.0
 73 0.615086751 1.354E-39 1.333E-16.03460.034 2057.37240.720.000000       X      0       X      0           37.5 Q 38O 39 38.5d65222049 912 9 4 0    76.0   78.0
 73 0.615248410 1.879E-45 1.804E-22.03460.034 2057.37570.720.000000       X      0       X      0           38.5 Q 38O 39 37.5d65222049 912 9 4 0    78.0   76.0
 73 0.618574741 3.284E-42 3.169E-19.03460.034 2057.37240.720.000000       X      0       X      0           38.5 Q 38O 39 38.5d65222049 912 9 4 0    78.0   78.0
 73 0.618683316 4.168E-40 7.159E-17.03460.034 2165.12460.720.000000       X      0       X      0           36.5 Q 39O 40 37.5d65222049 912 9 4 0    74.0   76.0
 73 0.621950273 1.015E-42 1.707E-19.03460.034 2165.12460.720.000000       X      0       X      0           37.5 Q 39O 40 37.5d65222049 912 9 4 0    76.0   76.0
 73 0.621966701 1.299E-39 1.260E-16.03460.034 2057.36900.720.000000       X      0       X      0           38.5 Q 38O 39 39.5d65222049 912 9 4 0    78.0   80.0
 73 0.622176516 1.198E-45 1.134E-22.03460.034 2057.37240.720.000000       X      0       X      0           39.5 Q 38O 39 38.5d65222049 912 9 4 0    80.0   78.0
 73 0.625214604 7.185E-40 1.214E-16.03460.034 2165.12140.720.000000       X      0       X      0           37.5 Q 39O 40 38.5d65222049 912 9 4 0    76.0   78.0
 73 0.625325227 6.690E-46 1.102E-22.03460.034 2165.12460.720.000000       X      0       X      0           38.5 Q 39O 40 37.5d65222049 912 9 4 0    78.0   76.0
 73 0.625568476 1.916E-42 1.823E-19.03460.034 2057.36900.720.000000       X      0       X      0           39.5 Q 38O 39 39.5d65222049 912 9 4 0    80.0   80.0
 73 0.628589562 1.913E-42 3.167E-19.03460.034 2165.12140.720.000000       X      0       X      0           38.5 Q 39O 40 38.5d65222049 912 9 4 0    78.0   78.0
 73 0.629024470 8.759E-40 8.380E-17.03460.034 2057.36550.720.000000       X      0       X      0           39.5 Q 38O 39 40.5d65222049 912 9 4 0    80.0   82.0
 73 0.631918929 8.706E-40 1.449E-16.03460.034 2165.11810.720.000000       X      0       X      0           38.5 Q 39O 40 39.5d65222049 912 9 4 0    78.0   80.0
 73 0.632074180 1.091E-45 1.771E-22.03460.034 2165.12140.720.000000       X      0       X      0           39.5 Q 39O 40 38.5d65222049 912 9 4 0    80.0   78.0
 73 0.635403546 2.005E-42 3.272E-19.03460.034 2165.11810.720.000000       X      0       X      0           39.5 Q 39O 40 39.5d65222049 912 9 4 0    80.0   80.0
 73 0.635491327 2.650E-40 7.788E-17.03460.034 2275.57560.720.000000       X      0       X      0           37.5 Q 40O 41 38.5d65222049 912 9 4 0    76.0   78.0
 73 0.638759528 6.123E-43 1.762E-19.03460.034 2275.57560.720.000000       X      0       X      0           38.5 Q 40O 41 38.5d65222049 912 9 4 0    78.0   78.0
 73 0.638796427 8.337E-40 1.368E-16.03460.034 2165.11470.720.000000       X      0       X      0           39.5 Q 39O 40 40.5d65222049 912 9 4 0    80.0   82.0
 73 0.638999517 6.955E-46 1.114E-22.03460.034 2165.11810.720.000000       X      0       X      0           40.5 Q 39O 40 39.5d65222049 912 9 4 0    82.0   80.0
 73 0.642028830 4.559E-40 1.319E-16.03460.034 2275.57240.720.000000       X      0       X      0           38.5 Q 40O 41 39.5d65222049 912 9 4 0    78.0   80.0
 73 0.642133516 3.837E-46 1.083E-22.03460.034 2275.57560.720.000000       X      0       X      0           39.5 Q 40O 41 38.5d65222049 912 9 4 0    80.0   78.0
 73 0.642392398 1.168E-42 1.880E-19.03460.034 2165.11470.720.000000       X      0       X      0           40.5 Q 39O 40 40.5d65222049 912 9 4 0    82.0   82.0
 73 0.645402817 1.154E-42 3.272E-19.03460.034 2275.57240.720.000000       X      0       X      0           39.5 Q 40O 41 39.5d65222049 912 9 4 0    80.0   80.0
 73 0.645847235 5.613E-40 9.082E-17.03460.034 2165.11120.720.000000       X      0       X      0           40.5 Q 39O 40 41.5d65222049 912 9 4 0    82.0   84.0
 73 0.648735103 5.516E-40 1.572E-16.03460.034 2275.56900.720.000000       X      0       X      0           39.5 Q 40O 41 40.5d65222049 912 9 4 0    80.0   82.0
 73 0.648884202 6.254E-46 1.740E-22.03460.034 2275.57240.720.000000       X      0       X      0           40.5 Q 40O 41 39.5d65222049 912 9 4 0    82.0   80.0
 73 0.652216484 1.208E-42 3.377E-19.03460.034 2275.56900.720.000000       X      0       X      0           40.5 Q 40O 41 40.5d65222049 912 9 4 0    82.0   82.0
 73 0.652285245 1.659E-40 8.451E-17.03460.034 2388.72750.720.000000       X      0       X      0           38.5 Q 41O 42 39.5d65222049 912 9 4 0    78.0   80.0
 73 0.655554607 3.645E-43 1.820E-19.03460.034 2388.72750.720.000000       X      0       X      0           39.5 Q 41O 42 39.5d65222049 912 9 4 0    80.0   80.0
 73 0.655610269 5.271E-40 1.481E-16.03460.034 2275.56560.720.000000       X      0       X      0           40.5 Q 40O 41 41.5d65222049 912 9 4 0    82.0   84.0
 73 0.655806922 3.985E-46 1.094E-22.03460.034 2275.56900.720.000000       X      0       X      0           41.5 Q 40O 41 40.5d65222049 912 9 4 0    84.0   82.0
 73 0.658828669 2.850E-40 1.430E-16.03460.034 2388.72430.720.000000       X      0       X      0           39.5 Q 41O 42 40.5d65222049 912 9 4 0    80.0   82.0
 73 0.658927641 2.173E-46 1.064E-22.03460.034 2388.72750.720.000000       X      0       X      0           40.5 Q 41O 42 39.5d65222049 912 9 4 0    82.0   80.0
 73 0.659200709 7.029E-43 1.939E-19.03460.034 2275.56560.720.000000       X      0       X      0           41.5 Q 40O 41 41.5d65222049 912 9 4 0    84.0   84.0
 73 0.662201706 6.860E-43 3.375E-19.03460.034 2388.72430.720.000000       X      0       X      0           40.5 Q 41O 42 40.5d65222049 912 9 4 0    82.0   82.0
 73 0.662654472 3.542E-40 9.820E-17.03460.034 2275.56220.720.000000       X      0       X      0           41.5 Q 40O 41 42.5d65222049 912 9 4 0    84.0   86.0
 73 0.665536796 3.441E-40 1.701E-16.03460.034 2388.72090.720.000000       X      0       X      0           40.5 Q 41O 42 41.5d65222049 912 9 4 0    82.0   84.0
 73 0.665679989 3.540E-46 1.709E-22.03460.034 2388.72430.720.000000       X      0       X      0           41.5 Q 41O 42 40.5d65222049 912 9 4 0    84.0   82.0
 73 0.669015082 7.175E-43 3.481E-19.03460.034 2388.72090.720.000000       X      0       X      0           41.5 Q 41O 42 41.5d65222049 912 9 4 0    84.0   84.0
 73 0.669066445 1.023E-40 9.153E-17.03460.034 2504.57590.720.000000       X      0       X      0           39.5 Q 42O 43 40.5d65222049 912 9 4 0    80.0   82.0
 73 0.672336877 2.140E-43 1.877E-19.03460.034 2504.57590.720.000000       X      0       X      0           40.5 Q 42O 43 40.5d65222049 912 9 4 0    82.0   82.0
 73 0.672409758 3.283E-40 1.601E-16.03460.034 2388.71750.720.000000       X      0       X      0           41.5 Q 41O 42 42.5d65222049 912 9 4 0    84.0   86.0
 73 0.672600229 2.255E-46 1.075E-22.03460.034 2388.72090.720.000000       X      0       X      0           42.5 Q 41O 42 41.5d65222049 912 9 4 0    86.0   84.0
 73 0.675615512 1.755E-40 1.547E-16.03460.034 2504.57260.720.000000       X      0       X      0           40.5 Q 42O 43 41.5d65222049 912 9 4 0    82.0   84.0
 73 0.675708980 1.215E-46 1.046E-22.03460.034 2504.57590.720.000000       X      0       X      0           41.5 Q 42O 43 40.5d65222049 912 9 4 0    84.0   82.0
 73 0.675994904 4.171E-43 1.997E-19.03460.034 2388.71750.720.000000       X      0       X      0           42.5 Q 41O 42 42.5d65222049 912 9 4 0    86.0   86.0
 73 0.678987615 4.023E-43 3.479E-19.03460.034 2504.57260.720.000000       X      0       X      0           41.5 Q 42O 43 41.5d65222049 912 9 4 0    84.0   84.0
 73 0.679447676 2.203E-40 1.060E-16.03460.034 2388.71410.720.000000       X      0       X      0           42.5 Q 41O 42 43.5d65222049 912 9 4 0    86.0   88.0
 73 0.682325414 2.116E-40 1.839E-16.03460.034 2504.56930.720.000000       X      0       X      0           41.5 Q 42O 43 42.5d65222049 912 9 4 0    84.0   86.0
 73 0.682462919 1.979E-46 1.680E-22.03460.034 2504.57260.720.000000       X      0       X      0           42.5 Q 42O 43 41.5d65222049 912 9 4 0    86.0   84.0
 73 0.685800722 4.204E-43 3.587E-19.03460.034 2504.56930.720.000000       X      0       X      0           42.5 Q 42O 43 42.5d65222049 912 9 4 0    86.0   86.0
 73 0.685836176 6.217E-41 9.898E-17.03460.034 2623.11610.720.000000       X      0       X      0           40.5 Q 43O 44 41.5d65222049 912 9 4 0    82.0   84.0
 73 0.689107603 1.239E-43 1.935E-19.03460.034 2623.11610.720.000000       X      0       X      0           41.5 Q 43O 44 41.5d65222049 912 9 4 0    84.0   84.0
 73 0.689196271 2.015E-40 1.728E-16.03460.034 2504.56590.720.000000       X      0       X      0           42.5 Q 42O 43 43.5d65222049 912 9 4 0    86.0   88.0
 73 0.689380808 1.260E-46 1.056E-22.03460.034 2504.56930.720.000000       X      0       X      0           43.5 Q 42O 43 42.5d65222049 912 9 4 0    88.0   86.0
 73 0.692390630 1.064E-40 1.669E-16.03460.034 2623.11280.720.000000       X      0       X      0           41.5 Q 43O 44 42.5d65222049 912 9 4 0    84.0   86.0
 73 0.692478788 6.708E-47 1.028E-22.03460.034 2623.11610.720.000000       X      0       X      0           42.5 Q 43O 44 41.5d65222049 912 9 4 0    86.0   84.0
 73 0.692776357 2.441E-43 2.056E-19.03460.034 2504.56590.720.000000       X      0       X      0           43.5 Q 42O 43 43.5d65222049 912 9 4 0    88.0   88.0
 73 0.695761813 2.327E-43 3.584E-19.03460.034 2623.11280.720.000000       X      0       X      0           42.5 Q 43O 44 42.5d65222049 912 9 4 0    86.0   86.0
 73 0.696228209 1.350E-40 1.143E-16.03460.034 2504.56240.720.000000       X      0       X      0           43.5 Q 42O 43 44.5d65222049 912 9 4 0    88.0   90.0
 73 0.699102227 1.281E-40 1.982E-16.03460.034 2623.10950.720.000000       X      0       X      0           42.5 Q 43O 44 43.5d65222049 912 9 4 0    86.0   88.0
 73 0.699234255 1.092E-46 1.652E-22.03460.034 2623.11280.720.000000       X      0       X      0           43.5 Q 43O 44 42.5d65222049 912 9 4 0    88.0   86.0
 73 0.702574669 2.429E-43 3.692E-19.03460.034 2623.10950.720.000000       X      0       X      0           43.5 Q 43O 44 43.5d65222049 912 9 4 0    88.0   88.0
 73 0.702595584 3.722E-41 1.068E-16.03460.034 2744.34350.720.000000       X      0       X      0           41.5 Q 44O 45 42.5d65222049 912 9 4 0    84.0   86.0
 73 0.705867934 7.076E-44 1.993E-19.03460.034 2744.34350.720.000000       X      0       X      0           42.5 Q 44O 45 42.5d65222049 912 9 4 0    86.0   86.0
 73 0.705971082 1.219E-40 1.862E-16.03460.034 2623.10610.720.000000       X      0       X      0           43.5 Q 43O 44 44.5d65222049 912 9 4 0    88.0   90.0
 73 0.706149906 6.950E-47 1.038E-22.03460.034 2623.10950.720.000000       X      0       X      0           44.5 Q 43O 44 43.5d65222049 912 9 4 0    90.0   88.0
 73 0.709155188 6.362E-41 1.800E-16.03460.034 2744.34020.720.000000       X      0       X      0           42.5 Q 44O 45 43.5d65222049 912 9 4 0    86.0   88.0
 73 0.709238219 3.658E-47 1.012E-22.03460.034 2744.34350.720.000000       X      0       X      0           43.5 Q 44O 45 42.5d65222049 912 9 4 0    88.0   86.0
 73 0.709546319 1.409E-43 2.115E-19.03460.034 2623.10610.720.000000       X      0       X      0           44.5 Q 43O 44 44.5d65222049 912 9 4 0    90.0   90.0
 73 0.712525470 1.328E-43 3.691E-19.03460.034 2744.34020.720.000000       X      0       X      0           43.5 Q 44O 45 43.5d65222049 912 9 4 0    88.0   88.0
 73 0.712997320 8.149E-41 1.229E-16.03460.034 2623.10270.720.000000       X      0       X      0           44.5 Q 43O 44 45.5d65222049 912 9 4 0    90.0   92.0
 73 0.715868406 7.647E-41 2.135E-16.03460.034 2744.33690.720.000000       X      0       X      0           43.5 Q 44O 45 44.5d65222049 912 9 4 0    88.0   90.0
 73 0.715995154 5.952E-47 1.625E-22.03460.034 2744.34020.720.000000       X      0       X      0           44.5 Q 44O 45 43.5d65222049 912 9 4 0    90.0   88.0
 73 0.719338090 1.385E-43 3.799E-19.03460.034 2744.33690.720.000000       X      0       X      0           44.5 Q 44O 45 44.5d65222049 912 9 4 0    90.0   90.0
 73 0.719345732 2.195E-41 1.151E-16.03460.034 2868.25320.720.000000       X      0       X      0           42.5 Q 45O 46 43.5d65222049 912 9 4 0    86.0   88.0
 73 0.722618936 3.987E-44 2.052E-19.03460.034 2868.25320.720.000000       X      0       X      0           43.5 Q 45O 46 43.5d65222049 912 9 4 0    88.0   88.0
 73 0.722735353 7.263E-41 2.001E-16.03460.034 2744.33350.720.000000       X      0       X      0           44.5 Q 44O 45 45.5d65222049 912 9 4 0    90.0   92.0
 73 0.722908673 3.787E-47 1.021E-22.03460.034 2744.33690.720.000000       X      0       X      0           45.5 Q 44O 45 44.5d65222049 912 9 4 0    92.0   90.0
 73 0.725910256 3.747E-41 1.937E-16.03460.034 2868.24990.720.000000       X      0       X      0           43.5 Q 45O 46 44.5d65222049 912 9 4 0    88.0   90.0
 73 0.725988330 1.969E-47 9.957E-23.03460.034 2868.25320.720.000000       X      0       X      0           44.5 Q 45O 46 43.5d65222049 912 9 4 0    90.0   88.0
 73 0.726305940 8.026E-44 2.175E-19.03460.034 2744.33350.720.000000       X      0       X      0           45.5 Q 44O 45 45.5d65222049 912 9 4 0    92.0   92.0
 73 0.729279654 7.475E-44 3.797E-19.03460.034 2868.24990.720.000000       X      0       X      0           44.5 Q 45O 46 44.5d65222049 912 9 4 0    90.0   90.0
 73 0.729756147 4.849E-41 1.320E-16.03460.034 2744.33000.720.000000       X      0       X      0           45.5 Q 44O 45 46.5d65222049 912 9 4 0    92.0   94.0
 73 0.732625028 4.498E-41 2.295E-16.03460.034 2868.24660.720.000000       X      0       X      0           44.5 Q 45O 46 45.5d65222049 912 9 4 0    90.0   92.0
 73 0.732746676 3.204E-47 1.600E-22.03460.034 2868.24990.720.000000       X      0       X      0           45.5 Q 45O 46 44.5d65222049 912 9 4 0    92.0   90.0
 73 0.736087587 1.276E-41 1.238E-16.03460.034 2994.84030.720.000000       X      0       X      0           43.5 Q 46O 47 44.5d65222049 912 9 4 0    88.0   90.0
 73 0.736092053 7.788E-44 3.906E-19.03460.034 2868.24660.720.000000       X      0       X      0           45.5 Q 45O 46 45.5d65222049 912 9 4 0    92.0   92.0
 73 0.739361582 2.216E-44 2.111E-19.03460.034 2994.84030.720.000000       X      0       X      0           44.5 Q 46O 47 44.5d65222049 912 9 4 0    90.0   90.0
 73 0.739490158 4.266E-41 2.149E-16.03460.034 2868.24320.720.000000       X      0       X      0           45.5 Q 45O 46 46.5d65222049 912 9 4 0    92.0   94.0
 73 0.739658167 2.038E-47 1.005E-22.03460.034 2868.24660.720.000000       X      0       X      0           46.5 Q 45O 46 45.5d65222049 912 9 4 0    94.0   92.0
 73 0.742656828 2.175E-41 2.081E-16.03460.034 2994.83700.720.000000       X      0       X      0           44.5 Q 46O 47 45.5d65222049 912 9 4 0    90.0   92.0
 73 0.742730102 1.047E-47 9.804E-23.03460.034 2994.84030.720.000000       X      0       X      0           45.5 Q 46O 47 44.5d65222049 912 9 4 0    92.0   90.0
 73 0.743056275 4.509E-44 2.234E-19.03460.034 2868.24320.720.000000       X      0       X      0           46.5 Q 45O 46 46.5d65222049 912 9 4 0    94.0   94.0
 73 0.746025349 4.151E-44 3.904E-19.03460.034 2994.83700.720.000000       X      0       X      0           45.5 Q 46O 47 45.5d65222049 912 9 4 0    92.0   92.0
 73 0.746505751 2.844E-41 1.415E-16.03460.034 2868.23970.720.000000       X      0       X      0           46.5 Q 45O 46 47.5d65222049 912 9 4 0    94.0   96.0
 73 0.749373088 2.608E-41 2.463E-16.03460.034 2994.83370.720.000000       X      0       X      0           45.5 Q 46O 47 46.5d65222049 912 9 4 0    92.0   94.0
 73 0.749489802 1.703E-47 1.575E-22.03460.034 2994.83700.720.000000       X      0       X      0           46.5 Q 46O 47 45.5d65222049 912 9 4 0    94.0   92.0
 73 0.752822054 7.311E-42 1.329E-16.03460.034 3124.09980.720.000000       X      0       X      0           44.5 Q 47O 48 45.5d65222049 912 9 4 0    90.0   92.0
 73 0.752837541 4.322E-44 4.015E-19.03460.034 2994.83370.720.000000       X      0       X      0           46.5 Q 46O 47 46.5d65222049 912 9 4 0    94.0   94.0
 73 0.756096779 1.215E-44 2.171E-19.03460.034 3124.09980.720.000000       X      0       X      0           45.5 Q 47O 48 45.5d65222049 912 9 4 0    92.0   92.0
 73 0.756236476 2.470E-41 2.304E-16.03460.034 2994.83030.720.000000       X      0       X      0           46.5 Q 46O 47 47.5d65222049 912 9 4 0    94.0   96.0
 73 0.756399362 1.083E-47 9.898E-23.03460.034 2994.83370.720.000000       X      0       X      0           47.5 Q 46O 47 46.5d65222049 912 9 4 0    96.0   94.0
 73 0.759395812 1.245E-41 2.234E-16.03460.034 3124.09650.720.000000       X      0       X      0           45.5 Q 47O 48 46.5d65222049 912 9 4 0    92.0   94.0
 73 0.759464443 5.495E-48 9.653E-23.03460.034 3124.09980.720.000000       X      0       X      0           46.5 Q 47O 48 45.5d65222049 912 9 4 0    94.0   92.0
 73 0.759798297 2.500E-44 2.295E-19.03460.034 2994.83030.720.000000       X      0       X      0           47.5 Q 46O 47 47.5d65222049 912 9 4 0    96.0   96.0
 73 0.762763472 2.274E-44 4.012E-19.03460.034 3124.09650.720.000000       X      0       X      0           46.5 Q 47O 48 46.5d65222049 912 9 4 0    94.0   94.0
 73 0.763247103 1.645E-41 1.517E-16.03460.034 2994.82680.720.000000       X      0       X      0           47.5 Q 46O 47 48.5d65222049 912 9 4 0    96.0   98.0
 73 0.766113502 1.490E-41 2.640E-16.03460.034 3124.09320.720.000000       X      0       X      0           46.5 Q 47O 48 47.5d65222049 912 9 4 0    94.0   96.0
 73 0.766225443 8.937E-48 1.551E-22.03460.034 3124.09650.720.000000       X      0       X      0           47.5 Q 47O 48 46.5d65222049 912 9 4 0    96.0   94.0
 73 0.769549970 4.128E-42 1.425E-16.03460.034 3256.02660.720.000000       X      0       X      0           45.5 Q 48O 49 46.5d65222049 912 9 4 0    92.0   94.0
 73 0.769575474 2.365E-44 4.122E-19.03460.034 3124.09320.720.000000       X      0       X      0           47.5 Q 47O 48 47.5d65222049 912 9 4 0    96.0   96.0
 73 0.772825369 6.572E-45 2.231E-19.03460.034 3256.02660.720.000000       X      0       X      0           46.5 Q 48O 49 46.5d65222049 912 9 4 0    94.0   94.0
 73 0.772975229 1.409E-41 2.466E-16.03460.034 3124.08980.720.000000       X      0       X      0           47.5 Q 47O 48 48.5d65222049 912 9 4 0    96.0   98.0
 73 0.773133159 5.679E-48 9.741E-23.03460.034 3124.09320.720.000000       X      0       X      0           48.5 Q 47O 48 47.5d65222049 912 9 4 0    98.0   96.0
 73 0.776128057 7.021E-42 2.393E-16.03460.034 3256.02330.720.000000       X      0       X      0           46.5 Q 48O 49 47.5d65222049 912 9 4 0    94.0   96.0
 73 0.776192182 2.850E-48 9.514E-23.03460.034 3256.02660.720.000000       X      0       X      0           47.5 Q 48O 49 46.5d65222049 912 9 4 0    96.0   94.0
 73 0.776532914 1.367E-44 2.355E-19.03460.034 3124.08980.720.000000       X      0       X      0           48.5 Q 47O 48 48.5d65222049 912 9 4 0    98.0   98.0
 73 0.779494870 1.229E-44 4.120E-19.03460.034 3256.02330.720.000000       X      0       X      0           47.5 Q 48O 49 47.5d65222049 912 9 4 0    96.0   96.0
 73 0.779981093 9.374E-42 1.622E-16.03460.034 3124.08630.720.000000       X      0       X      0           48.5 Q 47O 48 49.5d65222049 912 9 4 0    98.0  100.0
 73 0.782847122 8.394E-42 2.825E-16.03460.034 3256.01990.720.000000       X      0       X      0           47.5 Q 48O 49 48.5d65222049 912 9 4 0    96.0   98.0
 73 0.782954440 4.632E-48 1.528E-22.03460.034 3256.02330.720.000000       X      0       X      0           48.5 Q 48O 49 47.5d65222049 912 9 4 0    98.0   96.0
 73 0.786272108 2.298E-42 1.526E-16.03460.034 3390.61530.720.000000       X      0       X      0           46.5 Q 49O 50 47.5d65222049 912 9 4 0    94.0   96.0
 73 0.786306689 1.278E-44 4.233E-19.03460.034 3256.01990.720.000000       X      0       X      0           48.5 Q 48O 49 48.5d65222049 912 9 4 0    98.0   98.0
 73 0.789548131 3.508E-45 2.291E-19.03460.034 3390.61530.720.000000       X      0       X      0           47.5 Q 49O 50 47.5d65222049 912 9 4 0    96.0   96.0
 73 0.789707255 7.928E-42 2.637E-16.03460.034 3256.01650.720.000000       X      0       X      0           48.5 Q 48O 49 49.5d65222049 912 9 4 0    98.0  100.0
 73 0.789860391 2.943E-48 9.597E-23.03460.034 3256.01990.720.000000       X      0       X      0           49.5 Q 48O 49 48.5d65222049 912 9 4 0   100.0   98.0
 73 0.792854355 3.903E-42 2.559E-16.03460.034 3390.61200.720.000000       X      0       X      0           47.5 Q 49O 50 48.5d65222049 912 9 4 0    96.0   98.0
 73 0.792914103 1.459E-48 9.376E-23.03460.034 3390.61530.720.000000       X      0       X      0           48.5 Q 49O 50 47.5d65222049 912 9 4 0    98.0   96.0
 73 0.793260957 7.379E-45 2.417E-19.03460.034 3256.01650.720.000000       X      0       X      0           49.5 Q 48O 49 49.5d65222049 912 9 4 0   100.0  100.0
 73 0.796220327 6.555E-45 4.230E-19.03460.034 3390.61200.720.000000       X      0       X      0           48.5 Q 49O 50 48.5d65222049 912 9 4 0    98.0   98.0
 73 0.796708562 5.267E-42 1.732E-16.03460.034 3256.01310.720.000000       X      0       X      0           49.5 Q 48O 49 50.5d65222049 912 9 4 0   100.0  102.0
 73 0.799574738 4.661E-42 3.019E-16.03460.034 3390.60870.720.000000       X      0       X      0           48.5 Q 49O 50 49.5d65222049 912 9 4 0    98.0  100.0
 73 0.799677572 2.371E-48 1.506E-22.03460.034 3390.61200.720.000000       X      0       X      0           49.5 Q 49O 50 48.5d65222049 912 9 4 0   100.0   98.0
 73 0.802989190 1.261E-42 1.632E-16.03460.034 3527.86070.720.000000       X      0       X      0           47.5 Q 50O 51 48.5d65222049 912 9 4 0    96.0   98.0
 73 0.803031980 6.809E-45 4.343E-19.03460.034 3390.60870.720.000000       X      0       X      0           49.5 Q 49O 50 49.5d65222049 912 9 4 0   100.0  100.0
 73 0.806265787 1.847E-45 2.352E-19.03460.034 3527.86070.720.000000       X      0       X      0           48.5 Q 50O 51 48.5d65222049 912 9 4 0    98.0   98.0
 73 0.806433346 4.398E-42 2.816E-16.03460.034 3390.60530.720.000000       X      0       X      0           49.5 Q 49O 50 50.5d65222049 912 9 4 0   100.0  102.0
 73 0.806581835 1.506E-48 9.458E-23.03460.034 3390.60870.720.000000       X      0       X      0           50.5 Q 49O 50 49.5d65222049 912 9 4 0   102.0  100.0
 73 0.809575436 2.140E-42 2.735E-16.03460.034 3527.85740.720.000000       X      0       X      0           48.5 Q 50O 51 49.5d65222049 912 9 4 0    98.0  100.0
 73 0.809630931 7.376E-49 9.243E-23.03460.034 3527.86070.720.000000       X      0       X      0           49.5 Q 50O 51 48.5d65222049 912 9 4 0   100.0   98.0
 73 0.809983202 3.930E-45 2.479E-19.03460.034 3390.60530.720.000000       X      0       X      0           50.5 Q 49O 50 50.5d65222049 912 9 4 0   102.0  102.0
 73 0.812940581 3.450E-45 4.341E-19.03460.034 3527.85740.720.000000       X      0       X      0           49.5 Q 50O 51 49.5d65222049 912 9 4 0   100.0  100.0
 73 0.813430280 2.918E-42 1.848E-16.03460.034 3390.60180.720.000000       X      0       X      0           50.5 Q 49O 50 51.5d65222049 912 9 4 0   102.0  104.0
 73 0.816297083 2.552E-42 3.223E-16.03460.034 3527.85400.720.000000       X      0       X      0           49.5 Q 50O 51 50.5d65222049 912 9 4 0   100.0  102.0
 73 0.816395565 1.199E-48 1.485E-22.03460.034 3527.85740.720.000000       X      0       X      0           50.5 Q 50O 51 49.5d65222049 912 9 4 0   102.0  100.0
 73 0.819701895 6.823E-43 1.743E-16.03460.034 3667.75720.720.000000       X      0       X      0           48.5 Q 51O 52 49.5d65222049 912 9 4 0    98.0  100.0
 73 0.819752070 3.581E-45 4.454E-19.03460.034 3527.85400.720.000000       X      0       X      0           50.5 Q 50O 51 50.5d65222049 912 9 4 0   102.0  102.0
 73 0.822979019 9.601E-46 2.414E-19.03460.034 3667.75720.720.000000       X      0       X      0           49.5 Q 51O 52 49.5d65222049 912 9 4 0   100.0  100.0
 73 0.823154230 2.406E-42 3.004E-16.03460.034 3527.85060.720.000000       X      0       X      0           50.5 Q 50O 51 51.5d65222049 912 9 4 0   102.0  104.0
 73 0.823298213 7.611E-49 9.325E-23.03460.034 3527.85400.720.000000       X      0       X      0           51.5 Q 50O 51 50.5d65222049 912 9 4 0   104.0  102.0
 73 0.826291981 1.156E-42 2.917E-16.03460.034 3667.75390.720.000000       X      0       X      0           49.5 Q 51O 52 50.5d65222049 912 9 4 0   100.0  102.0
 73 0.826343347 3.683E-49 9.116E-23.03460.034 3667.75720.720.000000       X      0       X      0           50.5 Q 51O 52 49.5d65222049 912 9 4 0   102.0  100.0
 73 0.826700373 2.066E-45 2.542E-19.03460.034 3527.85060.720.000000       X      0       X      0           51.5 Q 50O 51 51.5d65222049 912 9 4 0   104.0  104.0
 73 0.829656308 1.792E-45 4.453E-19.03460.034 3667.75390.720.000000       X      0       X      0           50.5 Q 51O 52 50.5d65222049 912 9 4 0   102.0  102.0
 73 0.830146968 1.594E-42 1.969E-16.03460.034 3527.84720.720.000000       X      0       X      0           51.5 Q 50O 51 52.5d65222049 912 9 4 0   104.0  106.0
 73 0.833014852 1.378E-42 3.437E-16.03460.034 3667.75050.720.000000       X      0       X      0           50.5 Q 51O 52 51.5d65222049 912 9 4 0   102.0  104.0
 73 0.833109104 5.983E-49 1.464E-22.03460.034 3667.75390.720.000000       X      0       X      0           51.5 Q 51O 52 50.5d65222049 912 9 4 0   104.0  102.0
 73 0.836410855 3.641E-43 1.860E-16.03460.034 3810.29930.720.000000       X      0       X      0           49.5 Q 52O 53 50.5d65222049 912 9 4 0   100.0  102.0
 73 0.836467647 1.859E-45 4.568E-19.03460.034 3667.75050.720.000000       X      0       X      0           51.5 Q 51O 52 51.5d65222049 912 9 4 0   104.0  104.0
 73 0.839688462 4.923E-46 2.476E-19.03460.034 3810.29930.720.000000       X      0       X      0           50.5 Q 52O 53 50.5d65222049 912 9 4 0   102.0  102.0
 73 0.839870591 1.297E-42 3.199E-16.03460.034 3667.74710.720.000000       X      0       X      0           51.5 Q 51O 52 52.5d65222049 912 9 4 0   104.0  106.0
 73 0.840010205 3.798E-49 9.195E-23.03460.034 3667.75050.720.000000       X      0       X      0           52.5 Q 51O 52 51.5d65222049 912 9 4 0   106.0  104.0
 73 0.843004636 6.163E-43 3.110E-16.03460.034 3810.29600.720.000000       X      0       X      0           50.5 Q 52O 53 51.5d65222049 912 9 4 0   102.0  104.0
 73 0.843051979 1.816E-49 8.993E-23.03460.034 3810.29930.720.000000       X      0       X      0           51.5 Q 52O 53 50.5d65222049 912 9 4 0   104.0  102.0
 73 0.843413152 1.071E-45 2.603E-19.03460.034 3667.74710.720.000000       X      0       X      0           52.5 Q 51O 52 52.5d65222049 912 9 4 0   106.0  106.0
 73 0.846368153 9.183E-46 4.565E-19.03460.034 3810.29600.720.000000       X      0       X      0           51.5 Q 52O 53 51.5d65222049 912 9 4 0   104.0  104.0
 73 0.846859300 8.588E-43 2.095E-16.03460.034 3667.74370.720.000000       X      0       X      0           52.5 Q 51O 52 53.5d65222049 912 9 4 0   106.0  108.0
 73 0.849728681 7.336E-43 3.660E-16.03460.034 3810.29260.720.000000       X      0       X      0           51.5 Q 52O 53 52.5d65222049 912 9 4 0   104.0  106.0
 73 0.849818824 2.950E-49 1.445E-22.03460.034 3810.29600.720.000000       X      0       X      0           52.5 Q 52O 53 51.5d65222049 912 9 4 0   106.0  104.0
 73 0.853116658 1.916E-43 1.982E-16.03460.034 3955.48130.720.000000       X      0       X      0           50.5 Q 53O 54 51.5d65222049 912 9 4 0   102.0  104.0
 73 0.853179352 9.519E-46 4.680E-19.03460.034 3810.29260.720.000000       X      0       X      0           52.5 Q 52O 53 52.5d65222049 912 9 4 0   106.0  106.0
 73 0.856394710 2.491E-46 2.538E-19.03460.034 3955.48130.720.000000       X      0       X      0           51.5 Q 53O 54 51.5d65222049 912 9 4 0   104.0  104.0
 73 0.856583077 6.899E-43 3.404E-16.03460.034 3810.28920.720.000000       X      0       X      0           52.5 Q 52O 53 53.5d65222049 912 9 4 0   106.0  108.0
 73 0.856718440 1.872E-49 9.071E-23.03460.034 3810.29260.720.000000       X      0       X      0           53.5 Q 52O 53 52.5d65222049 912 9 4 0   108.0  106.0
 73 0.859713999 3.240E-43 3.312E-16.03460.034 3955.47800.720.000000       X      0       X      0           51.5 Q 53O 54 52.5d65222049 912 9 4 0   104.0  106.0
 73 0.859757426 8.847E-50 8.878E-23.03460.034 3955.48130.720.000000       X      0       X      0           52.5 Q 53O 54 51.5d65222049 912 9 4 0   106.0  104.0
 73 0.860122165 5.483E-46 2.667E-19.03460.034 3810.28920.720.000000       X      0       X      0           53.5 Q 52O 53 53.5d65222049 912 9 4 0   108.0  108.0
 73 0.863076719 4.644E-46 4.678E-19.03460.034 3955.47800.720.000000       X      0       X      0           52.5 Q 53O 54 52.5d65222049 912 9 4 0   106.0  106.0
 73 0.863567909 4.562E-43 2.228E-16.03460.034 3810.28580.720.000000       X      0       X      0           53.5 Q 52O 53 54.5d65222049 912 9 4 0   108.0  110.0
 73 0.866439178 3.852E-43 3.894E-16.03460.034 3955.47460.720.000000       X      0       X      0           52.5 Q 53O 54 53.5d65222049 912 9 4 0   106.0  108.0
 73 0.866525321 1.436E-49 1.425E-22.03460.034 3955.47800.720.000000       X      0       X      0           53.5 Q 53O 54 52.5d65222049 912 9 4 0   108.0  106.0
 73 0.869819867 9.939E-44 2.110E-16.03460.034 4103.29740.720.000000       X      0       X      0           51.5 Q 54O 55 52.5d65222049 912 9 4 0   104.0  106.0
 73 0.869887781 4.812E-46 4.795E-19.03460.034 3955.47460.720.000000       X      0       X      0           53.5 Q 53O 54 53.5d65222049 912 9 4 0   108.0  108.0
 73 0.873098322 1.244E-46 2.600E-19.03460.034 4103.29740.720.000000       X      0       X      0           52.5 Q 54O 55 52.5d65222049 912 9 4 0   106.0  106.0
 73 0.873292276 3.619E-43 3.619E-16.03460.034 3955.47120.720.000000       X      0       X      0           53.5 Q 53O 54 54.5d65222049 912 9 4 0   108.0  110.0
 73 0.873423510 9.114E-50 8.953E-23.03460.034 3955.47460.720.000000       X      0       X      0           54.5 Q 53O 54 53.5d65222049 912 9 4 0   110.0  108.0
 73 0.876420637 1.679E-43 3.522E-16.03460.034 4103.29410.720.000000       X      0       X      0           52.5 Q 54O 55 53.5d65222049 912 9 4 0   106.0  108.0
 73 0.876460248 4.255E-50 8.764E-23.03460.034 4103.29740.720.000000       X      0       X      0           53.5 Q 54O 55 52.5d65222049 912 9 4 0   108.0  106.0
 73 0.876828005 2.770E-46 2.732E-19.03460.034 3955.47120.720.000000       X      0       X      0           54.5 Q 53O 54 54.5d65222049 912 9 4 0   110.0  110.0
 73 0.879782563 2.318E-46 4.792E-19.03460.034 4103.29410.720.000000       X      0       X      0           53.5 Q 54O 55 53.5d65222049 912 9 4 0   108.0  108.0
 73 0.880273379 2.391E-43 2.366E-16.03460.034 3955.46780.720.000000       X      0       X      0           54.5 Q 53O 54 55.5d65222049 912 9 4 0   110.0  112.0
 73 0.883146910 1.995E-43 4.139E-16.03460.034 4103.29070.720.000000       X      0       X      0           53.5 Q 54O 55 54.5d65222049 912 9 4 0   108.0  110.0
 73 0.883229154 6.908E-50 1.408E-22.03460.034 4103.29410.720.000000       X      0       X      0           54.5 Q 54O 55 53.5d65222049 912 9 4 0   110.0  108.0
 73 0.886521004 5.085E-44 2.242E-16.03460.034 4253.74170.720.000000       X      0       X      0           52.5 Q 55O 56 53.5d65222049 912 9 4 0   106.0  108.0
 73 0.886593498 2.400E-46 4.909E-19.03460.034 4103.29070.720.000000       X      0       X      0           54.5 Q 54O 55 54.5d65222049 912 9 4 0   110.0  110.0
 73 0.889799826 6.133E-47 2.665E-19.03460.034 4253.74170.720.000000       X      0       X      0           53.5 Q 55O 56 53.5d65222049 912 9 4 0   108.0  108.0
 73 0.889998760 1.872E-43 3.843E-16.03460.034 4103.28730.720.000000       X      0       X      0           54.5 Q 54O 55 55.5d65222049 912 9 4 0   110.0  112.0
 73 0.890125975 4.382E-50 8.839E-23.03460.034 4103.29070.720.000000       X      0       X      0           55.5 Q 54O 55 54.5d65222049 912 9 4 0   112.0  110.0
 73 0.893125083 8.584E-44 3.743E-16.03460.034 4253.73840.720.000000       X      0       X      0           53.5 Q 55O 56 54.5d65222049 912 9 4 0   108.0  110.0
 73 0.893160965 2.022E-50 8.658E-23.03460.034 4253.74170.720.000000       X      0       X      0           54.5 Q 55O 56 53.5d65222049 912 9 4 0   110.0  108.0
 73 0.893531234 1.381E-46 2.796E-19.03460.034 4103.28730.720.000000       X      0       X      0           55.5 Q 54O 55 55.5d65222049 912 9 4 0   112.0  112.0
 73 0.896486222 1.142E-46 4.908E-19.03460.034 4253.73840.720.000000       X      0       X      0           54.5 Q 55O 56 54.5d65222049 912 9 4 0   110.0  110.0
 73 0.896976274 1.236E-43 2.512E-16.03460.034 4103.28390.720.000000       X      0       X      0           55.5 Q 54O 55 56.5d65222049 912 9 4 0   112.0  114.0
 73 0.899852407 1.019E-43 4.395E-16.03460.034 4253.73500.720.000000       X      0       X      0           54.5 Q 55O 56 55.5d65222049 912 9 4 0   110.0  112.0
 73 0.899930855 3.281E-50 1.390E-22.03460.034 4253.73840.720.000000       X      0       X      0           55.5 Q 55O 56 54.5d65222049 912 9 4 0   112.0  110.0
 73 0.903220564 2.567E-44 2.382E-16.03460.034 4406.80810.720.000000       X      0       X      0           53.5 Q 56O 57 54.5d65222049 912 9 4 0   108.0  110.0
 73 0.903297040 1.182E-46 5.027E-19.03460.034 4253.73500.720.000000       X      0       X      0           55.5 Q 55O 56 55.5d65222049 912 9 4 0   112.0  112.0
 73 0.906499719 2.985E-47 2.730E-19.03460.034 4406.80810.720.000000       X      0       X      0           54.5 Q 56O 57 54.5d65222049 912 9 4 0   110.0  110.0
 73 0.906703057 9.554E-44 4.078E-16.03460.034 4253.73160.720.000000       X      0       X      0           55.5 Q 55O 56 56.5d65222049 912 9 4 0   112.0  114.0
 73 0.906826359 2.081E-50 8.729E-23.03460.034 4253.73500.720.000000       X      0       X      0           56.5 Q 55O 56 55.5d65222049 912 9 4 0   114.0  112.0
 73 0.909827835 4.328E-44 3.972E-16.03460.034 4406.80480.720.000000       X      0       X      0           54.5 Q 56O 57 55.5d65222049 912 9 4 0   110.0  112.0
 73 0.909860084 9.484E-51 8.550E-23.03460.034 4406.80810.720.000000       X      0       X      0           55.5 Q 56O 57 54.5d65222049 912 9 4 0   112.0  110.0
 73 0.910232378 6.795E-47 2.861E-19.03460.034 4253.73160.720.000000       X      0       X      0           56.5 Q 55O 56 56.5d65222049 912 9 4 0   114.0  114.0
 73 0.913188196 5.554E-47 5.025E-19.03460.034 4406.80480.720.000000       X      0       X      0           55.5 Q 56O 57 55.5d65222049 912 9 4 0   112.0  112.0
 73 0.913677115 6.300E-44 2.662E-16.03460.034 4253.72810.720.000000       X      0       X      0           56.5 Q 55O 56 57.5d65222049 912 9 4 0   114.0  116.0
 73 0.916556176 5.132E-44 4.660E-16.03460.034 4406.80140.720.000000       X      0       X      0           55.5 Q 56O 57 56.5d65222049 912 9 4 0   112.0  114.0
 73 0.916630918 1.539E-50 1.373E-22.03460.034 4406.80480.720.000000       X      0       X      0           56.5 Q 56O 57 55.5d65222049 912 9 4 0   114.0  112.0
 73 0.919919019 1.278E-44 2.528E-16.03460.034 4562.49060.720.000000       X      0       X      0           54.5 Q 57O 58 55.5d65222049 912 9 4 0   110.0  112.0
 73 0.919998901 5.744E-47 5.144E-19.03460.034 4406.80140.720.000000       X      0       X      0           56.5 Q 56O 57 56.5d65222049 912 9 4 0   114.0  114.0
 73 0.923198475 1.433E-47 2.794E-19.03460.034 4562.49060.720.000000       X      0       X      0           55.5 Q 57O 58 55.5d65222049 912 9 4 0   112.0  112.0
 73 0.923405672 4.809E-44 4.323E-16.03460.034 4406.79800.720.000000       X      0       X      0           56.5 Q 56O 57 57.5d65222049 912 9 4 0   114.0  116.0
 73 0.923525158 9.759E-51 8.622E-23.03460.034 4406.80140.720.000000       X      0       X      0           57.5 Q 56O 57 56.5d65222049 912 9 4 0   116.0  114.0
 73 0.926529369 2.153E-44 4.212E-16.03460.034 4562.48730.720.000000       X      0       X      0           55.5 Q 57O 58 56.5d65222049 912 9 4 0   112.0  114.0
 73 0.926558069 4.396E-51 8.451E-23.03460.034 4562.49060.720.000000       X      0       X      0           56.5 Q 57O 58 55.5d65222049 912 9 4 0   114.0  112.0
 73 0.926931928 3.301E-47 2.927E-19.03460.034 4406.79800.720.000000       X      0       X      0           57.5 Q 56O 57 57.5d65222049 912 9 4 0   116.0  116.0
 73 0.929888963 2.666E-47 5.143E-19.03460.034 4562.48730.720.000000       X      0       X      0           56.5 Q 57O 58 56.5d65222049 912 9 4 0   114.0  114.0
 73 0.930376394 3.168E-44 2.820E-16.03460.034 4406.79460.720.000000       X      0       X      0           57.5 Q 56O 57 58.5d65222049 912 9 4 0   116.0  118.0
 73 0.933258698 2.551E-44 4.939E-16.03460.034 4562.48390.720.000000       X      0       X      0           56.5 Q 57O 58 57.5d65222049 912 9 4 0   114.0  116.0
 73 0.933329824 7.132E-51 1.357E-22.03460.034 4562.48730.720.000000       X      0       X      0           57.5 Q 57O 58 56.5d65222049 912 9 4 0   116.0  114.0
 73 0.936616811 6.276E-45 2.679E-16.03460.034 4720.78290.720.000000       X      0       X      0           55.5 Q 58O 59 56.5d65222049 912 9 4 0   112.0  114.0
 73 0.936699558 2.756E-47 5.264E-19.03460.034 4562.48390.720.000000       X      0       X      0           57.5 Q 57O 58 57.5d65222049 912 9 4 0   116.0  116.0
 73 0.939896540 6.795E-48 2.860E-19.03460.034 4720.78290.720.000000       X      0       X      0           56.5 Q 58O 59 56.5d65222049 912 9 4 0   114.0  114.0
 73 0.940107076 2.388E-44 4.577E-16.03460.034 4562.48050.720.000000       X      0       X      0           57.5 Q 57O 58 58.5d65222049 912 9 4 0   116.0  118.0
 73 0.940222842 4.521E-51 8.521E-23.03460.034 4562.48390.720.000000       X      0       X      0           58.5 Q 57O 58 57.5d65222049 912 9 4 0   118.0  116.0
 73 0.943230140 1.056E-44 4.461E-16.03460.034 4720.77960.720.000000       X      0       X      0           56.5 Q 58O 59 57.5d65222049 912 9 4 0   114.0  116.0
 73 0.943255367 2.012E-51 8.353E-23.03460.034 4720.78290.720.000000       X      0       X      0           57.5 Q 58O 59 56.5d65222049 912 9 4 0   116.0  114.0
 73 0.943630360 1.583E-47 2.994E-19.03460.034 4562.48050.720.000000       X      0       X      0           58.5 Q 57O 58 58.5d65222049 912 9 4 0   118.0  118.0
 73 0.946588967 1.263E-47 5.262E-19.03460.034 4720.77960.720.000000       X      0       X      0           57.5 Q 58O 59 57.5d65222049 912 9 4 0   116.0  116.0
 73 0.947074583 1.572E-44 2.984E-16.03460.034 4562.47710.720.000000       X      0       X      0           58.5 Q 57O 58 59.5d65222049 912 9 4 0   118.0  120.0
 73 0.949960416 1.251E-44 5.230E-16.03460.034 4720.77620.720.000000       X      0       X      0           57.5 Q 58O 59 58.5d65222049 912 9 4 0   116.0  118.0
 73 0.950028009 3.264E-51 1.342E-22.03460.034 4720.77960.720.000000       X      0       X      0           58.5 Q 58O 59 57.5d65222049 912 9 4 0   118.0  116.0
 73 0.953314366 3.040E-45 2.837E-16.03460.034 4881.67870.720.000000       X      0       X      0           56.5 Q 59O 60 57.5d65222049 912 9 4 0   114.0  116.0
 73 0.953399461 1.305E-47 5.383E-19.03460.034 4720.77620.720.000000       X      0       X      0           58.5 Q 58O 59 58.5d65222049 912 9 4 0   118.0  118.0
 73 0.956594332 3.180E-48 2.927E-19.03460.034 4881.67870.720.000000       X      0       X      0           57.5 Q 59O 60 57.5d65222049 912 9 4 0   116.0  116.0
 73 0.956807719 1.170E-44 4.843E-16.03460.034 4720.77280.720.000000       X      0       X      0           58.5 Q 58O 59 59.5d65222049 912 9 4 0   118.0  120.0
 73 0.956919854 2.069E-51 8.424E-23.03460.034 4720.77620.720.000000       X      0       X      0           59.5 Q 58O 59 58.5d65222049 912 9 4 0   120.0  118.0
 73 0.959930570 5.115E-45 4.724E-16.03460.034 4881.67540.720.000000       X      0       X      0           57.5 Q 59O 60 58.5d65222049 912 9 4 0   116.0  118.0
 73 0.959952401 9.098E-52 8.261E-23.03460.034 4881.67870.720.000000       X      0       X      0           58.5 Q 59O 60 57.5d65222049 912 9 4 0   118.0  116.0
 73 0.960328111 7.491E-48 3.061E-19.03460.034 4720.77280.720.000000       X      0       X      0           59.5 Q 58O 59 59.5d65222049 912 9 4 0   120.0  120.0
 73 0.963288640 5.909E-48 5.384E-19.03460.034 4881.67540.720.000000       X      0       X      0           58.5 Q 59O 60 58.5d65222049 912 9 4 0   118.0  118.0
 73 0.966661766 6.050E-45 5.531E-16.03460.034 4881.67200.720.000000       X      0       X      0           58.5 Q 59O 60 59.5d65222049 912 9 4 0   118.0  120.0
 73 0.966725907 1.475E-51 1.326E-22.03460.034 4881.67540.720.000000       X      0       X      0           59.5 Q 59O 60 58.5d65222049 912 9 4 0   120.0  118.0
 73 0.970012084 1.454E-45 3.004E-16.03460.034 5045.17150.720.000000       X      0       X      0           57.5 Q 60O 61 58.5d64222049 912 9 4 0   116.0  118.0
 73 0.970099034 6.101E-48 5.505E-19.03460.034 4881.67200.720.000000       X      0       X      0           59.5 Q 59O 60 59.5d65222049 912 9 4 0   120.0  120.0
 73 0.973292260 1.469E-48 2.994E-19.03460.034 5045.17150.720.000000       X      0       X      0           58.5 Q 60O 61 58.5d64222049 912 9 4 0   118.0  118.0
 73 0.976631070 2.443E-45 4.996E-16.03460.034 5045.16820.720.000000       X      0       X      0           58.5 Q 60O 61 59.5d64222049 912 9 4 0   118.0  120.0
 73 0.976649576 4.063E-52 8.171E-23.03460.034 5045.17150.720.000000       X      0       X      0           59.5 Q 60O 61 58.5d64222049 912 9 4 0   120.0  118.0
 73 0.979988386 2.729E-48 5.507E-19.03460.034 5045.16820.720.000000       X      0       X      0           59.5 Q 60O 61 59.5d64222049 912 9 4 0   120.0  120.0
 73 0.986710346 6.856E-46 3.176E-16.03460.034 5211.25480.720.000000       X      0       X      0           58.5 Q 61O 62 59.5d64222049 912 9 4 0   118.0  120.0
 73 0.989990709 6.700E-49 3.062E-19.03460.034 5211.25480.720.000000       X      0       X      0           59.5 Q 61O 62 59.5d64222049 912 9 4 0   120.0  120.0
 73  1.49310030 1.685E-43 2.652E-13.03460.034 5380.92520.720.000000       X      0       X      0           59.5 Q 62R 61 59.5d54222049 912 9 4 0   120.0  120.0
 73  1.49630654 2.297E-40 3.624E-10.03460.034 5380.92200.720.000000       X      0       X      0           59.5 Q 62R 61 58.5d54222049 912 9 4 0   120.0  118.0
 73  1.49787334 6.259E-43 4.354E-13.03460.034 5212.24470.720.000000       X      0       X      0           59.5 Q 61R 60 59.5d55222049 912 9 4 0   120.0  120.0
 73  1.49792606 1.185E-46 8.382E-17.03460.034 5212.24470.720.000000       X      0       X      0           58.5 Q 61R 60 59.5d55222049 912 9 4 0   118.0  120.0
 73  1.50115370 5.246E-40 3.657E-10.03460.034 5212.24150.720.000000       X      0       X      0           59.5 Q 61R 60 58.5d55222049 912 9 4 0   120.0  118.0
 73  1.50120642 3.924E-43 2.782E-13.03460.034 5212.24150.720.000000       X      0       X      0           58.5 Q 61R 60 58.5d55222049 912 9 4 0   118.0  118.0
 73  1.50259323 1.615E-42 5.026E-13.03460.034 5046.14820.720.000000       X      0       X      0           59.5 Q 60R 59 59.5d55222049 912 9 4 0   120.0  120.0
 73  1.50262736 4.973E-46 1.574E-16.03460.034 5046.14820.720.000000       X      0       X      0           58.5 Q 60R 59 59.5d55222049 912 9 4 0   118.0  120.0
 73  1.50441162 5.183E-40 3.682E-10.03460.034 5212.23830.720.000000       X      0       X      0           58.5 Q 61R 60 57.5d55222049 912 9 4 0   118.0  116.0
 73  1.50595055 1.183E-39 3.690E-10.03460.034 5046.14480.720.000000       X      0       X      0           59.5 Q 60R 59 58.5d55222049 912 9 4 0   120.0  118.0
 73  1.50598468 1.440E-42 4.568E-13.03460.034 5046.14480.720.000000       X      0       X      0           58.5 Q 60R 59 58.5d55222049 912 9 4 0   118.0  118.0
 73  1.50603649 2.813E-46 9.077E-17.03460.034 5046.14480.720.000000       X      0       X      0           57.5 Q 60R 59 58.5d55222049 912 9 4 0   116.0  118.0
 73  1.50725721 3.252E-42 4.586E-13.03460.034 4882.64210.720.000000       X      0       X      0           59.5 Q 59R 58 59.5d65222049 912 9 4 0   120.0  120.0
 73  1.50727180 1.145E-45 1.642E-16.03460.034 4882.64210.720.000000       X      0       X      0           58.5 Q 59R 58 59.5d55222049 912 9 4 0   118.0  120.0
 73  1.50926486 1.169E-39 3.716E-10.03460.034 5046.14150.720.000000       X      0       X      0           58.5 Q 60R 59 57.5d55222049 912 9 4 0   118.0  116.0
 73  1.50931666 9.026E-43 2.919E-13.03460.034 5046.14150.720.000000       X      0       X      0           57.5 Q 60R 59 57.5d55222049 912 9 4 0   116.0  116.0
 73  1.51069448 2.637E-39 3.727E-10.03460.034 4882.63870.720.000000       X      0       X      0           59.5 Q 59R 58 58.5d65222049 912 9 4 0   120.0  118.0
 73  1.51070907 3.669E-42 5.274E-13.03460.034 4882.63870.720.000000       X      0       X      0           58.5 Q 59R 58 58.5d65222049 912 9 4 0   118.0  118.0
 73  1.51074228 1.166E-45 1.705E-16.03460.034 4882.63870.720.000000       X      0       X      0           57.5 Q 59R 58 58.5d55222049 912 9 4 0   116.0  118.0
 73  1.51185631 1.448E-45 9.528E-17.03460.034 4721.73320.720.000000       X      0       X      0           58.5 Q 58R 57 59.5d65222049 912 9 4 0   118.0  120.0
 73  1.51186227 4.548E-42 2.943E-13.03460.034 4721.73320.720.000000       X      0       X      0           59.5 Q 58R 57 59.5d65222049 912 9 4 0   120.0  120.0
 73  1.51252076 1.155E-39 3.743E-10.03460.034 5046.13830.720.000000       X      0       X      0           57.5 Q 60R 59 56.5d55222049 912 9 4 0   116.0  114.0
 73  1.51406714 2.604E-39 3.751E-10.03460.034 4882.63530.720.000000       X      0       X      0           58.5 Q 59R 58 57.5d65222049 912 9 4 0   118.0  116.0
 73  1.51410035 3.271E-42 4.793E-13.03460.034 4882.63530.720.000000       X      0       X      0           57.5 Q 59R 58 57.5d65222049 912 9 4 0   116.0  116.0
 73  1.51415122 6.598E-46 9.838E-17.03460.034 4882.63530.720.000000       X      0       X      0           56.5 Q 59R 58 57.5d55222049 912 9 4 0   114.0  116.0
 73  1.51537670 7.297E-42 4.813E-13.03460.034 4721.72960.720.000000       X      0       X      0           58.5 Q 58R 57 58.5d65222049 912 9 4 0   118.0  118.0
 73  1.51538266 5.803E-39 3.764E-10.03460.034 4721.72960.720.000000       X      0       X      0           59.5 Q 58R 57 58.5d65222049 912 9 4 0   120.0  118.0
 73  1.51539036 2.654E-45 1.781E-16.03460.034 4721.72960.720.000000       X      0       X      0           57.5 Q 58R 57 58.5d65222049 912 9 4 0   116.0  118.0
 73  1.51738031 2.572E-39 3.777E-10.03460.034 4882.63200.720.000000       X      0       X      0           57.5 Q 59R 58 56.5d65222049 912 9 4 0   116.0  114.0
 73  1.51743119 2.051E-42 3.065E-13.03460.034 4882.63200.720.000000       X      0       X      0           56.5 Q 59R 58 56.5d65222049 912 9 4 0   114.0  114.0
 73  1.51881575 5.730E-39 3.788E-10.03460.034 4721.72620.720.000000       X      0       X      0           58.5 Q 58R 57 57.5d65222049 912 9 4 0   118.0  116.0
 73  1.51882941 8.232E-42 5.536E-13.03460.034 4721.72620.720.000000       X      0       X      0           57.5 Q 58R 57 57.5d65222049 912 9 4 0   116.0  116.0
 73  1.51886169 2.703E-45 1.849E-16.03460.034 4721.72620.720.000000       X      0       X      0           56.5 Q 58R 57 57.5d65222049 912 9 4 0   114.0  116.0
 73  1.51997758 3.314E-45 1.033E-16.03460.034 4563.42420.720.000000       X      0       X      0           57.5 Q 57R 56 58.5d65222049 912 9 4 0   116.0  118.0
 73  1.51998450 1.008E-41 3.089E-13.03460.034 4563.42420.720.000000       X      0       X      0           58.5 Q 57R 56 58.5d65222049 912 9 4 0   118.0  118.0
 73  1.52001208 1.261E-38 3.800E-10.03460.034 4563.42420.720.000000       X      0       X      0           59.5 Q 57R 56 58.5d65222049 912 9 4 0   120.0  118.0
 73  1.52063413 2.539E-39 3.802E-10.03460.034 4882.62880.720.000000       X      0       X      0           56.5 Q 59R 58 55.5d65222049 912 9 4 0   114.0  112.0
 73  1.52218823 5.656E-39 3.812E-10.03460.034 4721.72280.720.000000       X      0       X      0           57.5 Q 58R 57 56.5d65222049 912 9 4 0   116.0  114.0
 73  1.52222052 7.341E-42 5.034E-13.03460.034 4721.72280.720.000000       X      0       X      0           56.5 Q 58R 57 56.5d65222049 912 9 4 0   114.0  114.0
 73  1.52227045 1.530E-45 1.068E-16.03460.034 4721.72280.720.000000       X      0       X      0           55.5 Q 58R 57 56.5d65222049 912 9 4 0   112.0  114.0
 73  1.52350086 1.618E-41 5.056E-13.03460.034 4563.42060.720.000000       X      0       X      0           57.5 Q 57R 56 57.5d65222049 912 9 4 0   116.0  116.0
 73  1.52350779 1.245E-38 3.824E-10.03460.034 4563.42060.720.000000       X      0       X      0           58.5 Q 57R 56 57.5d65222049 912 9 4 0   118.0  116.0
 73  1.52351357 6.077E-45 1.932E-16.03460.034 4563.42060.720.000000       X      0       X      0           56.5 Q 57R 56 57.5d65222049 912 9 4 0   114.0  116.0
 73  1.52550024 5.584E-39 3.838E-10.03460.034 4721.71960.720.000000       X      0       X      0           56.5 Q 58R 57 55.5d65222049 912 9 4 0   114.0  112.0
 73  1.52555018 4.602E-42 3.219E-13.03460.034 4721.71960.720.000000       X      0       X      0           55.5 Q 58R 57 55.5d65222049 912 9 4 0   112.0  112.0
 73  1.52694173 1.229E-38 3.849E-10.03460.034 4563.41720.720.000000       X      0       X      0           57.5 Q 57R 56 56.5d65222049 912 9 4 0   116.0  114.0
 73  1.52695443 1.825E-41 5.816E-13.03460.034 4563.41720.720.000000       X      0       X      0           56.5 Q 57R 56 56.5d65222049 912 9 4 0   114.0  114.0
 73  1.52698578 6.191E-45 2.008E-16.03460.034 4563.41720.720.000000       X      0       X      0           55.5 Q 57R 56 56.5d65222049 912 9 4 0   112.0  114.0
 73  1.52810362 7.498E-45 1.122E-16.03460.034 4407.72500.720.000000       X      0       X      0           56.5 Q 56R 55 57.5d65222049 912 9 4 0   114.0  116.0
 73  1.52811153 2.207E-41 3.245E-13.03460.034 4407.72500.720.000000       X      0       X      0           57.5 Q 56R 55 57.5d65222049 912 9 4 0   116.0  116.0
 73  1.52814013 2.672E-38 3.863E-10.03460.034 4407.72500.720.000000       X      0       X      0           58.5 Q 56R 55 57.5d65222049 912 9 4 0   118.0  116.0
 73  1.52875190 5.512E-39 3.864E-10.03460.034 4721.71640.720.000000       X      0       X      0           55.5 Q 58R 57 54.5d65222049 912 9 4 0   112.0  110.0
 73  1.53031402 1.213E-38 3.874E-10.03460.034 4563.41380.720.000000       X      0       X      0           56.5 Q 57R 56 55.5d65222049 912 9 4 0   114.0  112.0
 73  1.53034537 1.627E-41 5.289E-13.03460.034 4563.41380.720.000000       X      0       X      0           55.5 Q 57R 56 55.5d65222049 912 9 4 0   112.0  112.0
 73  1.53039435 3.505E-45 1.160E-16.03460.034 4563.41380.720.000000       X      0       X      0           54.5 Q 57R 56 55.5d65222049 912 9 4 0   110.0  112.0
 73  1.53162988 3.541E-41 5.310E-13.03460.034 4407.72140.720.000000       X      0       X      0           56.5 Q 56R 55 56.5d65222049 912 9 4 0   114.0  114.0
 73  1.53163778 2.636E-38 3.885E-10.03460.034 4407.72140.720.000000       X      0       X      0           57.5 Q 56R 55 56.5d65222049 912 9 4 0   116.0  114.0
 73  1.53164163 1.375E-44 2.099E-16.03460.034 4407.72140.720.000000       X      0       X      0           55.5 Q 56R 55 56.5d65222049 912 9 4 0   112.0  114.0
 73  1.53362482 1.197E-38 3.900E-10.03460.034 4563.41050.720.000000       X      0       X      0           55.5 Q 57R 56 54.5d65222049 912 9 4 0   112.0  110.0
 73  1.53367381 1.020E-41 3.383E-13.03460.034 4563.41050.720.000000       X      0       X      0           54.5 Q 57R 56 54.5d65222049 912 9 4 0   110.0  110.0
 73  1.53507260 2.601E-38 3.910E-10.03460.034 4407.71800.720.000000       X      0       X      0           56.5 Q 56R 55 55.5d65222049 912 9 4 0   114.0  112.0
 73  1.53508435 3.995E-41 6.112E-13.03460.034 4407.71800.720.000000       X      0       X      0           55.5 Q 56R 55 55.5d65222049 912 9 4 0   112.0  112.0
 73  1.53511474 1.402E-44 2.184E-16.03460.034 4407.71800.720.000000       X      0       X      0           54.5 Q 56R 55 55.5d65222049 912 9 4 0   110.0  112.0
 73  1.53623463 1.677E-44 1.220E-16.03460.034 4254.64180.720.000000       X      0       X      0           55.5 Q 55R 54 56.5d65222049 912 9 4 0   112.0  114.0
 73  1.53624354 4.772E-41 3.411E-13.03460.034 4254.64180.720.000000       X      0       X      0           56.5 Q 55R 54 56.5d65222049 912 9 4 0   114.0  114.0
 73  1.53627319 5.587E-38 3.925E-10.03460.034 4254.64180.720.000000       X      0       X      0           57.5 Q 55R 54 56.5d65222049 912 9 4 0   116.0  114.0
 73  1.53687424 1.181E-38 3.926E-10.03460.034 4563.40730.720.000000       X      0       X      0           54.5 Q 57R 56 53.5d65222049 912 9 4 0   110.0  108.0
 73  1.53844471 2.566E-38 3.934E-10.03460.034 4407.71460.720.000000       X      0       X      0           55.5 Q 56R 55 54.5d65222049 912 9 4 0   112.0  110.0
 73  1.53847510 3.562E-41 5.561E-13.03460.034 4407.71460.720.000000       X      0       X      0           54.5 Q 56R 55 54.5d65222049 912 9 4 0   110.0  110.0
 73  1.53852312 7.939E-45 1.262E-16.03460.034 4407.71460.720.000000       X      0       X      0           53.5 Q 56R 55 54.5d65222049 912 9 4 0   108.0  110.0
 73  1.53976396 7.655E-41 5.582E-13.03460.034 4254.63830.720.000000       X      0       X      0           55.5 Q 55R 54 55.5d65222049 912 9 4 0   112.0  112.0
 73  1.53977286 5.510E-38 3.948E-10.03460.034 4254.63830.720.000000       X      0       X      0           56.5 Q 55R 54 55.5d65222049 912 9 4 0   114.0  112.0
 73  1.53977473 3.076E-44 2.284E-16.03460.034 4254.63830.720.000000       X      0       X      0           54.5 Q 55R 54 55.5d65222049 912 9 4 0   110.0  112.0
 73  1.54175425 2.532E-38 3.961E-10.03460.034 4407.71140.720.000000       X      0       X      0           54.5 Q 56R 55 53.5d65222049 912 9 4 0   110.0  108.0
 73  1.54180227 2.233E-41 3.558E-13.03460.034 4407.71140.720.000000       X      0       X      0           53.5 Q 56R 55 53.5d65222049 912 9 4 0   108.0  108.0
 73  1.54320859 5.435E-38 3.972E-10.03460.034 4254.63480.720.000000       X      0       X      0           55.5 Q 55R 54 54.5d65222049 912 9 4 0   112.0  110.0
 73  1.54321936 8.637E-41 6.427E-13.03460.034 4254.63480.720.000000       X      0       X      0           54.5 Q 55R 54 54.5d65222049 912 9 4 0   110.0  110.0
 73  1.54324878 3.136E-44 2.377E-16.03460.034 4254.63480.720.000000       X      0       X      0           53.5 Q 55R 54 54.5d65222049 912 9 4 0   108.0  110.0
 73  1.54437085 3.705E-44 1.328E-16.03460.034 4104.18080.720.000000       X      0       X      0           54.5 Q 54R 53 55.5d65222049 912 9 4 0   110.0  112.0
 73  1.54438077 1.019E-40 3.587E-13.03460.034 4104.18080.720.000000       X      0       X      0           55.5 Q 54R 53 55.5d65222049 912 9 4 0   112.0  112.0
 73  1.54441147 1.153E-37 3.988E-10.03460.034 4104.18080.720.000000       X      0       X      0           56.5 Q 54R 53 55.5d65222049 912 9 4 0   114.0  112.0
 73  1.54500136 2.497E-38 3.987E-10.03460.034 4407.70820.720.000000       X      0       X      0           53.5 Q 56R 55 52.5d65222049 912 9 4 0   108.0  106.0
 73  1.54658050 5.360E-38 3.997E-10.03460.034 4254.63150.720.000000       X      0       X      0           54.5 Q 55R 54 53.5d65222049 912 9 4 0   110.0  108.0
 73  1.54660992 7.701E-41 5.849E-13.03460.034 4254.63150.720.000000       X      0       X      0           53.5 Q 55R 54 53.5d65222049 912 9 4 0   108.0  108.0
 73  1.54665696 1.777E-44 1.375E-16.03460.034 4254.63150.720.000000       X      0       X      0           52.5 Q 55R 54 53.5d65222049 912 9 4 0   106.0  108.0
 73  1.54790332 1.635E-40 5.873E-13.03460.034 4104.17730.720.000000       X      0       X      0           54.5 Q 54R 53 54.5d65222049 912 9 4 0   110.0  110.0
 73  1.54791311 6.800E-44 2.488E-16.03460.034 4104.17730.720.000000       X      0       X      0           53.5 Q 54R 53 54.5d65222049 912 9 4 0   108.0  110.0
 73  1.54791324 1.137E-37 4.011E-10.03460.034 4104.17730.720.000000       X      0       X      0           55.5 Q 54R 53 54.5d65222049 912 9 4 0   112.0  110.0
 73  1.54988875 5.287E-38 4.024E-10.03460.034 4254.62820.720.000000       X      0       X      0           53.5 Q 55R 54 52.5d65222049 912 9 4 0   108.0  106.0
 73  1.54993579 4.828E-41 3.744E-13.03460.034 4254.62820.720.000000       X      0       X      0           52.5 Q 55R 54 52.5d65222049 912 9 4 0   106.0  106.0
 73  1.55134991 1.121E-37 4.036E-10.03460.034 4104.17390.720.000000       X      0       X      0           54.5 Q 54R 53 53.5d65222049 912 9 4 0   110.0  108.0
 73  1.55135970 1.845E-40 6.765E-13.03460.034 4104.17390.720.000000       X      0       X      0           53.5 Q 54R 53 53.5d65222049 912 9 4 0   108.0  108.0
 73  1.55138814 6.934E-44 2.590E-16.03460.034 4104.17390.720.000000       X      0       X      0           52.5 Q 54R 53 53.5d65222049 912 9 4 0   106.0  108.0
 73  1.55251249 8.092E-44 1.447E-16.03460.034 3956.34800.720.000000       X      0       X      0           53.5 Q 53R 52 54.5d65222049 912 9 4 0   108.0  110.0
 73  1.55252344 2.149E-40 3.774E-13.03460.034 3956.34800.720.000000       X      0       X      0           54.5 Q 53R 52 54.5d65222049 912 9 4 0   110.0  110.0
 73  1.55255522 2.348E-37 4.050E-10.03460.034 3956.34800.720.000000       X      0       X      0           55.5 Q 53R 52 54.5d65222049 912 9 4 0   112.0  110.0
 73  1.55313344 5.213E-38 4.051E-10.03460.034 4254.62500.720.000000       X      0       X      0           52.5 Q 55R 54 51.5d65222049 912 9 4 0   106.0  104.0
 73  1.55472163 1.105E-37 4.061E-10.03460.034 4104.17050.720.000000       X      0       X      0           53.5 Q 54R 53 52.5d65222049 912 9 4 0   108.0  106.0
 73  1.55475007 1.644E-40 6.155E-13.03460.034 4104.17050.720.000000       X      0       X      0           52.5 Q 54R 53 52.5d65222049 912 9 4 0   106.0  106.0
 73  1.55479611 3.930E-44 1.500E-16.03460.034 4104.17050.720.000000       X      0       X      0           51.5 Q 54R 53 52.5d65222049 912 9 4 0   104.0  106.0
 73  1.55604822 3.448E-40 6.182E-13.03460.034 3956.34450.720.000000       X      0       X      0           53.5 Q 53R 52 53.5d65222049 912 9 4 0   108.0  108.0
 73  1.55605701 1.485E-43 2.712E-16.03460.034 3956.34450.720.000000       X      0       X      0           52.5 Q 53R 52 53.5d65222049 912 9 4 0   106.0  108.0
 73  1.55605917 2.315E-37 4.075E-10.03460.034 3956.34450.720.000000       X      0       X      0           54.5 Q 53R 52 53.5d65222049 912 9 4 0   110.0  108.0
 73  1.55802852 1.089E-37 4.086E-10.03460.034 4104.16720.720.000000       X      0       X      0           52.5 Q 54R 53 51.5d65222049 912 9 4 0   106.0  104.0
 73  1.55807457 1.031E-40 3.943E-13.03460.034 4104.16720.720.000000       X      0       X      0           51.5 Q 54R 53 51.5d65222049 912 9 4 0   104.0  104.0
 73  1.55949682 2.281E-37 4.099E-10.03460.034 3956.34110.720.000000       X      0       X      0           53.5 Q 53R 52 52.5d65222049 912 9 4 0   108.0  106.0
 73  1.55950561 3.890E-40 7.121E-13.03460.034 3956.34110.720.000000       X      0       X      0           52.5 Q 53R 52 52.5d65222049 912 9 4 0   106.0  106.0
 73  1.55953305 1.516E-43 2.829E-16.03460.034 3956.34110.720.000000       X      0       X      0           51.5 Q 53R 52 52.5d65222049 912 9 4 0   104.0  106.0
 73  1.56065981 1.746E-43 1.579E-16.03460.034 3811.14940.720.000000       X      0       X      0           52.5 Q 52R 51 53.5d65222049 912 9 4 0   106.0  108.0
 73  1.56067181 4.477E-40 3.975E-13.03460.034 3811.14940.720.000000       X      0       X      0           53.5 Q 52R 51 53.5d65222049 912 9 4 0   108.0  108.0
 73  1.56070469 4.720E-37 4.115E-10.03460.034 3811.14940.720.000000       X      0       X      0           54.5 Q 52R 51 53.5d65222049 912 9 4 0   110.0  108.0
 73  1.56127073 1.074E-37 4.116E-10.03460.034 4104.16400.720.000000       X      0       X      0           51.5 Q 54R 53 50.5d65222049 912 9 4 0   104.0  102.0
 73  1.56286833 2.248E-37 4.124E-10.03460.034 3956.33770.720.000000       X      0       X      0           52.5 Q 53R 52 51.5d65222049 912 9 4 0   106.0  104.0
 73  1.56289577 3.468E-40 6.485E-13.03460.034 3956.33770.720.000000       X      0       X      0           51.5 Q 53R 52 51.5d65222049 912 9 4 0   104.0  104.0
 73  1.56294081 8.591E-44 1.638E-16.03460.034 3956.33770.720.000000       X      0       X      0           50.5 Q 53R 52 51.5d65222049 912 9 4 0   102.0  104.0
 73  1.56419890 7.182E-40 6.511E-13.03460.034 3811.14580.720.000000       X      0       X      0           52.5 Q 52R 51 52.5d65222049 912 9 4 0   106.0  106.0
 73  1.56420667 3.207E-43 2.963E-16.03460.034 3811.14580.720.000000       X      0       X      0           51.5 Q 52R 51 52.5d65222049 912 9 4 0   104.0  106.0
 73  1.56421090 4.651E-37 4.139E-10.03460.034 3811.14580.720.000000       X      0       X      0           53.5 Q 52R 51 52.5d65222049 912 9 4 0   108.0  106.0
 73  1.56617382 2.215E-37 4.151E-10.03460.034 3956.33440.720.000000       X      0       X      0           51.5 Q 53R 52 50.5d65222049 912 9 4 0   104.0  102.0
 73  1.56621886 2.174E-40 4.154E-13.03460.034 3956.33440.720.000000       X      0       X      0           50.5 Q 53R 52 50.5d65222049 912 9 4 0   102.0  102.0
 73  1.56764957 4.582E-37 4.163E-10.03460.034 3811.14240.720.000000       X      0       X      0           52.5 Q 52R 51 51.5d65222049 912 9 4 0   106.0  104.0
 73  1.56765734 8.101E-40 7.502E-13.03460.034 3811.14240.720.000000       X      0       X      0           51.5 Q 52R 51 51.5d65222049 912 9 4 0   104.0  104.0
 73  1.56768377 3.274E-43 3.091E-16.03460.034 3811.14240.720.000000       X      0       X      0           50.5 Q 52R 51 51.5d65222049 912 9 4 0   102.0  104.0
 73  1.56881309 3.726E-43 1.727E-16.03460.034 3668.59050.720.000000       X      0       X      0           51.5 Q 51R 50 52.5d65222049 912 9 4 0   104.0  106.0
 73  1.56882615 9.208E-40 4.187E-13.03460.034 3668.59050.720.000000       X      0       X      0           52.5 Q 51R 50 52.5d65222049 912 9 4 0   106.0  106.0
 73  1.56886014 9.364E-37 4.180E-10.03460.034 3668.59050.720.000000       X      0       X      0           53.5 Q 51R 50 52.5d65222049 912 9 4 0   108.0  106.0
 73  1.56941344 2.183E-37 4.180E-10.03460.034 3956.33120.720.000000       X      0       X      0           50.5 Q 53R 52 49.5d65222049 912 9 4 0   102.0  100.0
 73  1.57102086 4.514E-37 4.189E-10.03460.034 3811.13900.720.000000       X      0       X      0           51.5 Q 52R 51 50.5d65222049 912 9 4 0   104.0  102.0
 73  1.57104729 7.224E-40 6.836E-13.03460.034 3811.13900.720.000000       X      0       X      0           50.5 Q 52R 51 50.5d65222049 912 9 4 0   102.0  102.0
 73  1.57109131 1.857E-43 1.792E-16.03460.034 3811.13900.720.000000       X      0       X      0           49.5 Q 52R 51 50.5d65222049 912 9 4 0   100.0  102.0
 73  1.57235565 1.477E-39 6.861E-13.03460.034 3668.58700.720.000000       X      0       X      0           51.5 Q 51R 50 51.5d65222049 912 9 4 0   104.0  104.0
 73  1.57236238 6.845E-43 3.242E-16.03460.034 3668.58700.720.000000       X      0       X      0           50.5 Q 51R 50 51.5d65222049 912 9 4 0   102.0  104.0
 73  1.57236871 9.223E-37 4.204E-10.03460.034 3668.58700.720.000000       X      0       X      0           52.5 Q 51R 50 51.5d65222049 912 9 4 0   106.0  104.0
 73  1.57432490 4.446E-37 4.216E-10.03460.034 3811.13570.720.000000       X      0       X      0           50.5 Q 52R 51 49.5d65222049 912 9 4 0   102.0  100.0
 73  1.57436892 4.529E-40 4.381E-13.03460.034 3811.13570.720.000000       X      0       X      0           49.5 Q 52R 51 49.5d65222049 912 9 4 0   100.0  100.0
 73  1.57580844 9.082E-37 4.228E-10.03460.034 3668.58350.720.000000       X      0       X      0           51.5 Q 51R 50 50.5d65222049 912 9 4 0   104.0  102.0
 73  1.57581518 1.667E-39 7.913E-13.03460.034 3668.58350.720.000000       X      0       X      0           50.5 Q 51R 50 50.5d65222049 912 9 4 0   102.0  102.0
 73  1.57584058 6.988E-43 3.383E-16.03460.034 3668.58350.720.000000       X      0       X      0           49.5 Q 51R 50 50.5d65222049 912 9 4 0   100.0  102.0
 73  1.57697260 7.856E-43 1.891E-16.03460.034 3528.67730.720.000000       X      0       X      0           50.5 Q 50R 49 51.5d65222049 912 9 4 0   102.0  104.0
 73  1.57698675 1.871E-39 4.416E-13.03460.034 3528.67730.720.000000       X      0       X      0           51.5 Q 50R 49 51.5d65222049 912 9 4 0   104.0  104.0
 73  1.57702188 1.833E-36 4.245E-10.03460.034 3528.67730.720.000000       X      0       X      0           52.5 Q 50R 49 51.5d65222049 912 9 4 0   106.0  104.0
 73  1.57756183 4.380E-37 4.245E-10.03460.034 3811.13250.720.000000       X      0       X      0           49.5 Q 52R 51 48.5d65222049 912 9 4 0   100.0   98.0
 73  1.57917951 8.943E-37 4.254E-10.03460.034 3668.58020.720.000000       X      0       X      0           50.5 Q 51R 50 49.5d65222049 912 9 4 0   102.0  100.0
 73  1.57920491 1.486E-39 7.210E-13.03460.034 3668.58020.720.000000       X      0       X      0           49.5 Q 51R 50 49.5d65222049 912 9 4 0   100.0  100.0
 73  1.57924789 3.965E-43 1.963E-16.03460.034 3668.58020.720.000000       X      0       X      0           48.5 Q 51R 50 49.5d65222049 912 9 4 0    98.0  100.0
 73  1.58051875 3.001E-39 7.238E-13.03460.034 3528.67380.720.000000       X      0       X      0           50.5 Q 50R 49 50.5d65222049 912 9 4 0   102.0  102.0
 73  1.58052443 1.444E-42 3.552E-16.03460.034 3528.67380.720.000000       X      0       X      0           49.5 Q 50R 49 50.5d65222049 912 9 4 0   100.0  102.0
 73  1.58053289 1.805E-36 4.270E-10.03460.034 3528.67380.720.000000       X      0       X      0           51.5 Q 50R 49 50.5d65222049 912 9 4 0   104.0  102.0
 73  1.58248203 8.806E-37 4.282E-10.03460.034 3668.57690.720.000000       X      0       X      0           49.5 Q 51R 50 48.5d65222049 912 9 4 0   100.0   98.0
 73  1.58252501 9.315E-40 4.622E-13.03460.034 3668.57690.720.000000       X      0       X      0           48.5 Q 51R 50 48.5d65222049 912 9 4 0    98.0   98.0
 73  1.58397374 1.776E-36 4.293E-10.03460.034 3528.67030.720.000000       X      0       X      0           50.5 Q 50R 49 49.5d65222049 912 9 4 0   102.0  100.0
 73  1.58397942 3.385E-39 8.346E-13.03460.034 3528.67030.720.000000       X      0       X      0           49.5 Q 50R 49 49.5d65222049 912 9 4 0   100.0  100.0
 73  1.58400378 1.474E-42 3.708E-16.03460.034 3528.67030.720.000000       X      0       X      0           48.5 Q 50R 49 49.5d65222049 912 9 4 0    98.0  100.0
 73  1.58513867 1.637E-42 2.073E-16.03460.034 3391.41520.720.000000       X      0       X      0           49.5 Q 49R 48 50.5d65222049 912 9 4 0   100.0  102.0
 73  1.58515392 3.753E-39 4.659E-13.03460.034 3391.41520.720.000000       X      0       X      0           50.5 Q 49R 48 50.5d65222049 912 9 4 0   102.0  102.0
 73  1.58519021 3.541E-36 4.311E-10.03460.034 3391.41520.720.000000       X      0       X      0           51.5 Q 49R 48 50.5d65222049 912 9 4 0   104.0  102.0
 73  1.58571617 8.671E-37 4.311E-10.03460.034 3668.57370.720.000000       X      0       X      0           48.5 Q 51R 50 47.5d65222049 912 9 4 0    98.0   96.0
 73  1.58734456 1.749E-36 4.321E-10.03460.034 3528.66690.720.000000       X      0       X      0           49.5 Q 50R 49 48.5d65222049 912 9 4 0   100.0   98.0
 73  1.58736892 3.018E-39 7.609E-13.03460.034 3528.66690.720.000000       X      0       X      0           48.5 Q 50R 49 48.5d65222049 912 9 4 0    98.0   98.0
 73  1.58741084 8.370E-43 2.154E-16.03460.034 3528.66690.720.000000       X      0       X      0           47.5 Q 50R 49 48.5d65222049 912 9 4 0    96.0   98.0
 73  1.58868853 6.021E-39 7.640E-13.03460.034 3391.41170.720.000000       X      0       X      0           49.5 Q 49R 48 49.5d65222049 912 9 4 0   100.0  100.0
 73  1.58869314 3.009E-42 3.896E-16.03460.034 3391.41170.720.000000       X      0       X      0           48.5 Q 49R 48 49.5d65222049 912 9 4 0    98.0  100.0
 73  1.58870378 3.485E-36 4.336E-10.03460.034 3391.41170.720.000000       X      0       X      0           50.5 Q 49R 48 49.5d65222049 912 9 4 0   102.0  100.0
 73  1.59064552 1.721E-36 4.348E-10.03460.034 3528.66370.720.000000       X      0       X      0           48.5 Q 50R 49 47.5d65222049 912 9 4 0    98.0   96.0
 73  1.59068744 1.892E-39 4.880E-13.03460.034 3528.66370.720.000000       X      0       X      0           47.5 Q 50R 49 47.5d65222049 912 9 4 0    96.0   96.0
 73  1.59214577 3.429E-36 4.361E-10.03460.034 3391.40820.720.000000       X      0       X      0           49.5 Q 49R 48 48.5d65222049 912 9 4 0   100.0   98.0
 73  1.59215038 6.792E-39 8.814E-13.03460.034 3391.40820.720.000000       X      0       X      0           48.5 Q 49R 48 48.5d65222049 912 9 4 0    98.0   98.0
 73  1.59217368 3.075E-42 4.073E-16.03460.034 3391.40820.720.000000       X      0       X      0           47.5 Q 49R 48 48.5d65222049 912 9 4 0    96.0   98.0
 73  1.59331162 3.372E-42 2.276E-16.03460.034 3256.80980.720.000000       X      0       X      0           48.5 Q 48R 47 49.5d65222049 912 9 4 0    98.0  100.0
 73  1.59332800 7.436E-39 4.919E-13.03460.034 3256.80980.720.000000       X      0       X      0           49.5 Q 48R 47 49.5d65222049 912 9 4 0   100.0  100.0
 73  1.59336548 6.749E-36 4.378E-10.03460.034 3256.80980.720.000000       X      0       X      0           50.5 Q 48R 47 49.5d65222049 912 9 4 0   102.0  100.0
 73  1.59387675 1.694E-36 4.378E-10.03460.034 3528.66050.720.000000       X      0       X      0           47.5 Q 50R 49 46.5d65222049 912 9 4 0    96.0   94.0
 73  1.59551635 3.373E-36 4.386E-10.03460.034 3391.40490.720.000000       X      0       X      0           48.5 Q 49R 48 47.5d65222049 912 9 4 0    98.0   96.0
 73  1.59553965 6.054E-39 8.037E-13.03460.034 3391.40490.720.000000       X      0       X      0           47.5 Q 49R 48 47.5d65222049 912 9 4 0    96.0   96.0
 73  1.59558050 1.746E-42 2.367E-16.03460.034 3391.40490.720.000000       X      0       X      0           46.5 Q 49R 48 47.5d65222049 912 9 4 0    94.0   96.0
 73  1.59686533 1.193E-38 8.072E-13.03460.034 3256.80620.720.000000       X      0       X      0           48.5 Q 48R 47 48.5d65222049 912 9 4 0    98.0   98.0
 73  1.59686884 6.201E-42 4.283E-16.03460.034 3256.80620.720.000000       X      0       X      0           47.5 Q 48R 47 48.5d65222049 912 9 4 0    96.0   98.0
 73  1.59688170 6.640E-36 4.403E-10.03460.034 3256.80620.720.000000       X      0       X      0           49.5 Q 48R 47 48.5d65222049 912 9 4 0   100.0   98.0
 71  1.59875229 1.251E-31 4.417E-10.03460.034 3218.25190.720.000000       X      0       X      0                Q 47R 46     d642220492212 9 4 0    95.0   93.0
 73  1.59881567 3.319E-36 4.415E-10.03460.034 3391.40160.720.000000       X      0       X      0           47.5 Q 49R 48 46.5d65222049 912 9 4 0    96.0   94.0
 73  1.59885652 3.795E-39 5.156E-13.03460.034 3391.40160.720.000000       X      0       X      0           46.5 Q 49R 48 46.5d65222049 912 9 4 0    94.0   94.0
 73  1.60032490 6.531E-36 4.428E-10.03460.034 3256.80280.720.000000       X      0       X      0           48.5 Q 48R 47 47.5d65222049 912 9 4 0    98.0   96.0
 73  1.60032841 1.346E-38 9.316E-13.03460.034 3256.80280.720.000000       X      0       X      0           47.5 Q 48R 47 47.5d65222049 912 9 4 0    96.0   96.0
 73  1.60035063 6.338E-42 4.480E-16.03460.034 3256.80280.720.000000       X      0       X      0           46.5 Q 48R 47 47.5d65222049 912 9 4 0    94.0   96.0
 73  1.60149183 6.862E-42 2.503E-16.03460.034 3124.86630.720.000000       X      0       X      0           47.5 Q 47R 46 48.5d65222049 912 9 4 0    96.0   98.0
 73  1.60150935 1.455E-38 5.199E-13.03460.034 3124.86630.720.000000       X      0       X      0           48.5 Q 47R 46 48.5d65222049 912 9 4 0    98.0   98.0
 73  1.60154804 1.270E-35 4.447E-10.03460.034 3124.86630.720.000000       X      0       X      0           49.5 Q 47R 46 48.5d65222049 912 9 4 0   100.0   98.0
 73  1.60204388 3.265E-36 4.445E-10.03460.034 3391.39840.720.000000       X      0       X      0           46.5 Q 49R 48 45.5d65222049 912 9 4 0    94.0   92.0
 73  1.60369522 6.422E-36 4.454E-10.03460.034 3256.79940.720.000000       X      0       X      0           47.5 Q 48R 47 46.5d65222049 912 9 4 0    96.0   94.0
 73  1.60371744 1.200E-38 8.501E-13.03460.034 3256.79940.720.000000       X      0       X      0           46.5 Q 48R 47 46.5d65222049 912 9 4 0    94.0   94.0
 73  1.60375719 3.601E-42 2.606E-16.03460.034 3256.79940.720.000000       X      0       X      0           45.5 Q 48R 47 46.5d65222049 912 9 4 0    92.0   94.0
 73  1.60504951 2.334E-38 8.532E-13.03460.034 3124.86280.720.000000       X      0       X      0           47.5 Q 47R 46 47.5d65222049 912 9 4 0    96.0   96.0
 73  1.60505192 1.263E-41 4.715E-16.03460.034 3124.86280.720.000000       X      0       X      0           46.5 Q 47R 46 47.5d65222049 912 9 4 0    94.0   96.0
 73  1.60506703 1.248E-35 4.469E-10.03460.034 3124.86280.720.000000       X      0       X      0           48.5 Q 47R 46 47.5d65222049 912 9 4 0    98.0   96.0
 73  1.60699284 6.315E-36 4.483E-10.03460.034 3256.79610.720.000000       X      0       X      0           46.5 Q 48R 47 45.5d65222049 912 9 4 0    94.0   92.0
 73  1.60703259 7.521E-39 5.455E-13.03460.034 3256.79610.720.000000       X      0       X      0           45.5 Q 48R 47 45.5d65222049 912 9 4 0    92.0   92.0
 73  1.60851148 1.227E-35 4.495E-10.03460.034 3124.85930.720.000000       X      0       X      0           47.5 Q 47R 46 46.5d65222049 912 9 4 0    96.0   94.0
 73  1.60851389 2.633E-38 9.851E-13.03460.034 3124.85930.720.000000       X      0       X      0           46.5 Q 47R 46 46.5d65222049 912 9 4 0    94.0   94.0
 73  1.60853501 1.291E-41 4.935E-16.03460.034 3124.85930.720.000000       X      0       X      0           45.5 Q 47R 46 46.5d65222049 912 9 4 0    92.0   94.0
 73  1.60967967 1.381E-41 2.758E-16.03460.034 2995.59010.720.000000       X      0       X      0           46.5 Q 46R 45 47.5d65222049 912 9 4 0    94.0   96.0
 73  1.60969836 2.811E-38 5.498E-13.03460.034 2995.59010.720.000000       X      0       X      0           47.5 Q 46R 45 47.5d65222049 912 9 4 0    96.0   96.0
 73  1.60973829 2.356E-35 4.514E-10.03460.034 2995.59010.720.000000       X      0       X      0           48.5 Q 46R 45 47.5d65222049 912 9 4 0    98.0   96.0
 73  1.61021789 6.211E-36 4.514E-10.03460.034 3256.79290.720.000000       X      0       X      0           45.5 Q 48R 47 44.5d65222049 912 9 4 0    92.0   90.0
 73  1.61188155 1.206E-35 4.522E-10.03460.034 3124.85590.720.000000       X      0       X      0           46.5 Q 47R 46 45.5d65222049 912 9 4 0    94.0   92.0
 73  1.61190267 2.347E-38 8.991E-13.03460.034 3124.85590.720.000000       X      0       X      0           45.5 Q 47R 46 45.5d65222049 912 9 4 0    92.0   92.0
 73  1.61194130 7.340E-42 2.874E-16.03460.034 3124.85590.720.000000       X      0       X      0           44.5 Q 47R 46 45.5d65222049 912 9 4 0    90.0   92.0
 73  1.61324149 4.509E-38 9.026E-13.03460.034 2995.58650.720.000000       X      0       X      0           46.5 Q 46R 45 46.5d65222049 912 9 4 0    94.0   94.0
 73  1.61324276 2.542E-41 5.199E-16.03460.034 2995.58650.720.000000       X      0       X      0           45.5 Q 46R 45 46.5d65222049 912 9 4 0    92.0   94.0
 73  1.61326018 2.315E-35 4.538E-10.03460.034 2995.58650.720.000000       X      0       X      0           47.5 Q 46R 45 46.5d65222049 912 9 4 0    96.0   94.0
 73  1.61517739 1.186E-35 4.553E-10.03460.034 3124.85270.720.000000       X      0       X      0           45.5 Q 47R 46 44.5d65222049 912 9 4 0    92.0   90.0
 73  1.61521602 1.471E-38 5.772E-13.03460.034 3124.85270.720.000000       X      0       X      0           44.5 Q 47R 46 44.5d65222049 912 9 4 0    90.0   90.0
 71  1.61564802 4.407E-31 4.560E-10.03460.034 2954.72170.720.000000       X      0       X      0                Q 45R 44     d642220492212 9 4 0    91.0   89.0
 73  1.61670594 2.275E-35 4.564E-10.03460.034 2995.58310.720.000000       X      0       X      0           46.5 Q 46R 45 45.5d65222049 912 9 4 0    94.0   92.0
 73  1.61670722 5.086E-38 1.043E-12.03460.034 2995.58310.720.000000       X      0       X      0           45.5 Q 46R 45 45.5d65222049 912 9 4 0    92.0   92.0
 73  1.61672721 2.601E-41 5.450E-16.03460.034 2995.58310.720.000000       X      0       X      0           44.5 Q 46R 45 45.5d65222049 912 9 4 0    90.0   92.0
 73  1.61787558 2.746E-41 3.044E-16.03460.034 2868.98620.720.000000       X      0       X      0           45.5 Q 45R 44 46.5d65222049 912 9 4 0    92.0   94.0
 73  1.61789547 5.364E-38 5.820E-13.03460.034 2868.98620.720.000000       X      0       X      0           46.5 Q 45R 44 46.5d65222049 912 9 4 0    94.0   94.0
 73  1.61793667 4.314E-35 4.583E-10.03460.034 2868.98620.720.000000       X      0       X      0           47.5 Q 45R 44 46.5d65222049 912 9 4 0    96.0   94.0
 73  1.61839915 1.165E-35 4.581E-10.03460.034 3124.84950.720.000000       X      0       X      0           44.5 Q 47R 46 43.5d65222049 912 9 4 0    90.0   88.0
 73  1.62007574 2.235E-35 4.591E-10.03460.034 2995.57970.720.000000       X      0       X      0           45.5 Q 46R 45 44.5d65222049 912 9 4 0    92.0   90.0
 73  1.62009573 4.534E-38 9.520E-13.03460.034 2995.57970.720.000000       X      0       X      0           44.5 Q 46R 45 44.5d65222049 912 9 4 0    90.0   90.0
 73  1.62013322 1.479E-41 3.176E-16.03460.034 2995.57970.720.000000       X      0       X      0           43.5 Q 46R 45 44.5d65222049 912 9 4 0    88.0   90.0
 73  1.62144169 8.605E-38 9.560E-13.03460.034 2868.98270.720.000000       X      0       X      0           45.5 Q 45R 44 45.5d65222049 912 9 4 0    92.0   92.0
 73  1.62144180 5.059E-41 5.745E-16.03460.034 2868.98270.720.000000       X      0       X      0           44.5 Q 45R 44 45.5d65222049 912 9 4 0    90.0   92.0
 73  1.62146159 4.237E-35 4.607E-10.03460.034 2868.98270.720.000000       X      0       X      0           46.5 Q 45R 44 45.5d65222049 912 9 4 0    94.0   92.0
 73  1.62336972 2.196E-35 4.620E-10.03460.034 2995.57640.720.000000       X      0       X      0           44.5 Q 46R 45 43.5d65222049 912 9 4 0    90.0   88.0
 73  1.62340722 2.843E-38 6.117E-13.03460.034 2995.57640.720.000000       X      0       X      0           43.5 Q 46R 45 43.5d65222049 912 9 4 0    88.0   88.0
 73  1.62490872 4.162E-35 4.634E-10.03460.034 2868.97920.720.000000       X      0       X      0           45.5 Q 45R 44 44.5d65222049 912 9 4 0    92.0   90.0
 73  1.62490883 9.707E-38 1.105E-12.03460.034 2868.97920.720.000000       X      0       X      0           44.5 Q 45R 44 44.5d65222049 912 9 4 0    90.0   90.0
 73  1.62492767 5.178E-41 6.027E-16.03460.034 2868.97920.720.000000       X      0       X      0           43.5 Q 45R 44 44.5d65222049 912 9 4 0    88.0   90.0
 73  1.62608001 5.400E-41 3.367E-16.03460.034 2745.05980.720.000000       X      0       X      0           44.5 Q 44R 43 45.5d65222049 912 9 4 0    90.0   92.0
 73  1.62610113 1.011E-37 6.168E-13.03460.034 2745.05980.720.000000       X      0       X      0           45.5 Q 44R 43 45.5d65222049 912 9 4 0    92.0   92.0
 73  1.62614362 7.794E-35 4.654E-10.03460.034 2745.05980.720.000000       X      0       X      0           46.5 Q 44R 43 45.5d65222049 912 9 4 0    94.0   92.0
 73  1.62658805 2.157E-35 4.650E-10.03460.034 2995.57320.720.000000       X      0       X      0           43.5 Q 46R 45 42.5d65222049 912 9 4 0    88.0   86.0
 73  1.62827822 4.087E-35 4.661E-10.03460.034 2868.97580.720.000000       X      0       X      0           44.5 Q 45R 44 43.5d65222049 912 9 4 0    90.0   88.0
 73  1.62829707 8.653E-38 1.009E-12.03460.034 2868.97580.720.000000       X      0       X      0           43.5 Q 45R 44 43.5d65222049 912 9 4 0    88.0   88.0
 73  1.62833340 2.946E-41 3.516E-16.03460.034 2868.97580.720.000000       X      0       X      0           42.5 Q 45R 44 43.5d65222049 912 9 4 0    86.0   88.0
 73  1.62964952 9.951E-41 6.360E-16.03460.034 2745.05620.720.000000       X      0       X      0           43.5 Q 44R 43 44.5d65222049 912 9 4 0    88.0   90.0
 73  1.62965060 1.621E-37 1.013E-12.03460.034 2745.05620.720.000000       X      0       X      0           44.5 Q 44R 43 44.5d65222049 912 9 4 0    90.0   90.0
 73  1.62967171 7.652E-35 4.679E-10.03460.034 2745.05620.720.000000       X      0       X      0           45.5 Q 44R 43 44.5d65222049 912 9 4 0    92.0   90.0
 73  1.63157027 4.013E-35 4.690E-10.03460.034 2868.97250.720.000000       X      0       X      0           43.5 Q 45R 44 42.5d65222049 912 9 4 0    88.0   86.0
 73  1.63160660 5.425E-38 6.488E-13.03460.034 2868.97250.720.000000       X      0       X      0           42.5 Q 45R 44 42.5d65222049 912 9 4 0    86.0   86.0
 71  1.63257953 1.468E-30 4.705E-10.03460.034 2702.21170.720.000000       X      0       X      0                Q 43R 42     d642220492212 9 4 0    87.0   85.0
 73  1.63311921 1.829E-37 1.172E-12.03460.034 2745.05270.720.000000       X      0       X      0           43.5 Q 44R 43 43.5d65222049 912 9 4 0    88.0   88.0
 73  1.63312028 7.510E-35 4.704E-10.03460.034 2745.05270.720.000000       X      0       X      0           44.5 Q 44R 43 43.5d65222049 912 9 4 0    90.0   88.0
 73  1.63313688 1.019E-40 6.679E-16.03460.034 2745.05270.720.000000       X      0       X      0           42.5 Q 44R 43 43.5d65222049 912 9 4 0    86.0   88.0
 73  1.63429347 1.049E-40 3.730E-16.03460.034 2623.81560.720.000000       X      0       X      0           43.5 Q 43R 42 44.5d65222049 912 9 4 0    88.0   90.0
 73  1.63431585 1.881E-37 6.540E-13.03460.034 2623.81560.720.000000       X      0       X      0           44.5 Q 43R 42 44.5d65222049 912 9 4 0    90.0   90.0
 73  1.63435967 1.389E-34 4.724E-10.03460.034 2623.81560.720.000000       X      0       X      0           45.5 Q 43R 42 44.5d75222049 912 9 4 0    92.0   90.0
 73  1.63478502 3.941E-35 4.723E-10.03460.034 2868.96940.720.000000       X      0       X      0           42.5 Q 45R 44 41.5d65222049 912 9 4 0    86.0   84.0
 73  1.63648949 7.372E-35 4.732E-10.03460.034 2745.04940.720.000000       X      0       X      0           43.5 Q 44R 43 42.5d65222049 912 9 4 0    88.0   86.0
 73  1.63650716 1.630E-37 1.071E-12.03460.034 2745.04940.720.000000       X      0       X      0           42.5 Q 44R 43 42.5d65222049 912 9 4 0    86.0   86.0
 73  1.63654230 5.800E-41 3.900E-16.03460.034 2745.04940.720.000000       X      0       X      0           41.5 Q 44R 43 42.5d65222049 912 9 4 0    84.0   86.0
 73  1.63786642 1.935E-40 7.056E-16.03460.034 2623.81210.720.000000       X      0       X      0           42.5 Q 43R 42 43.5d65222049 912 9 4 0    86.0   88.0
 73  1.63786871 3.017E-37 1.075E-12.03460.034 2623.81210.720.000000       X      0       X      0           43.5 Q 43R 42 43.5d65222049 912 9 4 0    88.0   88.0
 73  1.63789108 1.363E-34 4.749E-10.03460.034 2623.81210.720.000000       X      0       X      0           44.5 Q 43R 42 43.5d75222049 912 9 4 0    90.0   88.0
 73  1.63977951 7.234E-35 4.761E-10.03460.034 2745.04610.720.000000       X      0       X      0           42.5 Q 44R 43 41.5d65222049 912 9 4 0    86.0   84.0
 73  1.63981465 1.022E-37 6.886E-13.03460.034 2745.04610.720.000000       X      0       X      0           41.5 Q 44R 43 41.5d65222049 912 9 4 0    84.0   84.0
 73  1.64133886 3.403E-37 1.243E-12.03460.034 2623.80860.720.000000       X      0       X      0           42.5 Q 43R 42 42.5d65222049 912 9 4 0    86.0   86.0
 73  1.64134115 1.337E-34 4.774E-10.03460.034 2623.80860.720.000000       X      0       X      0           43.5 Q 43R 42 42.5d75222049 912 9 4 0    88.0   86.0
 73  1.64135534 1.983E-40 7.418E-16.03460.034 2623.80860.720.000000       X      0       X      0           41.5 Q 43R 42 42.5d65222049 912 9 4 0    84.0   86.0
 73  1.64251651 2.017E-40 4.145E-16.03460.034 2505.25870.720.000000       X      0       X      0           42.5 Q 42R 41 43.5d65222049 912 9 4 0    86.0   88.0
 73  1.64254017 3.457E-37 6.943E-13.03460.034 2505.25870.720.000000       X      0       X      0           43.5 Q 42R 41 43.5d65222049 912 9 4 0    88.0   88.0
 73  1.64258536 2.442E-34 4.796E-10.03460.034 2505.25870.720.000000       X      0       X      0           44.5 Q 42R 41 43.5d75222049 912 9 4 0    90.0   88.0
 73  1.64299051 7.100E-35 4.793E-10.03460.034 2745.04290.720.000000       X      0       X      0           41.5 Q 44R 43 40.5d65222049 912 9 4 0    84.0   82.0
 73  1.64471005 1.312E-34 4.804E-10.03460.034 2623.80520.720.000000       X      0       X      0           42.5 Q 43R 42 41.5d75222049 912 9 4 0    86.0   84.0
 73  1.64472652 3.034E-37 1.137E-12.03460.034 2623.80520.720.000000       X      0       X      0           41.5 Q 43R 42 41.5d65222049 912 9 4 0    84.0   84.0
 73  1.64476046 1.129E-40 4.336E-16.03460.034 2623.80520.720.000000       X      0       X      0           40.5 Q 43R 42 41.5d65222049 912 9 4 0    82.0   84.0
 73  1.64609306 3.720E-40 7.844E-16.03460.034 2505.25510.720.000000       X      0       X      0           41.5 Q 42R 41 42.5d65222049 912 9 4 0    84.0   86.0
 73  1.64609659 5.545E-37 1.142E-12.03460.034 2505.25510.720.000000       X      0       X      0           42.5 Q 42R 41 42.5d65222049 912 9 4 0    86.0   86.0
 73  1.64612026 2.395E-34 4.821E-10.03460.034 2505.25510.720.000000       X      0       X      0           43.5 Q 42R 41 42.5d75222049 912 9 4 0    88.0   86.0
 73  1.64799795 1.286E-34 4.830E-10.03460.034 2623.80200.720.000000       X      0       X      0           41.5 Q 43R 42 40.5d75222049 912 9 4 0    84.0   82.0
 73  1.64803188 1.902E-37 7.319E-13.03460.034 2623.80200.720.000000       X      0       X      0           40.5 Q 43R 42 40.5d65222049 912 9 4 0    82.0   82.0
 71  1.64955130 4.623E-30 4.853E-10.03460.034 2460.76340.720.000000       X      0       X      0                Q 41R 40     d742220492212 9 4 0    83.0   81.0
 73  1.64956837 6.255E-37 1.322E-12.03460.034 2505.25160.720.000000       X      0       X      0           41.5 Q 42R 41 41.5d65222049 912 9 4 0    84.0   84.0
 73  1.64957190 2.348E-34 4.846E-10.03460.034 2505.25160.720.000000       X      0       X      0           42.5 Q 42R 41 41.5d75222049 912 9 4 0    86.0   84.0
 73  1.64958362 3.813E-40 8.253E-16.03460.034 2505.25160.720.000000       X      0       X      0           40.5 Q 42R 41 41.5d65222049 912 9 4 0    82.0   84.0
 73  1.65074971 3.831E-40 4.613E-16.03460.034 2389.39350.720.000000       X      0       X      0           41.5 Q 41R 40 42.5d65222049 912 9 4 0    84.0   86.0
 73  1.65077470 6.274E-37 7.379E-13.03460.034 2389.39350.720.000000       X      0       X      0           42.5 Q 41R 40 42.5d65222049 912 9 4 0    86.0   86.0
 73  1.65082130 4.236E-34 4.869E-10.03460.034 2389.39350.720.000000       X      0       X      0           43.5 Q 41R 40 42.5d75222049 912 9 4 0    88.0   86.0
 73  1.65120502 1.262E-34 4.865E-10.03460.034 2623.79880.720.000000       X      0       X      0           40.5 Q 43R 42 39.5d75222049 912 9 4 0    82.0   80.0
 73  1.65294047 2.302E-34 4.874E-10.03460.034 2505.24820.720.000000       X      0       X      0           41.5 Q 42R 41 40.5d75222049 912 9 4 0    84.0   82.0
 73  1.65295572 5.576E-37 1.209E-12.03460.034 2505.24820.720.000000       X      0       X      0           40.5 Q 42R 41 40.5d65222049 912 9 4 0    82.0   82.0
 73  1.65298841 2.173E-40 4.831E-16.03460.034 2505.24820.720.000000       X      0       X      0           39.5 Q 42R 41 40.5d65222049 912 9 4 0    80.0   82.0
 73  1.65433006 7.069E-40 8.738E-16.03460.034 2389.38990.720.000000       X      0       X      0           40.5 Q 41R 40 41.5d65222049 912 9 4 0    82.0   84.0
 73  1.65433486 1.006E-36 1.214E-12.03460.034 2389.38990.720.000000       X      0       X      0           41.5 Q 41R 40 41.5d65222049 912 9 4 0    84.0   84.0
 73  1.65435985 4.151E-34 4.892E-10.03460.034 2389.38990.720.000000       X      0       X      0           42.5 Q 41R 40 41.5d75222049 912 9 4 0    86.0   84.0
 73  1.65622615 2.257E-34 4.905E-10.03460.034 2505.24500.720.000000       X      0       X      0           40.5 Q 42R 41 39.5d75222049 912 9 4 0    82.0   80.0
 73  1.65625884 3.496E-37 7.788E-13.03460.034 2505.24500.720.000000       X      0       X      0           39.5 Q 42R 41 39.5d65222049 912 9 4 0    80.0   80.0
 73  1.65780834 1.135E-36 1.406E-12.03460.034 2389.38650.720.000000       X      0       X      0           40.5 Q 41R 40 40.5d65222049 912 9 4 0    82.0   82.0
 73  1.65781315 4.068E-34 4.919E-10.03460.034 2389.38650.720.000000       X      0       X      0           41.5 Q 41R 40 40.5d75222049 912 9 4 0    84.0   82.0
 73  1.65782233 7.252E-40 9.207E-16.03460.034 2389.38650.720.000000       X      0       X      0           39.5 Q 41R 40 40.5d65222049 912 9 4 0    80.0   82.0
 73  1.65899375 7.194E-40 5.144E-16.03460.034 2276.22480.720.000000       X      0       X      0           40.5 Q 40R 39 41.5d65222049 912 9 4 0    82.0   84.0
 73  1.65902010 1.124E-36 7.847E-13.03460.034 2276.22480.720.000000       X      0       X      0           41.5 Q 40R 39 41.5d65222049 912 9 4 0    84.0   84.0
 73  1.65906815 7.247E-34 4.942E-10.03460.034 2276.22480.720.000000       X      0       X      0           42.5 Q 40R 39 41.5d75222049 912 9 4 0    86.0   84.0
 73  1.65942911 2.212E-34 4.937E-10.03460.034 2505.24180.720.000000       X      0       X      0           39.5 Q 42R 41 38.5d75222049 912 9 4 0    80.0   78.0
 73  1.66118138 3.985E-34 4.946E-10.03460.034 2389.38310.720.000000       X      0       X      0           40.5 Q 41R 40 39.5d75222049 912 9 4 0    82.0   80.0
 73  1.66119537 1.012E-36 1.287E-12.03460.034 2389.38310.720.000000       X      0       X      0           39.5 Q 41R 40 39.5d65222049 912 9 4 0    80.0   80.0
 73  1.66122679 4.136E-40 5.397E-16.03460.034 2389.38310.720.000000       X      0       X      0           38.5 Q 41R 40 39.5d65222049 912 9 4 0    78.0   80.0
 73  1.66257808 1.328E-39 9.755E-16.03460.034 2276.22120.720.000000       X      0       X      0           39.5 Q 40R 39 40.5d65222049 912 9 4 0    80.0   82.0
 73  1.66258419 1.803E-36 1.292E-12.03460.034 2276.22120.720.000000       X      0       X      0           40.5 Q 40R 39 40.5d65222049 912 9 4 0    82.0   82.0
 73  1.66261054 7.098E-34 4.966E-10.03460.034 2276.22120.720.000000       X      0       X      0           41.5 Q 40R 39 40.5d75222049 912 9 4 0    84.0   82.0
 73  1.66446473 3.905E-34 4.978E-10.03460.034 2389.37980.720.000000       X      0       X      0           39.5 Q 41R 40 38.5d75222049 912 9 4 0    80.0   78.0
 73  1.66449615 6.343E-37 8.293E-13.03460.034 2389.37980.720.000000       X      0       X      0           38.5 Q 41R 40 38.5d65222049 912 9 4 0    78.0   78.0
 73  1.66605946 2.034E-36 1.497E-12.03460.034 2276.21780.720.000000       X      0       X      0           39.5 Q 40R 39 39.5d65222049 912 9 4 0    80.0   80.0
 73  1.66606557 6.951E-34 4.992E-10.03460.034 2276.21780.720.000000       X      0       X      0           40.5 Q 40R 39 39.5d75222049 912 9 4 0    82.0   80.0
 73  1.66607216 1.364E-39 1.030E-15.03460.034 2276.21780.720.000000       X      0       X      0           38.5 Q 40R 39 39.5d65222049 912 9 4 0    78.0   80.0
 71  1.66656866 1.376E-29 5.005E-10.03460.034 2230.41620.720.000000       X      0       X      0                Q 39R 38     d742220492212 9 4 0    79.0   77.0
 73  1.66724933 1.336E-39 5.753E-16.03460.034 2165.75710.720.000000       X      0       X      0           39.5 Q 39R 38 40.5d65222049 912 9 4 0    80.0   82.0
 73  1.66727708 1.991E-36 8.364E-13.03460.034 2165.75710.720.000000       X      0       X      0           40.5 Q 39R 38 40.5d65222049 912 9 4 0    82.0   82.0
 73  1.66732663 1.223E-33 5.016E-10.03460.034 2165.75710.720.000000       X      0       X      0           41.5 Q 39R 38 40.5d75222049 912 9 4 0    84.0   82.0
 73  1.66766337 3.825E-34 5.010E-10.03460.034 2389.37670.720.000000       X      0       X      0           38.5 Q 41R 40 37.5d75222049 912 9 4 0    78.0   76.0
 73  1.66943345 6.805E-34 5.019E-10.03460.034 2276.21440.720.000000       X      0       X      0           39.5 Q 40R 39 38.5d75222049 912 9 4 0    80.0   78.0
 73  1.66944615 1.813E-36 1.372E-12.03460.034 2276.21440.720.000000       X      0       X      0           38.5 Q 40R 39 38.5d65222049 912 9 4 0    78.0   78.0
 73  1.66947626 7.781E-40 6.041E-16.03460.034 2276.21440.720.000000       X      0       X      0           37.5 Q 40R 39 38.5d65222049 912 9 4 0    76.0   78.0
 73  1.67083785 2.469E-39 1.093E-15.03460.034 2165.75350.720.000000       X      0       X      0           38.5 Q 39R 38 39.5d65222049 912 9 4 0    78.0   80.0
 73  1.67084531 3.192E-36 1.377E-12.03460.034 2165.75350.720.000000       X      0       X      0           39.5 Q 39R 38 39.5d65222049 912 9 4 0    80.0   80.0
 73  1.67087305 1.197E-33 5.039E-10.03460.034 2165.75350.720.000000       X      0       X      0           40.5 Q 39R 38 39.5d75222049 912 9 4 0    82.0   80.0
 73  1.67271435 6.664E-34 5.051E-10.03460.034 2276.21110.720.000000       X      0       X      0           38.5 Q 40R 39 37.5d75222049 912 9 4 0    78.0   76.0
 73  1.67274447 1.137E-36 8.845E-13.03460.034 2276.21110.720.000000       X      0       X      0           37.5 Q 40R 39 37.5d65222049 912 9 4 0    76.0   76.0
 73  1.67432247 3.601E-36 1.597E-12.03460.034 2165.75000.720.000000       X      0       X      0           38.5 Q 39R 38 38.5d65222049 912 9 4 0    78.0   78.0
 73  1.67432992 1.171E-33 5.064E-10.03460.034 2165.75000.720.000000       X      0       X      0           39.5 Q 39R 38 38.5d75222049 912 9 4 0    80.0   78.0
 73  1.67433385 2.536E-39 1.154E-15.03460.034 2165.75000.720.000000       X      0       X      0           37.5 Q 39R 38 38.5d65222049 912 9 4 0    76.0   78.0
 73  1.67551726 2.454E-39 6.451E-16.03460.034 2057.99460.720.000000       X      0       X      0           38.5 Q 38R 37 39.5d65222049 912 9 4 0    78.0   80.0
 73  1.67554645 3.479E-36 8.917E-13.03460.034 2057.99460.720.000000       X      0       X      0           39.5 Q 38R 37 39.5d65222049 912 9 4 0    80.0   80.0
 73  1.67559754 2.036E-33 5.091E-10.03460.034 2057.99460.720.000000       X      0       X      0           40.5 Q 38R 37 39.5d75222049 912 9 4 0    82.0   80.0
 73  1.67590846 6.525E-34 5.086E-10.03460.034 2276.20790.720.000000       X      0       X      0           37.5 Q 40R 39 36.5d75222049 912 9 4 0    76.0   74.0
 73  1.67769743 1.146E-33 5.093E-10.03460.034 2165.74660.720.000000       X      0       X      0           38.5 Q 39R 38 37.5d75222049 912 9 4 0    78.0   76.0
 73  1.67770880 3.209E-36 1.464E-12.03460.034 2165.74660.720.000000       X      0       X      0           37.5 Q 39R 38 37.5d65222049 912 9 4 0    76.0   76.0
 73  1.67773758 1.448E-39 6.783E-16.03460.034 2165.74660.720.000000       X      0       X      0           36.5 Q 39R 38 37.5d65222049 912 9 4 0    74.0   76.0
 73  1.67911020 4.536E-39 1.226E-15.03460.034 2057.99100.720.000000       X      0       X      0           37.5 Q 38R 37 38.5d65222049 912 9 4 0    76.0   78.0
 73  1.67911903 5.580E-36 1.470E-12.03460.034 2057.99100.720.000000       X      0       X      0           38.5 Q 38R 37 38.5d65222049 912 9 4 0    78.0   78.0
 73  1.67914822 1.991E-33 5.114E-10.03460.034 2057.99100.720.000000       X      0       X      0           39.5 Q 38R 37 38.5d75222049 912 9 4 0    80.0   78.0
 73  1.68097576 1.122E-33 5.127E-10.03460.034 2165.74330.720.000000       X      0       X      0           37.5 Q 39R 38 36.5d75222049 912 9 4 0    76.0   74.0
 73  1.68100453 2.012E-36 9.443E-13.03460.034 2165.74330.720.000000       X      0       X      0           36.5 Q 39R 38 36.5d65222049 912 9 4 0    74.0   74.0
 73  1.68259819 6.292E-36 1.705E-12.03460.034 2057.98750.720.000000       X      0       X      0           37.5 Q 38R 37 37.5d65222049 912 9 4 0    76.0   76.0
 73  1.68260702 1.947E-33 5.140E-10.03460.034 2057.98750.720.000000       X      0       X      0           38.5 Q 38R 37 37.5d75222049 912 9 4 0    78.0   76.0
 73  1.68260820 4.662E-39 1.297E-15.03460.034 2057.98750.720.000000       X      0       X      0           36.5 Q 38R 37 37.5d65222049 912 9 4 0    74.0   76.0
 71  1.68363807 3.869E-29 5.160E-10.03460.034 2011.20770.720.000000       X      0       X      0                Q 37R 36     d742220492212 9 4 0    75.0   73.0
 73  1.68379840 4.456E-39 7.250E-16.03460.034 1952.94170.720.000000       X      0       X      0           37.5 Q 37R 36 38.5d65222049 912 9 4 0    76.0   78.0
 73  1.68382908 6.006E-36 9.522E-13.03460.034 1952.94170.720.000000       X      0       X      0           38.5 Q 37R 36 38.5d65222049 912 9 4 0    78.0   78.0
 73  1.68388177 3.342E-33 5.166E-10.03460.034 1952.94170.720.000000       X      0       X      0           39.5 Q 37R 36 38.5d75222049 912 9 4 0    80.0   78.0
 73  1.68416510 1.097E-33 5.158E-10.03460.034 2165.74020.720.000000       X      0       X      0           36.5 Q 39R 38 35.5d75222049 912 9 4 0    74.0   72.0
 73  1.68597413 1.904E-33 5.169E-10.03460.034 2057.98410.720.000000       X      0       X      0           37.5 Q 38R 37 36.5d75222049 912 9 4 0    76.0   74.0
 73  1.68598415 5.609E-36 1.564E-12.03460.034 2057.98410.720.000000       X      0       X      0           36.5 Q 38R 37 36.5d65222049 912 9 4 0    74.0   74.0
 73  1.68601155 2.664E-39 7.634E-16.03460.034 2057.98410.720.000000       X      0       X      0           35.5 Q 38R 37 36.5d65222049 912 9 4 0    72.0   74.0
 73  1.68739600 8.244E-39 1.381E-15.03460.034 1952.93800.720.000000       X      0       X      0           36.5 Q 37R 36 37.5d65222049 912 9 4 0    74.0   76.0
 73  1.68740627 9.631E-36 1.570E-12.03460.034 1952.93800.720.000000       X      0       X      0           37.5 Q 37R 36 37.5d65222049 912 9 4 0    76.0   76.0
 73  1.68743695 3.266E-33 5.189E-10.03460.034 1952.93800.720.000000       X      0       X      0           38.5 Q 37R 36 37.5d75222049 912 9 4 0    78.0   76.0
 73  1.68924976 1.862E-33 5.201E-10.03460.034 2057.98080.720.000000       X      0       X      0           36.5 Q 38R 37 35.5d75222049 912 9 4 0    74.0   72.0
 73  1.68927716 3.517E-36 1.010E-12.03460.034 2057.98080.720.000000       X      0       X      0           35.5 Q 38R 37 35.5d65222049 912 9 4 0    72.0   72.0
 73  1.69088752 1.086E-35 1.822E-12.03460.034 1952.93460.720.000000       X      0       X      0           36.5 Q 37R 36 36.5d65222049 912 9 4 0    74.0   74.0
 73  1.69089613 8.479E-39 1.462E-15.03460.034 1952.93460.720.000000       X      0       X      0           35.5 Q 37R 36 36.5d65222049 912 9 4 0    72.0   74.0
 73  1.69089778 3.192E-33 5.215E-10.03460.034 1952.93460.720.000000       X      0       X      0           37.5 Q 37R 36 36.5d75222049 912 9 4 0    76.0   74.0
 72  1.69166328 7.985E-32 5.234E-10.03460.034 2002.97590.720.000000       X      0       X      0                Q 38R 37     d742220492212 9 4 0    77.0   75.0
 73  1.69209374 8.003E-39 8.172E-16.03460.034 1850.60250.720.000000       X      0       X      0           36.5 Q 36R 35 37.5d65222049 912 9 4 0    74.0   76.0
 73  1.69212596 1.024E-35 1.018E-12.03460.034 1850.60250.720.000000       X      0       X      0           37.5 Q 36R 35 37.5d65222049 912 9 4 0    76.0   76.0
 73  1.69218030 5.412E-33 5.243E-10.03460.034 1850.60250.720.000000       X      0       X      0           38.5 Q 36R 35 37.5d75222049 912 9 4 0    78.0   76.0
 73  1.69243408 1.820E-33 5.235E-10.03460.034 2057.97770.720.000000       X      0       X      0           35.5 Q 38R 37 34.5d75222049 912 9 4 0    72.0   70.0
 73  1.69426449 3.119E-33 5.244E-10.03460.034 1952.93120.720.000000       X      0       X      0           36.5 Q 37R 36 35.5d75222049 912 9 4 0    74.0   72.0
 73  1.69427310 9.682E-36 1.673E-12.03460.034 1952.93120.720.000000       X      0       X      0           35.5 Q 37R 36 35.5d65222049 912 9 4 0    72.0   72.0
 73  1.69429908 4.849E-39 8.619E-16.03460.034 1952.93120.720.000000       X      0       X      0           34.5 Q 37R 36 35.5d65222049 912 9 4 0    70.0   72.0
 73  1.69569627 1.482E-38 1.559E-15.03460.034 1850.59880.720.000000       X      0       X      0           35.5 Q 36R 35 36.5d65222049 912 9 4 0    72.0   74.0
 73  1.69570800 1.642E-35 1.680E-12.03460.034 1850.59880.720.000000       X      0       X      0           36.5 Q 36R 35 36.5d65222049 912 9 4 0    74.0   74.0
 73  1.69574022 5.285E-33 5.266E-10.03460.034 1850.59880.720.000000       X      0       X      0           37.5 Q 36R 35 36.5d75222049 912 9 4 0    76.0   74.0
 73  1.69753725 3.048E-33 5.277E-10.03460.034 1952.92790.720.000000       X      0       X      0           35.5 Q 37R 36 34.5d75222049 912 9 4 0    72.0   70.0
 73  1.69756324 6.071E-36 1.081E-12.03460.034 1952.92790.720.000000       X      0       X      0           34.5 Q 37R 36 34.5d65222049 912 9 4 0    70.0   70.0
 73  1.69919148 1.852E-35 1.952E-12.03460.034 1850.59540.720.000000       X      0       X      0           35.5 Q 36R 35 35.5d65222049 912 9 4 0    72.0   72.0
 73  1.69919865 1.525E-38 1.653E-15.03460.034 1850.59540.720.000000       X      0       X      0           34.5 Q 36R 35 35.5d65222049 912 9 4 0    70.0   72.0
 73  1.69920322 5.161E-33 5.292E-10.03460.034 1850.59540.720.000000       X      0       X      0           36.5 Q 36R 35 35.5d75222049 912 9 4 0    74.0   72.0
 72  1.69971129 1.291E-31 5.310E-10.03460.034 1900.71840.720.000000       X      0       X      0                Q 37R 36     d742220492212 9 4 0    75.0   73.0
 73  1.70040434 1.422E-38 9.241E-16.03460.034 1750.98100.720.000000       X      0       X      0           35.5 Q 35R 34 36.5d65222049 912 9 4 0    72.0   74.0
 73  1.70043816 1.724E-35 1.090E-12.03460.034 1750.98100.720.000000       X      0       X      0           36.5 Q 35R 34 36.5d65222049 912 9 4 0    74.0   74.0
 73  1.70049422 8.643E-33 5.322E-10.03460.034 1750.98100.720.000000       X      0       X      0           37.5 Q 35R 34 36.5d75222049 912 9 4 0    76.0   74.0
 73  1.70071628 2.978E-33 5.313E-10.03460.034 1952.92480.720.000000       X      0       X      0           34.5 Q 37R 36 33.5d75222049 912 9 4 0    70.0   68.0
 71  1.70076739 1.027E-28 5.317E-10.03460.034 1803.17370.720.000000       X      0       X      0                Q 35R 34     d742220492212 9 4 0    71.0   69.0
 73  1.70256949 5.039E-33 5.321E-10.03460.034 1850.59200.720.000000       X      0       X      0           35.5 Q 36R 35 34.5d75222049 912 9 4 0    72.0   70.0
 73  1.70257665 1.651E-35 1.793E-12.03460.034 1850.59200.720.000000       X      0       X      0           34.5 Q 36R 35 34.5d65222049 912 9 4 0    70.0   70.0
 73  1.70260118 8.728E-39 9.759E-16.03460.034 1850.59200.720.000000       X      0       X      0           33.5 Q 36R 35 34.5d65222049 912 9 4 0    68.0   70.0
 73  1.70401209 2.634E-38 1.764E-15.03460.034 1750.97740.720.000000       X      0       X      0           34.5 Q 35R 34 35.5d65222049 912 9 4 0    70.0   72.0
 73  1.70402535 2.765E-35 1.801E-12.03460.034 1750.97740.720.000000       X      0       X      0           35.5 Q 35R 34 35.5d65222049 912 9 4 0    72.0   72.0
 73  1.70405917 8.432E-33 5.343E-10.03460.034 1750.97740.720.000000       X      0       X      0           36.5 Q 35R 34 35.5d75222049 912 9 4 0    74.0   72.0
 71  1.70481293 5.892E-32 5.356E-10.03460.034 3339.64100.720.000000       X      1       X      1                Q 35R 34     d742220492212 9 4 0    71.0   69.0
 73  1.70583924 4.919E-33 5.353E-10.03460.034 1850.58870.720.000000       X      0       X      0           34.5 Q 36R 35 33.5d75222049 912 9 4 0    70.0   68.0
 73  1.70586377 1.035E-35 1.159E-12.03460.034 1850.58870.720.000000       X      0       X      0           33.5 Q 36R 35 33.5d65222049 912 9 4 0    68.0   68.0
 73  1.70751118 3.118E-35 2.093E-12.03460.034 1750.97390.720.000000       X      0       X      0           34.5 Q 35R 34 34.5d65222049 912 9 4 0    70.0   70.0
 73  1.70751686 2.714E-38 1.875E-15.03460.034 1750.97390.720.000000       X      0       X      0           33.5 Q 35R 34 34.5d65222049 912 9 4 0    68.0   70.0
 73  1.70752444 8.227E-33 5.369E-10.03460.034 1750.97390.720.000000       X      0       X      0           35.5 Q 35R 34 34.5d75222049 912 9 4 0    72.0   70.0
 72  1.70777255 2.058E-31 5.384E-10.03460.034 1801.10380.720.000000       X      0       X      0                Q 36R 35     d742220492212 9 4 0    73.0   71.0
 73  1.70873143 2.498E-38 1.048E-15.03460.034 1654.08130.720.000000       X      0       X      0           34.5 Q 34R 33 35.5d65222049 912 9 4 0    70.0   72.0
 73  1.70876690 2.867E-35 1.169E-12.03460.034 1654.08130.720.000000       X      0       X      0           35.5 Q 34R 33 35.5d65222049 912 9 4 0    72.0   72.0
 73  1.70882474 1.361E-32 5.400E-10.03460.034 1654.08130.720.000000       X      0       X      0           36.5 Q 34R 33 35.5d75222049 912 9 4 0    74.0   72.0
 73  1.70901268 4.802E-33 5.389E-10.03460.034 1850.58560.720.000000       X      0       X      0           33.5 Q 36R 35 32.5d75222049 912 9 4 0    68.0   66.0
 73  1.71089026 8.027E-33 5.399E-10.03460.034 1750.97050.720.000000       X      0       X      0           34.5 Q 35R 34 33.5d75222049 912 9 4 0    70.0   68.0
 73  1.71089593 2.779E-35 1.924E-12.03460.034 1750.97050.720.000000       X      0       X      0           33.5 Q 35R 34 33.5d65222049 912 9 4 0    68.0   68.0
 73  1.71091895 1.554E-38 1.108E-15.03460.034 1750.97050.720.000000       X      0       X      0           32.5 Q 35R 34 33.5d65222049 912 9 4 0    66.0   68.0
 73  1.71234471 4.633E-38 2.004E-15.03460.034 1654.07770.720.000000       X      0       X      0           33.5 Q 34R 33 34.5d65222049 912 9 4 0    68.0   70.0
 73  1.71235955 4.598E-35 1.933E-12.03460.034 1654.07770.720.000000       X      0       X      0           34.5 Q 34R 33 34.5d65222049 912 9 4 0    70.0   70.0
 73  1.71239502 1.327E-32 5.423E-10.03460.034 1654.07770.720.000000       X      0       X      0           35.5 Q 34R 33 34.5d75222049 912 9 4 0    72.0   70.0
 73  1.71415683 7.830E-33 5.431E-10.03460.034 1750.96730.720.000000       X      0       X      0           33.5 Q 35R 34 32.5d75222049 912 9 4 0    68.0   66.0
 73  1.71417985 1.743E-35 1.246E-12.03460.034 1750.96730.720.000000       X      0       X      0           32.5 Q 35R 34 32.5d65222049 912 9 4 0    66.0   66.0
 73  1.71584788 5.185E-35 2.248E-12.03460.034 1654.07420.720.000000       X      0       X      0           33.5 Q 34R 33 33.5d65222049 912 9 4 0    68.0   68.0
 72  1.71584807 3.237E-31 5.461E-10.03460.034 1704.13580.720.000000       X      0       X      0                Q 35R 34     d742220492212 9 4 0    71.0   69.0
 73  1.71585201 4.777E-38 2.134E-15.03460.034 1654.07420.720.000000       X      0       X      0           32.5 Q 34R 33 33.5d65222049 912 9 4 0    66.0   68.0
 73  1.71586272 1.293E-32 5.446E-10.03460.034 1654.07420.720.000000       X      0       X      0           34.5 Q 34R 33 33.5d75222049 912 9 4 0    70.0   68.0
 73  1.71707633 4.344E-38 1.192E-15.03460.034 1559.90710.720.000000       X      0       X      0           33.5 Q 33R 32 34.5d65222049 912 9 4 0    68.0   70.0
 73  1.71711353 4.710E-35 1.256E-12.03460.034 1559.90710.720.000000       X      0       X      0           34.5 Q 33R 32 34.5d65222049 912 9 4 0    70.0   70.0
 73  1.71717324 2.113E-32 5.478E-10.03460.034 1559.90710.720.000000       X      0       X      0           35.5 Q 33R 32 34.5d75222049 912 9 4 0    72.0   70.0
 73  1.71732436 7.637E-33 5.468E-10.03460.034 1750.96410.720.000000       X      0       X      0           32.5 Q 35R 34 31.5d75222049 912 9 4 0    66.0   64.0
 71  1.71796638 2.574E-28 5.480E-10.03460.034 1606.34820.720.000000       X      0       X      0                Q 33R 32     d742220492212 9 4 0    67.0   65.0
 73  1.71922805 1.261E-32 5.478E-10.03460.034 1654.07080.720.000000       X      0       X      0           33.5 Q 34R 33 32.5d75222049 912 9 4 0    68.0   66.0
 73  1.71923218 4.622E-35 2.069E-12.03460.034 1654.07080.720.000000       X      0       X      0           32.5 Q 34R 33 32.5d65222049 912 9 4 0    66.0   66.0
 73  1.71925364 2.738E-38 1.264E-15.03460.034 1654.07080.720.000000       X      0       X      0           31.5 Q 34R 33 32.5d65222049 912 9 4 0    64.0   66.0
 73  1.72069551 8.063E-38 2.285E-15.03460.034 1559.90350.720.000000       X      0       X      0           32.5 Q 33R 32 33.5d65222049 912 9 4 0    66.0   68.0
 73  1.72071198 7.553E-35 2.078E-12.03460.034 1559.90350.720.000000       X      0       X      0           33.5 Q 33R 32 33.5d65222049 912 9 4 0    68.0   68.0
 73  1.72074917 2.058E-32 5.500E-10.03460.034 1559.90350.720.000000       X      0       X      0           34.5 Q 33R 32 33.5d75222049 912 9 4 0    70.0   68.0
 71  1.72201772 1.461E-31 5.519E-10.03460.034 3144.99730.720.000000       X      1       X      1                Q 33R 32     d742220492212 9 4 0    67.0   65.0
 73  1.72249124 1.228E-32 5.506E-10.03460.034 1654.06750.720.000000       X      0       X      0           32.5 Q 34R 33 31.5d75222049 912 9 4 0    66.0   64.0
 73  1.72251271 2.898E-35 1.340E-12.03460.034 1654.06750.720.000000       X      0       X      0           31.5 Q 34R 33 31.5d65222049 912 9 4 0    64.0   64.0
 72  1.72393895 5.022E-31 5.538E-10.03460.034 1609.81820.720.000000       X      0       X      0                Q 34R 33     d742220492212 9 4 0    69.0   67.0
 73  1.72420297 8.518E-35 2.419E-12.03460.034 1559.90000.720.000000       X      0       X      0           32.5 Q 33R 32 32.5d65222049 912 9 4 0    66.0   66.0
 73  1.72420550 8.320E-38 2.437E-15.03460.034 1559.90000.720.000000       X      0       X      0           31.5 Q 33R 32 32.5d65222049 912 9 4 0    64.0   66.0
 73  1.72421943 2.005E-32 5.527E-10.03460.034 1559.90000.720.000000       X      0       X      0           33.5 Q 33R 32 32.5d75222049 912 9 4 0    68.0   66.0
 73  1.72544059 7.475E-38 1.362E-15.03460.034 1468.46220.720.000000       X      0       X      0           32.5 Q 32R 31 33.5d65252049 912 9 4 0    66.0   68.0
 73  1.72547958 7.642E-35 1.352E-12.03460.034 1468.46220.720.000000       X      0       X      0           33.5 Q 32R 31 33.5d65252049 912 9 4 0    68.0   68.0
 73  1.72554122 3.235E-32 5.558E-10.03460.034 1468.46220.720.000000       X      0       X      0           34.5 Q 32R 31 33.5d75252049 912 9 4 0    70.0   68.0
 73  1.72565251 1.197E-32 5.545E-10.03460.034 1654.06440.720.000000       X      0       X      0           31.5 Q 34R 33 30.5d75222049 912 9 4 0    64.0   62.0
 73  1.72758426 1.952E-32 5.554E-10.03460.034 1559.89660.720.000000       X      0       X      0           32.5 Q 33R 32 31.5d75222049 912 9 4 0    66.0   64.0
 73  1.72758679 7.591E-35 2.228E-12.03460.034 1559.89660.720.000000       X      0       X      0           31.5 Q 33R 32 31.5d65222049 912 9 4 0    64.0   64.0
 73  1.72760665 4.774E-38 1.446E-15.03460.034 1559.89660.720.000000       X      0       X      0           30.5 Q 33R 32 31.5d65222049 912 9 4 0    62.0   64.0
 73  1.72906603 1.388E-37 2.614E-15.03460.034 1468.45850.720.000000       X      0       X      0           31.5 Q 32R 31 32.5d65252049 912 9 4 0    64.0   66.0
 73  1.72908419 1.225E-34 2.237E-12.03460.034 1468.45850.720.000000       X      0       X      0           32.5 Q 32R 31 32.5d65252049 912 9 4 0    66.0   66.0
 73  1.72912318 3.148E-32 5.580E-10.03460.034 1468.45850.720.000000       X      0       X      0           33.5 Q 32R 31 32.5d75252049 912 9 4 0    68.0   66.0
 73  1.73084388 1.901E-32 5.589E-10.03460.034 1559.89330.720.000000       X      0       X      0           31.5 Q 33R 32 30.5d75222049 912 9 4 0    64.0   62.0
 73  1.73086374 4.760E-35 1.445E-12.03460.034 1559.89330.720.000000       X      0       X      0           30.5 Q 33R 32 30.5d75222049 912 9 4 0    62.0   62.0
 72  1.73204644 7.686E-31 5.617E-10.03460.034 1518.15470.720.000000       X      0       X      0                Q 33R 32     d742220492212 9 4 0    67.0   65.0
 73  1.73257801 1.382E-34 2.608E-12.03460.034 1468.45500.720.000000       X      0       X      0           31.5 Q 32R 31 31.5d65252049 912 9 4 0    64.0   64.0
 73  1.73257889 1.434E-37 2.793E-15.03460.034 1468.45500.720.000000       X      0       X      0           30.5 Q 32R 31 31.5d65252049 912 9 4 0    62.0   64.0
 73  1.73259618 3.063E-32 5.605E-10.03460.034 1468.45500.720.000000       X      0       X      0           32.5 Q 32R 31 31.5d75252049 912 9 4 0    66.0   64.0
 73  1.73382590 1.273E-37 1.562E-15.03470.034 1379.75010.720.000000       X      0       X      0           31.5 Q 31R 30 32.5d65252049 912 9 4 0    64.0   66.0
 73  1.73386676 1.225E-34 1.457E-12.03470.034 1379.75010.720.000000       X      0       X      0           32.5 Q 31R 30 32.5d65252049 912 9 4 0    66.0   66.0
 73  1.73393043 4.884E-32 5.640E-10.03470.034 1379.75010.720.000000       X      0       X      0           33.5 Q 31R 30 32.5d75252049 912 9 4 0    68.0   66.0
 73  1.73399851 1.851E-32 5.628E-10.03460.034 1559.89020.720.000000       X      0       X      0           30.5 Q 33R 32 29.5d75222049 912 9 4 0    62.0   60.0
 71  1.73524727 6.086E-28 5.647E-10.03470.034 1420.76310.720.000000       X      0       X      0                Q 31R 30     d742520492212 9 4 0    63.0   61.0
 73  1.73596047 2.980E-32 5.634E-10.03460.034 1468.45160.720.000000       X      0       X      0           31.5 Q 32R 31 30.5d75252049 912 9 4 0    64.0   62.0
 73  1.73596134 1.232E-34 2.404E-12.03460.034 1468.45160.720.000000       X      0       X      0           30.5 Q 32R 31 30.5d75252049 912 9 4 0    62.0   62.0
 73  1.73597953 8.237E-38 1.661E-15.03460.034 1468.45160.720.000000       X      0       X      0           29.5 Q 32R 31 30.5d65252049 912 9 4 0    60.0   62.0
 73  1.73745801 2.366E-37 3.003E-15.03470.034 1379.74640.720.000000       X      0       X      0           30.5 Q 31R 30 31.5d65252049 912 9 4 0    62.0   64.0
 73  1.73747795 1.964E-34 2.415E-12.03470.034 1379.74640.720.000000       X      0       X      0           31.5 Q 31R 30 31.5d65252049 912 9 4 0    64.0   64.0
 73  1.73751881 4.748E-32 5.661E-10.03470.034 1379.74640.720.000000       X      0       X      0           32.5 Q 31R 30 31.5d75252049 912 9 4 0    66.0   64.0
 73  1.73921629 2.899E-32 5.668E-10.03460.034 1468.44840.720.000000       X      0       X      0           30.5 Q 32R 31 29.5d75252049 912 9 4 0    62.0   60.0
 73  1.73923447 7.723E-35 1.560E-12.03460.034 1468.44840.720.000000       X      0       X      0           29.5 Q 32R 31 29.5d75252049 912 9 4 0    60.0   60.0
 71  1.73930359 3.420E-31 5.688E-10.03470.034 2961.46760.720.000000       X      1       X      1                Q 31R 30     d742520492212 9 4 0    63.0   61.0
 72  1.74017196 1.160E-30 5.696E-10.03460.034 1429.14870.720.000000       X      0       X      0                Q 32R 31     d842520492212 9 4 0    65.0   63.0
 73  1.74097394 2.447E-37 3.215E-15.03470.034 1379.74290.720.000000       X      0       X      0           29.5 Q 31R 30 30.5d65252049 912 9 4 0    60.0   62.0
 73  1.74097479 2.214E-34 2.815E-12.03470.034 1379.74290.720.000000       X      0       X      0           30.5 Q 31R 30 30.5d75252049 912 9 4 0    62.0   62.0
 73  1.74099473 4.614E-32 5.684E-10.03470.034 1379.74290.720.000000       X      0       X      0           31.5 Q 31R 30 30.5d75252049 912 9 4 0    64.0   62.0
 73  1.74223420 2.145E-37 1.797E-15.03470.035 1293.77430.720.000000       X      0       X      0           30.5 Q 30R 29 31.5d65252049 912 9 4 0    62.0   64.0
 73  1.74227702 1.939E-34 1.574E-12.03470.035 1293.77430.720.000000       X      0       X      0           31.5 Q 30R 29 31.5d65252049 912 9 4 0    64.0   64.0
 73  1.74234282 7.270E-32 5.723E-10.03470.035 1293.77430.720.000000       X      0       X      0           32.5 Q 30R 29 31.5d75252049 912 9 4 0    66.0   64.0
 73  1.74236386 2.820E-32 5.708E-10.03460.034 1468.44520.720.000000       X      0       X      0           29.5 Q 32R 31 28.5d75252049 912 9 4 0    60.0   58.0
 73  1.74435760 1.974E-34 2.599E-12.03470.034 1379.73950.720.000000       X      0       X      0           29.5 Q 31R 30 29.5d75252049 912 9 4 0    60.0   60.0
 73  1.74435845 4.484E-32 5.713E-10.03470.034 1379.73950.720.000000       X      0       X      0           30.5 Q 31R 30 29.5d75252049 912 9 4 0    62.0   60.0
 73  1.74437405 1.407E-37 1.916E-15.03470.034 1379.73950.720.000000       X      0       X      0           28.5 Q 31R 30 29.5d65252049 912 9 4 0    58.0   60.0
 73  1.74587345 3.992E-37 3.464E-15.03470.035 1293.77070.720.000000       X      0       X      0           29.5 Q 30R 29 30.5d65252049 912 9 4 0    60.0   62.0
 73  1.74589524 3.108E-34 2.610E-12.03470.035 1293.77070.720.000000       X      0       X      0           30.5 Q 30R 29 30.5d75252049 912 9 4 0    62.0   62.0
 73  1.74593805 7.058E-32 5.742E-10.03470.035 1293.77070.720.000000       X      0       X      0           31.5 Q 30R 29 30.5d75252049 912 9 4 0    64.0   62.0
 73  1.74761022 4.358E-32 5.748E-10.03470.034 1379.73630.720.000000       X      0       X      0           29.5 Q 31R 30 28.5d75252049 912 9 4 0    60.0   58.0
 73  1.74762667 1.238E-34 1.689E-12.03470.034 1379.73630.720.000000       X      0       X      0           28.5 Q 31R 30 28.5d75252049 912 9 4 0    58.0   58.0
 72  1.74831708 1.727E-30 5.777E-10.03470.034 1342.80370.720.000000       X      0       X      0                Q 31R 30     d842520492212 9 4 0    63.0   61.0
 73  1.74939266 4.132E-37 3.716E-15.03470.035 1293.76720.720.000000       X      0       X      0           28.5 Q 30R 29 29.5d65252049 912 9 4 0    58.0   60.0
 73  1.74939531 3.505E-34 3.047E-12.03470.035 1293.76720.720.000000       X      0       X      0           29.5 Q 30R 29 29.5d75252049 912 9 4 0    60.0   60.0
 73  1.74941710 6.853E-32 5.766E-10.03470.035 1293.76720.720.000000       X      0       X      0           30.5 Q 30R 29 29.5d75252049 912 9 4 0    62.0   60.0
 73  1.75066769 3.578E-37 2.077E-15.03480.035 1210.53830.720.000000       X      0       X      0           29.5 Q 29R 28 30.5d65252049 912 9 4 0    60.0   62.0
 73  1.75071256 3.033E-34 1.704E-12.03480.035 1210.53830.720.000000       X      0       X      0           30.5 Q 29R 28 30.5d65252049 912 9 4 0    62.0   62.0
 73  1.75075027 4.234E-32 5.788E-10.03470.034 1379.73310.720.000000       X      0       X      0           28.5 Q 31R 30 27.5d75252049 912 9 4 0    58.0   56.0
 73  1.75078062 1.066E-31 5.802E-10.03480.035 1210.53830.720.000000       X      0       X      0           31.5 Q 29R 28 30.5d75252049 912 9 4 0    64.0   62.0
 71  1.75262564 1.357E-27 5.820E-10.03480.035 1246.44860.720.000000       X      0       X      0                Q 29R 28     d742520492212 9 4 0    59.0   57.0
 73  1.75277756 3.125E-34 2.816E-12.03470.035 1293.76380.720.000000       X      0       X      0           28.5 Q 30R 29 28.5d75252049 912 9 4 0    58.0   58.0
 73  1.75278021 6.653E-32 5.795E-10.03470.035 1293.76380.720.000000       X      0       X      0           29.5 Q 30R 29 28.5d75252049 912 9 4 0    60.0   58.0
 73  1.75279221 2.379E-37 2.220E-15.03470.035 1293.76380.720.000000       X      0       X      0           27.5 Q 30R 29 28.5d65252049 912 9 4 0    56.0   58.0
 73  1.75431460 6.667E-37 4.012E-15.03480.035 1210.53470.720.000000       X      0       X      0           28.5 Q 29R 28 29.5d65252049 912 9 4 0    58.0   60.0
 73  1.75433832 4.861E-34 2.828E-12.03480.035 1210.53470.720.000000       X      0       X      0           29.5 Q 29R 28 29.5d75252049 912 9 4 0    60.0   60.0
 73  1.75438319 1.035E-31 5.827E-10.03480.035 1210.53470.720.000000       X      0       X      0           30.5 Q 29R 28 29.5d75252049 912 9 4 0    62.0   60.0
 73  1.75602766 6.458E-32 5.830E-10.03470.035 1293.76050.720.000000       X      0       X      0           28.5 Q 30R 29 27.5d75252049 912 9 4 0    58.0   56.0
 73  1.75604231 1.959E-34 1.832E-12.03470.035 1293.76050.720.000000       X      0       X      0           27.5 Q 30R 29 27.5d75252049 912 9 4 0    56.0   56.0
 72  1.75648359 2.534E-30 5.856E-10.03470.035 1259.12300.720.000000       X      0       X      0                Q 30R 29     d842520492212 9 4 0    61.0   59.0
 71  1.75668568 7.550E-31 5.858E-10.03480.035 2789.08210.720.000000       X      1       X      1                Q 29R 28     d742520492212 9 4 0    59.0   57.0
 73  1.75783732 6.910E-37 4.316E-15.03480.035 1210.53120.720.000000       X      0       X      0           27.5 Q 29R 28 28.5d65252049 912 9 4 0    56.0   58.0
 73  1.75784185 5.481E-34 3.305E-12.03480.035 1210.53120.720.000000       X      0       X      0           28.5 Q 29R 28 28.5d75252049 912 9 4 0    58.0   58.0
 73  1.75786557 1.003E-31 5.847E-10.03480.035 1210.53120.720.000000       X      0       X      0           29.5 Q 29R 28 28.5d85252049 912 9 4 0    60.0   58.0
 73  1.75912890 5.912E-37 2.413E-15.03490.036 1130.04540.720.000000       X      0       X      0           28.5 Q 28R 27 29.5d65252049 912 9 4 0    58.0   60.0
 73  1.75915970 6.268E-32 5.871E-10.03470.035 1293.75740.720.000000       X      0       X      0           27.5 Q 30R 29 26.5d75252049 912 9 4 0    56.0   54.0
 73  1.75917594 4.686E-34 1.849E-12.03490.036 1130.04540.720.000000       X      0       X      0           29.5 Q 28R 27 29.5d75252049 912 9 4 0    60.0   60.0
 73  1.75924635 1.543E-31 5.891E-10.03490.036 1130.04540.720.000000       X      0       X      0           30.5 Q 28R 27 29.5d75252049 912 9 4 0    62.0   60.0
 73  1.76122352 4.886E-34 3.057E-12.03480.035 1210.52780.720.000000       X      0       X      0           27.5 Q 29R 28 27.5d75252049 912 9 4 0    56.0   56.0
 73  1.76122805 9.726E-32 5.876E-10.03480.035 1210.52780.720.000000       X      0       X      0           28.5 Q 29R 28 27.5d85252049 912 9 4 0    58.0   56.0
 73  1.76123628 3.982E-37 2.584E-15.03480.035 1210.52780.720.000000       X      0       X      0           26.5 Q 29R 28 27.5d65252049 912 9 4 0    54.0   56.0
 73  1.76278402 1.103E-36 4.672E-15.03490.036 1130.04170.720.000000       X      0       X      0           27.5 Q 28R 27 28.5d65252049 912 9 4 0    56.0   58.0
 73  1.76280977 7.511E-34 3.072E-12.03490.036 1130.04170.720.000000       X      0       X      0           28.5 Q 28R 27 28.5d75252049 912 9 4 0    58.0   58.0
 73  1.76285680 1.494E-31 5.906E-10.03490.036 1130.04170.720.000000       X      0       X      0           29.5 Q 28R 27 28.5d85252049 912 9 4 0    60.0   58.0
 73  1.76447088 9.431E-32 5.912E-10.03480.035 1210.52450.720.000000       X      0       X      0           27.5 Q 29R 28 26.5d75252049 912 9 4 0    56.0   54.0
 73  1.76448365 3.064E-34 1.992E-12.03480.035 1210.52450.720.000000       X      0       X      0           26.5 Q 29R 28 26.5d75252049 912 9 4 0    54.0   54.0
 72  1.76467353 3.668E-30 5.939E-10.03480.035 1178.10970.720.000000       X      0       X      0                Q 29R 28     d842520492212 9 4 0    59.0   57.0
 73  1.76631053 1.144E-36 5.035E-15.03490.036 1130.03820.720.000000       X      0       X      0           26.5 Q 28R 27 27.5d65252049 912 9 4 0    54.0   56.0
 73  1.76631702 8.469E-34 3.594E-12.03490.036 1130.03820.720.000000       X      0       X      0           27.5 Q 28R 27 27.5d75252049 912 9 4 0    56.0   56.0
 73  1.76634277 1.447E-31 5.929E-10.03490.036 1130.03820.720.000000       X      0       X      0           28.5 Q 28R 27 27.5d85252049 912 9 4 0    58.0   56.0
 73  1.76759434 9.142E-32 5.954E-10.03480.035 1210.52140.720.000000       X      0       X      0           26.5 Q 29R 28 25.5d75252049 912 9 4 0    54.0   52.0
 73  1.76762072 9.674E-37 2.816E-15.03500.036 1052.29860.720.000000       X      0       X      0           27.5 Q 27R 26 28.5d65252049 912 9 4 0    56.0   58.0
 73  1.76767003 7.153E-34 2.010E-12.03500.036 1052.29860.720.000000       X      0       X      0           28.5 Q 27R 26 28.5d75252049 912 9 4 0    58.0   58.0
 73  1.76774295 2.199E-31 5.974E-10.03500.036 1052.29860.720.000000       X      0       X      0           29.5 Q 27R 26 28.5d75252049 912 9 4 0    60.0   58.0
 73  1.76969807 7.549E-34 3.329E-12.03490.036 1130.03480.720.000000       X      0       X      0           26.5 Q 28R 27 26.5d75252049 912 9 4 0    54.0   54.0
 73  1.76970457 1.402E-31 5.961E-10.03490.036 1130.03480.720.000000       X      0       X      0           27.5 Q 28R 27 26.5d85252049 912 9 4 0    56.0   54.0
 73  1.76970887 6.604E-37 3.024E-15.03490.036 1130.03480.720.000000       X      0       X      0           25.5 Q 28R 27 26.5d65252049 912 9 4 0    52.0   54.0
 71  1.77012167 2.849E-27 5.994E-10.03500.036 1083.43320.720.000000       X      0       X      0                Q 27R 26     d742520492212 9 4 0    55.0   53.0
 73  1.77128468 1.807E-36 5.465E-15.03500.036 1052.29490.720.000000       X      0       X      0           26.5 Q 27R 26 27.5d65252049 912 9 4 0    54.0   56.0
 73  1.77131256 1.147E-33 3.345E-12.03500.036 1052.29490.720.000000       X      0       X      0           27.5 Q 27R 26 27.5d75252049 912 9 4 0    56.0   56.0
 73  1.77136187 2.128E-31 5.993E-10.03500.036 1052.29490.720.000000       X      0       X      0           28.5 Q 27R 26 27.5d85252049 912 9 4 0    58.0   56.0
 72  1.77288924 5.233E-30 6.021E-10.03490.036 1099.76710.720.000000       X      0       X      0                Q 28R 27     d842520492212 9 4 0    57.0   55.0
 73  1.77294246 1.357E-31 5.995E-10.03490.036 1130.03150.720.000000       X      0       X      0           26.5 Q 28R 27 25.5d75252049 912 9 4 0    54.0   52.0
 73  1.77295326 4.734E-34 2.172E-12.03490.036 1130.03150.720.000000       X      0       X      0           25.5 Q 28R 27 25.5d75252049 912 9 4 0    52.0   52.0
 71  1.77418366 1.572E-30 6.036E-10.03500.036 2627.86900.720.000000       X      1       X      1                Q 27R 26     d742520492212 9 4 0    55.0   53.0
 73  1.77481528 1.877E-36 5.907E-15.03500.036 1052.29140.720.000000       X      0       X      0           25.5 Q 27R 26 26.5d65252049 912 9 4 0    52.0   54.0
 73  1.77482383 1.293E-33 3.919E-12.03500.036 1052.29140.720.000000       X      0       X      0           26.5 Q 27R 26 26.5d75252049 912 9 4 0    54.0   54.0
 73  1.77485171 2.058E-31 6.014E-10.03500.036 1052.29140.720.000000       X      0       X      0           27.5 Q 27R 26 26.5d85252049 912 9 4 0    56.0   54.0
 73  1.77605671 1.314E-31 6.038E-10.03490.036 1130.02840.720.000000       X      0       X      0           25.5 Q 28R 27 24.5d75252049 912 9 4 0    52.0   50.0
 73  1.77614649 1.568E-36 3.303E-15.03510.036  977.30110.720.000000       X      0       X      0           26.5 Q 26R 25 27.5d65252049 912 9 4 0    54.0   56.0
 73  1.77619821 1.079E-33 2.192E-12.03510.036  977.30110.720.000000       X      0       X      0           27.5 Q 26R 25 27.5d75252049 912 9 4 0    56.0   56.0
 73  1.77627378 3.090E-31 6.060E-10.03510.036  977.30110.720.000000       X      0       X      0           28.5 Q 26R 25 27.5d75252049 912 9 4 0    58.0   56.0
 73  1.77820422 1.152E-33 3.632E-12.03500.036 1052.28800.720.000000       X      0       X      0           25.5 Q 27R 26 25.5d75252049 912 9 4 0    52.0   52.0
 73  1.77821278 1.990E-31 6.042E-10.03500.036 1052.28800.720.000000       X      0       X      0           26.5 Q 27R 26 25.5d85252049 912 9 4 0    54.0   52.0
 73  1.77821296 1.085E-36 3.558E-15.03500.036 1052.28800.720.000000       X      0       X      0           24.5 Q 27R 26 25.5d65252049 912 9 4 0    50.0   52.0
 73  1.77982000 2.933E-36 6.429E-15.03510.036  977.29740.720.000000       X      0       X      0           25.5 Q 26R 25 26.5d65252049 912 9 4 0    52.0   54.0
 73  1.77985013 1.729E-33 3.650E-12.03510.036  977.29740.720.000000       X      0       X      0           26.5 Q 26R 25 26.5d75252049 912 9 4 0    54.0   54.0
 73  1.77990185 2.985E-31 6.076E-10.03510.036  977.29740.720.000000       X      0       X      0           27.5 Q 26R 25 26.5d85252049 912 9 4 0    56.0   54.0
 72  1.78113338 7.362E-30 6.106E-10.03500.036 1024.09810.720.000000       X      0       X      0                Q 27R 26     d842520492212 9 4 0    55.0   53.0
 73  1.78144536 1.924E-31 6.078E-10.03500.036 1052.28480.720.000000       X      0       X      0           25.5 Q 27R 26 24.5d85252049 912 9 4 0    52.0   50.0
 73  1.78145410 7.228E-34 2.375E-12.03500.036 1052.28480.720.000000       X      0       X      0           24.5 Q 27R 26 24.5d75252049 912 9 4 0    50.0   50.0
 73  1.78335501 3.052E-36 6.971E-15.03510.036  977.29390.720.000000       X      0       X      0           24.5 Q 26R 25 25.5d65252049 912 9 4 0    50.0   52.0
 73  1.78336573 1.950E-33 4.283E-12.03510.036  977.29390.720.000000       X      0       X      0           25.5 Q 26R 25 25.5d75252049 912 9 4 0    52.0   52.0
 73  1.78339587 2.883E-31 6.098E-10.03510.036  977.29390.720.000000       X      0       X      0           26.5 Q 26R 25 25.5d85252049 912 9 4 0    54.0   52.0
 73  1.78454973 1.861E-31 6.124E-10.03500.036 1052.28170.720.000000       X      0       X      0           24.5 Q 27R 26 23.5d75252049 912 9 4 0    50.0   48.0
 73  1.78471008 2.520E-36 3.899E-15.03520.037  905.05580.720.000000       X      0       X      0           25.5 Q 25R 24 26.5d65262049 912 9 4 0    52.0   54.0
 73  1.78476436 1.609E-33 2.397E-12.03520.037  905.05580.720.000000       X      0       X      0           26.5 Q 25R 24 26.5d75262049 912 9 4 0    54.0   54.0
 73  1.78484276 4.280E-31 6.149E-10.03520.037  905.05580.720.000000       X      0       X      0           27.5 Q 25R 24 26.5d75262049 912 9 4 0    56.0   54.0
 73  1.78674543 1.738E-33 3.977E-12.03510.036  977.29050.720.000000       X      0       X      0           24.5 Q 26R 25 24.5d75252049 912 9 4 0    50.0   50.0
 73  1.78675200 1.767E-36 4.212E-15.03510.036  977.29050.720.000000       X      0       X      0           23.5 Q 26R 25 24.5d65252049 912 9 4 0    48.0   50.0
 73  1.78675615 2.784E-31 6.126E-10.03510.036  977.29050.720.000000       X      0       X      0           25.5 Q 26R 25 24.5d85252049 912 9 4 0    52.0   50.0
 71  1.78776203 5.631E-27 6.173E-10.03520.037  931.74310.720.000000       X      0       X      0                Q 25R 24     d742620492212 9 4 0    51.0   49.0
 73  1.78839394 4.719E-36 7.608E-15.03520.037  905.05210.720.000000       X      0       X      0           24.5 Q 25R 24 25.5d65262049 912 9 4 0    50.0   52.0
 73  1.78842645 2.578E-33 3.997E-12.03520.037  905.05210.720.000000       X      0       X      0           25.5 Q 25R 24 25.5d75262049 912 9 4 0    52.0   52.0
 73  1.78848073 4.128E-31 6.163E-10.03520.037  905.05210.720.000000       X      0       X      0           26.5 Q 25R 24 25.5d85262049 912 9 4 0    54.0   52.0
 72  1.78940906 1.021E-29 6.191E-10.03510.036  951.10560.720.000000       X      0       X      0                Q 26R 25     d842520492212 9 4 0    53.0   51.0
 73  1.78998301 2.689E-31 6.165E-10.03510.036  977.28720.720.000000       X      0       X      0           24.5 Q 26R 25 23.5d85252049 912 9 4 0    50.0   48.0
 73  1.78998959 1.090E-33 2.603E-12.03510.036  977.28720.720.000000       X      0       X      0           23.5 Q 26R 25 23.5d75252049 912 9 4 0    48.0   48.0
 71  1.79182346 3.081E-30 6.215E-10.03520.037 2477.85490.720.000000       X      1       X      1                Q 25R 24     d742620492212 9 4 0    51.0   49.0
 73  1.79193374 4.918E-36 8.276E-15.03520.037  905.04850.720.000000       X      0       X      0           23.5 Q 25R 24 24.5d65262049 912 9 4 0    48.0   50.0
 73  1.79194676 2.906E-33 4.695E-12.03520.037  905.04850.720.000000       X      0       X      0           24.5 Q 25R 24 24.5d75262049 912 9 4 0    50.0   50.0
 73  1.79197927 3.981E-31 6.184E-10.03520.037  905.04850.720.000000       X      0       X      0           25.5 Q 25R 24 24.5d85262049 912 9 4 0    52.0   50.0
 73  1.79307674 2.595E-31 6.208E-10.03510.036  977.28410.720.000000       X      0       X      0           23.5 Q 26R 25 22.5d75252049 912 9 4 0    48.0   46.0
 73  1.79331604 4.013E-36 4.628E-15.03530.037  835.56550.720.000000       X      0       X      0           24.5 Q 24R 23 25.5d65262049 912 9 4 0    50.0   52.0
 73  1.79337305 2.370E-33 2.628E-12.03530.037  835.56550.720.000000       X      0       X      0           25.5 Q 24R 23 25.5d75262049 912 9 4 0    52.0   52.0
 73  1.79345447 5.841E-31 6.238E-10.03530.037  835.56550.720.000000       X      0       X      0           26.5 Q 24R 23 25.5d85262049 912 9 4 0    54.0   52.0
 73  1.79532570 2.591E-33 4.368E-12.03520.037  905.04510.720.000000       X      0       X      0           23.5 Q 25R 24 23.5d75262049 912 9 4 0    48.0   48.0
 73  1.79533001 2.851E-36 5.016E-15.03520.037  905.04510.720.000000       X      0       X      0           22.5 Q 25R 24 23.5d65262049 912 9 4 0    46.0   48.0
 73  1.79533872 3.838E-31 6.212E-10.03520.037  905.04510.720.000000       X      0       X      0           24.5 Q 25R 24 23.5d85262049 912 9 4 0    50.0   48.0
 73  1.79701114 7.528E-36 9.063E-15.03530.037  835.56180.720.000000       X      0       X      0           23.5 Q 24R 23 24.5d65262049 912 9 4 0    48.0   50.0
 73  1.79704618 3.798E-33 4.390E-12.03530.037  835.56180.720.000000       X      0       X      0           24.5 Q 24R 23 24.5d75262049 912 9 4 0    50.0   50.0
 73  1.79710318 5.623E-31 6.249E-10.03530.037  835.56180.720.000000       X      0       X      0           25.5 Q 24R 23 24.5d85262049 912 9 4 0    52.0   50.0
 72  1.79771984 1.395E-29 6.275E-10.03520.037  880.79230.720.000000       X      0       X      0                Q 25R 24     d842620492212 9 4 0    51.0   49.0
 73  1.79855940 3.700E-31 6.249E-10.03520.037  905.04190.720.000000       X      0       X      0           23.5 Q 25R 24 22.5d85262049 912 9 4 0    48.0   46.0
 73  1.79856371 1.625E-33 2.864E-12.03520.037  905.04190.720.000000       X      0       X      0           22.5 Q 25R 24 22.5d75262049 912 9 4 0    46.0   46.0
 73  1.80055616 7.858E-36 9.891E-15.03530.037  835.55820.720.000000       X      0       X      0           22.5 Q 24R 23 23.5d65262049 912 9 4 0    46.0   48.0
 73  1.80057160 4.282E-33 5.165E-12.03530.037  835.55820.720.000000       X      0       X      0           23.5 Q 24R 23 23.5d75262049 912 9 4 0    48.0   48.0
 73  1.80060664 5.414E-31 6.270E-10.03530.037  835.55820.720.000000       X      0       X      0           24.5 Q 24R 23 23.5d85262049 912 9 4 0    50.0   48.0
 73  1.80164162 3.567E-31 6.297E-10.03520.037  905.03880.720.000000       X      0       X      0           22.5 Q 25R 24 21.5d75262049 912 9 4 0    46.0   44.0
 73  1.80196970 6.340E-36 5.534E-15.03540.038  768.83300.720.000000       X      0       X      0           23.5 Q 23R 22 24.5d65262049 912 9 4 0    48.0   50.0
 73  1.80202962 3.452E-33 2.893E-12.03540.038  768.83300.720.000000       X      0       X      0           24.5 Q 23R 22 24.5d75262049 912 9 4 0    50.0   50.0
 73  1.80211428 7.854E-31 6.328E-10.03540.038  768.83300.720.000000       X      0       X      0           25.5 Q 23R 22 24.5d85262049 912 9 4 0    52.0   50.0
 73  1.80394976 3.816E-33 4.812E-12.03530.037  835.55480.720.000000       X      0       X      0           22.5 Q 24R 23 22.5d75262049 912 9 4 0    46.0   46.0
 73  1.80395166 4.565E-36 6.018E-15.03530.037  835.55480.720.000000       X      0       X      0           21.5 Q 24R 23 22.5d65262049 912 9 4 0    44.0   46.0
 73  1.80396520 5.211E-31 6.298E-10.03530.037  835.55480.720.000000       X      0       X      0           23.5 Q 24R 23 22.5d85262049 912 9 4 0    48.0   46.0
 71  1.80558278 1.047E-26 6.360E-10.03540.038  791.40310.720.000000       X      0       X      0                Q 23R 22     d842620492212 9 4 0    47.0   45.0
 73  1.80567706 1.191E-35 1.087E-14.03540.038  768.82930.720.000000       X      0       X      0           22.5 Q 23R 22 23.5d65262049 912 9 4 0    46.0   48.0
 73  1.80571479 5.529E-33 4.836E-12.03540.038  768.82930.720.000000       X      0       X      0           23.5 Q 23R 22 23.5d75262049 912 9 4 0    48.0   48.0
 73  1.80577471 7.549E-31 6.339E-10.03540.038  768.82930.720.000000       X      0       X      0           24.5 Q 23R 22 23.5d85262049 912 9 4 0    50.0   48.0
 72  1.80606995 1.880E-29 6.365E-10.03530.037  813.16110.720.000000       X      0       X      0                Q 24R 23     d842620492212 9 4 0    49.0   47.0
 73  1.80717918 5.014E-31 6.334E-10.03530.037  835.55160.720.000000       X      0       X      0           22.5 Q 24R 23 21.5d85262049 912 9 4 0    46.0   44.0
 73  1.80718108 2.394E-33 3.162E-12.03530.037  835.55160.720.000000       X      0       X      0           21.5 Q 24R 23 21.5d75262049 912 9 4 0    44.0   44.0
 73  1.80922779 1.246E-35 1.191E-14.03540.038  768.82570.720.000000       X      0       X      0           21.5 Q 23R 22 22.5d65262049 912 9 4 0    44.0   46.0
 73  1.80924579 6.234E-33 5.701E-12.03540.038  768.82570.720.000000       X      0       X      0           22.5 Q 23R 22 22.5d75262049 912 9 4 0    46.0   46.0
 73  1.80928353 7.252E-31 6.355E-10.03540.038  768.82570.720.000000       X      0       X      0           23.5 Q 23R 22 22.5d85262049 912 9 4 0    48.0   46.0
 71  1.80964014 5.685E-30 6.402E-10.03540.038 2339.06440.720.000000       X      1       X      1                Q 23R 22     d742620492212 9 4 0    47.0   45.0
 73  1.81024893 4.825E-31 6.383E-10.03530.037  835.54860.720.000000       X      0       X      0           21.5 Q 24R 23 20.5d75262049 912 9 4 0    44.0   42.0
 73  1.81067737 9.935E-36 6.662E-15.03550.039  704.86090.720.000000       X      0       X      0           22.5 Q 22R 21 23.5d65262049 912 9 4 0    46.0   48.0
 73  1.81074042 4.970E-33 3.194E-12.03550.039  704.86090.720.000000       X      0       X      0           23.5 Q 22R 21 23.5d75262049 912 9 4 0    48.0   48.0
 73  1.81082857 1.041E-30 6.423E-10.03550.039  704.86090.720.000000       X      0       X      0           24.5 Q 22R 21 23.5d85262049 912 9 4 0    50.0   48.0
 73  1.81262246 7.249E-36 7.273E-15.03540.038  768.82230.720.000000       X      0       X      0           20.5 Q 23R 22 21.5d65262049 912 9 4 0    42.0   44.0
 73  1.81262310 5.558E-33 5.323E-12.03540.038  768.82230.720.000000       X      0       X      0           21.5 Q 23R 22 21.5d75262049 912 9 4 0    44.0   44.0
 73  1.81264111 6.968E-31 6.384E-10.03540.038  768.82230.720.000000       X      0       X      0           22.5 Q 23R 22 21.5d85262049 912 9 4 0    46.0   44.0
 73  1.81439816 1.870E-35 1.314E-14.03550.039  704.85720.720.000000       X      0       X      0           21.5 Q 22R 21 22.5d65262049 912 9 4 0    44.0   46.0
 73  1.81443877 7.961E-33 5.350E-12.03550.039  704.85720.720.000000       X      0       X      0           22.5 Q 22R 21 22.5d75262049 912 9 4 0    46.0   46.0
 72  1.81446430 2.495E-29 6.453E-10.03540.038  748.21440.720.000000       X      0       X      0                Q 23R 22     d842620492212 9 4 0    47.0   45.0
 73  1.81450181 9.979E-31 6.427E-10.03550.039  704.85720.720.000000       X      0       X      0           23.5 Q 22R 21 22.5d85262049 912 9 4 0    48.0   46.0
 73  1.81584718 3.486E-33 3.504E-12.03540.038  768.81910.720.000000       X      0       X      0           20.5 Q 23R 22 20.5d75262049 912 9 4 0    42.0   42.0
 73  1.81584783 6.692E-31 6.421E-10.03540.038  768.81910.720.000000       X      0       X      0           21.5 Q 23R 22 20.5d85262049 912 9 4 0    44.0   42.0
 73  1.81795514 1.960E-35 1.445E-14.03550.039  704.85360.720.000000       X      0       X      0           20.5 Q 22R 21 21.5d65262049 912 9 4 0    42.0   44.0
 73  1.81797589 8.974E-33 6.317E-12.03550.039  704.85360.720.000000       X      0       X      0           21.5 Q 22R 21 21.5d75262049 912 9 4 0    44.0   44.0
 73  1.81801650 9.569E-31 6.443E-10.03550.039  704.85360.720.000000       X      0       X      0           22.5 Q 22R 21 21.5d85262049 912 9 4 0    46.0   44.0
 73  1.81890400 6.428E-31 6.472E-10.03540.038  768.81610.720.000000       X      0       X      0           20.5 Q 23R 22 19.5d85262049 912 9 4 0    42.0   40.0
 73  1.81944659 1.546E-35 8.089E-15.03560.039  643.65180.720.000000       X      0       X      0           21.5 Q 21R 20 22.5d65262049 912 9 4 0    44.0   46.0
 73  1.81951301 7.075E-33 3.541E-12.03560.039  643.65180.720.000000       X      0       X      0           22.5 Q 21R 20 22.5d75262049 912 9 4 0    46.0   46.0
 73  1.81960495 1.358E-30 6.514E-10.03560.039  643.65180.720.000000       X      0       X      0           23.5 Q 21R 20 22.5d85262049 912 9 4 0    48.0   46.0
 73  1.82134895 1.143E-35 8.866E-15.03550.039  704.85020.720.000000       X      0       X      0           19.5 Q 22R 21 20.5d65262049 912 9 4 0    40.0   42.0
 73  1.82135229 8.000E-33 5.910E-12.03550.039  704.85020.720.000000       X      0       X      0           20.5 Q 22R 21 20.5d75262049 912 9 4 0    42.0   42.0
 73  1.82137304 9.175E-31 6.470E-10.03550.039  704.85020.720.000000       X      0       X      0           21.5 Q 22R 21 20.5d85262049 912 9 4 0    44.0   42.0
 72  1.82290874 3.263E-29 6.543E-10.03550.039  685.95480.720.000000       X      0       X      0                Q 22R 21     d842620492212 9 4 0    45.0   43.0
 73  1.82318214 2.915E-35 1.601E-14.03560.039  643.64800.720.000000       X      0       X      0           20.5 Q 21R 20 21.5d65262049 912 9 4 0    42.0   44.0
 73  1.82322585 1.133E-32 5.940E-12.03560.039  643.64800.720.000000       X      0       X      0           21.5 Q 21R 20 21.5d75262049 912 9 4 0    44.0   44.0
 73  1.82329227 1.300E-30 6.520E-10.03560.039  643.64800.720.000000       X      0       X      0           22.5 Q 21R 20 21.5d85262049 912 9 4 0    46.0   44.0
 71  1.82363389 1.828E-26 6.549E-10.03560.039  662.43590.720.000000       X      0       X      0                Q 21R 20     d842620492212 9 4 0    43.0   41.0
 73  1.82456848 5.019E-33 3.900E-12.03550.039  704.84700.720.000000       X      0       X      0           19.5 Q 22R 21 19.5d75262049 912 9 4 0    40.0   40.0
 73  1.82457182 8.794E-31 6.508E-10.03550.039  704.84700.720.000000       X      0       X      0           20.5 Q 22R 21 19.5d85262049 912 9 4 0    42.0   40.0
 73  1.82674603 3.061E-35 1.769E-14.03560.039  643.64440.720.000000       X      0       X      0           19.5 Q 21R 20 20.5d65262049 912 9 4 0    40.0   42.0
 73  1.82676971 1.277E-32 7.027E-12.03560.039  643.64440.720.000000       X      0       X      0           20.5 Q 21R 20 20.5d75262049 912 9 4 0    42.0   42.0
 73  1.82681342 1.243E-30 6.530E-10.03560.039  643.64440.720.000000       X      0       X      0           21.5 Q 21R 20 20.5d85262049 912 9 4 0    44.0   42.0
 73  1.82761318 8.429E-31 6.561E-10.03550.039  704.84390.720.000000       X      0       X      0           19.5 Q 22R 21 18.5d85262049 912 9 4 0    40.0   38.0
 71  1.82768234 9.859E-30 6.593E-10.03560.039 2211.52010.720.000000       X      1       X      1                Q 21R 20     d742620492212 9 4 0    43.0   41.0
 73  1.82828645 2.389E-35 9.904E-15.03570.040  585.20790.720.000000       X      0       X      0           20.5 Q 20R 19 21.5d65662049 912 9 4 0    42.0   44.0
 73  1.82835653 9.962E-33 3.942E-12.03570.040  585.20790.720.000000       X      0       X      0           21.5 Q 20R 19 21.5d75662049 912 9 4 0    44.0   44.0
 73  1.82845259 1.746E-30 6.610E-10.03570.040  585.20790.720.000000       X      0       X      0           22.5 Q 20R 19 21.5d85662049 912 9 4 0    46.0   44.0
 73  1.83013893 1.790E-35 1.091E-14.03560.039  643.64100.720.000000       X      0       X      0           18.5 Q 21R 20 19.5d65262049 912 9 4 0    38.0   40.0
 73  1.83014515 1.138E-32 6.588E-12.03560.039  643.64100.720.000000       X      0       X      0           19.5 Q 21R 20 19.5d75262049 912 9 4 0    40.0   40.0
 73  1.83016883 1.189E-30 6.555E-10.03560.039  643.64100.720.000000       X      0       X      0           20.5 Q 21R 20 19.5d85262049 912 9 4 0    42.0   40.0
 72  1.83141026 4.203E-29 6.634E-10.03560.039  626.38460.720.000000       X      0       X      0                Q 21R 20     d842620492212 9 4 0    43.0   41.0
 73  1.83203832 4.515E-35 1.969E-14.03570.040  585.20410.720.000000       X      0       X      0           19.5 Q 20R 19 20.5d65662049 912 9 4 0    40.0   42.0
 73  1.83208536 1.595E-32 6.626E-12.03570.040  585.20410.720.000000       X      0       X      0           20.5 Q 20R 19 20.5d75662049 912 9 4 0    42.0   42.0
 73  1.83215544 1.666E-30 6.607E-10.03570.040  585.20410.720.000000       X      0       X      0           21.5 Q 20R 19 20.5d85662049 912 9 4 0    44.0   42.0
 73  1.83335269 7.145E-33 4.361E-12.03560.039  643.63780.720.000000       X      0       X      0           18.5 Q 21R 20 18.5d75262049 912 9 4 0    38.0   38.0
 73  1.83335891 1.137E-30 6.593E-10.03560.039  643.63780.720.000000       X      0       X      0           19.5 Q 21R 20 18.5d85262049 912 9 4 0    40.0   38.0
 73  1.83560984 4.752E-35 2.186E-14.03570.040  585.20050.720.000000       X      0       X      0           18.5 Q 20R 19 19.5d65662049 912 9 4 0    38.0   40.0
 73  1.83563668 1.798E-32 7.858E-12.03570.040  585.20050.720.000000       X      0       X      0           19.5 Q 20R 19 19.5d75662049 912 9 4 0    40.0   40.0
 73  1.83568373 1.590E-30 6.618E-10.03570.040  585.20050.720.000000       X      0       X      0           20.5 Q 20R 19 19.5d85662049 912 9 4 0    42.0   40.0
 73  1.83638403 1.088E-30 6.652E-10.03560.039  643.63470.720.000000       X      0       X      0           18.5 Q 21R 20 17.5d85262049 912 9 4 0    38.0   36.0
 73  1.83720798 3.669E-35 1.224E-14.03700.040  529.53160.720.000000       X      0       X      0           19.5 Q 19R 18 20.5d65662049 912 9 4 0    40.0   42.0
 73  1.83728205 1.387E-32 4.409E-12.03700.040  529.53160.720.000000       X      0       X      0           20.5 Q 19R 18 20.5d75662049 912 9 4 0    42.0   42.0
 73  1.83738262 2.210E-30 6.706E-10.03700.040  529.53160.720.000000       X      0       X      0           21.5 Q 19R 18 20.5d85662049 912 9 4 0    44.0   42.0
 73  1.83900178 2.786E-35 1.355E-14.03570.040  585.19710.720.000000       X      0       X      0           17.5 Q 20R 19 18.5d65662049 912 9 4 0    36.0   38.0
 73  1.83901108 1.603E-32 7.388E-12.03570.040  585.19710.720.000000       X      0       X      0           18.5 Q 20R 19 18.5d75662049 912 9 4 0    38.0   38.0
 73  1.83903791 1.517E-30 6.642E-10.03570.040  585.19710.720.000000       X      0       X      0           19.5 Q 20R 19 18.5d85662049 912 9 4 0    40.0   38.0
 72  1.83997724 5.332E-29 6.726E-10.03570.040  569.50610.720.000000       X      0       X      0                Q 20R 19     d846620492212 9 4 0    41.0   39.0
 73  1.84097796 6.951E-35 2.447E-14.03700.040  529.52770.720.000000       X      0       X      0           18.5 Q 19R 18 19.5d65662049 912 9 4 0    38.0   40.0
 73  1.84102863 2.221E-32 7.427E-12.03700.040  529.52770.720.000000       X      0       X      0           19.5 Q 19R 18 19.5d75662049 912 9 4 0    40.0   40.0
 73  1.84110270 2.104E-30 6.701E-10.03700.040  529.52770.720.000000       X      0       X      0           20.5 Q 19R 18 19.5d85662049 912 9 4 0    42.0   40.0
 71  1.84198685 2.995E-26 6.748E-10.03700.040  544.86220.720.000000       X      0       X      0                Q 19R 18     d846620492212 9 4 0    39.0   37.0
 73  1.84220912 1.006E-32 4.903E-12.03570.040  585.19390.720.000000       X      0       X      0           17.5 Q 20R 19 17.5d75662049 912 9 4 0    36.0   36.0
 73  1.84221842 1.448E-30 6.685E-10.03570.040  585.19390.720.000000       X      0       X      0           18.5 Q 20R 19 17.5d85662049 912 9 4 0    38.0   36.0
 73  1.84455801 7.335E-35 2.731E-14.03700.040  529.52410.720.000000       X      0       X      0           17.5 Q 19R 18 18.5d65662049 912 9 4 0    36.0   38.0
 73  1.84458824 2.503E-32 8.828E-12.03700.040  529.52410.720.000000       X      0       X      0           18.5 Q 19R 18 18.5d75662049 912 9 4 0    38.0   38.0
 73  1.84463891 2.002E-30 6.708E-10.03700.040  529.52410.720.000000       X      0       X      0           19.5 Q 19R 18 18.5d85662049 912 9 4 0    40.0   38.0
 73  1.84522566 1.381E-30 6.741E-10.03570.040  585.19080.720.000000       X      0       X      0           17.5 Q 20R 19 16.5d85662049 912 9 4 0    36.0   34.0
 71  1.84601955 1.605E-29 6.793E-10.03700.040 2095.24290.720.000000       X      1       X      1                Q 19R 18     d746620492212 9 4 0    39.0   37.0
 73  1.84622473 5.604E-35 1.530E-14.03800.041  476.62500.720.000000       X      0       X      0           18.5 Q 18R 17 19.5d65662049 912 9 4 0    38.0   40.0
 73  1.84630317 1.912E-32 4.958E-12.03800.041  476.62500.720.000000       X      0       X      0           19.5 Q 18R 17 19.5d75662049 912 9 4 0    40.0   40.0
 73  1.84640871 2.754E-30 6.802E-10.03800.041  476.62500.720.000000       X      0       X      0           20.5 Q 18R 17 19.5d85662049 912 9 4 0    42.0   40.0
 73  1.84794892 4.312E-35 1.703E-14.03700.040  529.52070.720.000000       X      0       X      0           16.5 Q 19R 18 17.5d65662049 912 9 4 0    34.0   36.0
 73  1.84796152 2.232E-32 8.325E-12.03700.040  529.52070.720.000000       X      0       X      0           17.5 Q 19R 18 17.5d75662049 912 9 4 0    36.0   36.0
 73  1.84799176 1.905E-30 6.731E-10.03700.040  529.52070.720.000000       X      0       X      0           18.5 Q 19R 18 17.5d85662049 912 9 4 0    38.0   36.0
 72  1.84861991 6.661E-29 6.820E-10.03700.040  515.32140.720.000000       X      0       X      0                Q 19R 18     d846620492212 9 4 0    39.0   37.0
 73  1.85001495 1.065E-34 3.075E-14.03800.041  476.62120.720.000000       X      0       X      0           17.5 Q 18R 17 18.5d65662049 912 9 4 0    36.0   38.0
 73  1.85006957 3.061E-32 8.373E-12.03800.041  476.62120.720.000000       X      0       X      0           18.5 Q 18R 17 18.5d75662049 912 9 4 0    38.0   38.0
 73  1.85014801 2.614E-30 6.793E-10.03800.041  476.62120.720.000000       X      0       X      0           19.5 Q 18R 17 18.5d85662049 912 9 4 0    40.0   38.0
 73  1.85114909 1.401E-32 5.542E-12.03700.040  529.51750.720.000000       X      0       X      0           16.5 Q 19R 18 16.5d75662049 912 9 4 0    34.0   34.0
 73  1.85116170 1.813E-30 6.774E-10.03700.040  529.51750.720.000000       X      0       X      0           17.5 Q 19R 18 16.5d85662049 912 9 4 0    36.0   34.0
 73  1.85360454 1.127E-34 3.452E-14.03800.041  476.61760.720.000000       X      0       X      0           16.5 Q 18R 17 17.5d65662049 912 9 4 0    34.0   36.0
 73  1.85363846 3.448E-32 9.975E-12.03800.041  476.61760.720.000000       X      0       X      0           17.5 Q 18R 17 17.5d75662049 912 9 4 0    36.0   36.0
 73  1.85369309 2.480E-30 6.797E-10.03800.041  476.61760.720.000000       X      0       X      0           18.5 Q 18R 17 17.5d85662049 912 9 4 0    38.0   36.0
 73  1.85414915 1.725E-30 6.835E-10.03700.040  529.51450.720.000000       X      0       X      0           16.5 Q 19R 18 15.5d85662049 912 9 4 0    34.0   32.0
 73  1.85535351 8.523E-35 1.934E-14.03890.041  426.49030.720.000000       X      0       X      0           17.5 Q 17R 16 18.5d65662049 912 9 4 0    36.0   38.0
 73  1.85543678 2.609E-32 5.610E-12.03890.041  426.49030.720.000000       X      0       X      0           18.5 Q 17R 16 18.5d75662049 912 9 4 0    38.0   38.0
 73  1.85554785 3.378E-30 6.900E-10.03890.041  426.49030.720.000000       X      0       X      0           19.5 Q 17R 16 18.5d85662049 912 9 4 0    40.0   38.0
 73  1.85699437 6.647E-35 2.167E-14.03800.041  476.61410.720.000000       X      0       X      0           15.5 Q 18R 17 16.5d65662049 912 9 4 0    32.0   34.0
 73  1.85701054 3.075E-32 9.436E-12.03800.041  476.61410.720.000000       X      0       X      0           16.5 Q 18R 17 16.5d75662049 912 9 4 0    34.0   34.0
 73  1.85704447 2.353E-30 6.819E-10.03800.041  476.61410.720.000000       X      0       X      0           17.5 Q 18R 17 16.5d85662049 912 9 4 0    36.0   34.0
 72  1.85735080 8.192E-29 6.916E-10.03800.041  463.83270.720.000000       X      0       X      0                Q 18R 17     d846620492212 9 4 0    37.0   35.0
 73  1.85916649 1.624E-34 3.910E-14.03890.041  426.48640.720.000000       X      0       X      0           16.5 Q 17R 16 17.5d65662049 912 9 4 0    34.0   36.0
 73  1.85922545 4.175E-32 9.495E-12.03890.041  426.48640.720.000000       X      0       X      0           17.5 Q 17R 16 17.5d75662049 912 9 4 0    36.0   36.0
 73  1.85930873 3.197E-30 6.888E-10.03890.041  426.48640.720.000000       X      0       X      0           18.5 Q 17R 16 17.5d85662049 912 9 4 0    38.0   36.0
 73  1.86018648 1.931E-32 6.307E-12.03800.041  476.61100.720.000000       X      0       X      0           15.5 Q 18R 17 15.5d75662049 912 9 4 0    32.0   32.0
 73  1.86020265 2.232E-30 6.861E-10.03800.041  476.61100.720.000000       X      0       X      0           16.5 Q 18R 17 15.5d85662049 912 9 4 0    34.0   32.0
 71  1.86074762 4.593E-26 6.953E-10.03890.041  438.70100.720.000000       X      0       X      0                Q 17R 16     d846620492212 9 4 0    35.0   33.0
 73  1.86276685 1.724E-34 4.419E-14.03890.041  426.48280.720.000000       X      0       X      0           15.5 Q 17R 16 16.5d65662049 912 9 4 0    32.0   34.0
 73  1.86280480 4.702E-32 1.134E-11.03890.041  426.48280.720.000000       X      0       X      0           16.5 Q 17R 16 16.5d75662049 912 9 4 0    34.0   34.0
 73  1.86286376 3.023E-30 6.888E-10.03890.041  426.48280.720.000000       X      0       X      0           17.5 Q 17R 16 16.5d85662049 912 9 4 0    36.0   34.0
 73  1.86316809 2.117E-30 6.925E-10.03800.041  476.60800.720.000000       X      0       X      0           15.5 Q 18R 17 14.5d85662049 912 9 4 0    32.0   30.0
 73  1.86461549 1.292E-34 2.479E-14.03970.042  379.12940.720.000000       X      0       X      0           16.5 Q 16R 15 17.5d65662049 912 9 4 0    34.0   36.0
 73  1.86470413 3.524E-32 6.385E-12.03970.042  379.12940.720.000000       X      0       X      0           17.5 Q 16R 15 17.5d75662049 912 9 4 0    36.0   36.0
 71  1.86475485 2.447E-29 6.998E-10.03890.041 1990.25170.720.000000       X      1       X      1                Q 17R 16     d746620492212 9 4 0    35.0   33.0
 73  1.86482137 4.080E-30 7.004E-10.03970.042  379.12940.720.000000       X      0       X      0           18.5 Q 16R 15 17.5d85662049 912 9 4 0    38.0   36.0
 73  1.86615555 1.021E-34 2.797E-14.03890.041  426.47940.720.000000       X      0       X      0           14.5 Q 17R 16 15.5d75662049 912 9 4 0    30.0   32.0
 73  1.86617559 4.193E-32 1.077E-11.03890.041  426.47940.720.000000       X      0       X      0           15.5 Q 17R 16 15.5d75662049 912 9 4 0    32.0   32.0
 72  1.86618549 9.914E-29 7.013E-10.03890.041  415.04180.720.000000       X      0       X      0                Q 17R 16     d846620492212 9 4 0    35.0   33.0
 73  1.86621353 2.858E-30 6.908E-10.03890.041  426.47940.720.000000       X      0       X      0           16.5 Q 17R 16 15.5d85662049 912 9 4 0    34.0   32.0
 73  1.86845425 2.470E-34 5.045E-14.03970.042  379.12550.720.000000       X      0       X      0           15.5 Q 16R 15 16.5d65662049 912 9 4 0    32.0   34.0
 73  1.86851800 5.637E-32 1.084E-11.03970.042  379.12550.720.000000       X      0       X      0           16.5 Q 16R 15 16.5d75662049 912 9 4 0    34.0   34.0
 73  1.86860665 3.845E-30 6.981E-10.03970.042  379.12550.720.000000       X      0       X      0           17.5 Q 16R 15 16.5d85662049 912 9 4 0    36.0   34.0
 73  1.86933854 2.633E-32 7.224E-12.03890.041  426.47620.720.000000       X      0       X      0           14.5 Q 17R 16 14.5d75662049 912 9 4 0    30.0   30.0
 73  1.86935857 2.702E-30 6.950E-10.03890.041  426.47620.720.000000       X      0       X      0           15.5 Q 17R 16 14.5d85662049 912 9 4 0    32.0   30.0
 73  1.87206685 2.632E-34 5.745E-14.03970.042  379.12180.720.000000       X      0       X      0           14.5 Q 16R 15 15.5d75662049 912 9 4 0    30.0   32.0
 73  1.87210921 6.350E-32 1.299E-11.03970.042  379.12180.720.000000       X      0       X      0           15.5 Q 16R 15 15.5d75662049 912 9 4 0    32.0   32.0
 73  1.87217297 3.623E-30 6.978E-10.03970.042  379.12180.720.000000       X      0       X      0           16.5 Q 16R 15 15.5d85662049 912 9 4 0    34.0   32.0
 73  1.87229939 2.553E-30 7.016E-10.03890.041  426.47320.720.000000       X      0       X      0           14.5 Q 17R 16 13.5d85662049 912 9 4 0    30.0   28.0
 73  1.87338848 6.618E-31 1.740E-10.05700.057    2.71600.970.000000       X      0       X      0            1.5 Q  1P  2  0.5d75662049 912 9 4 0     4.0    2.0
 73  1.87403763 1.955E-34 3.225E-14.04040.042  334.54400.720.000000       X      0       X      0           15.5 Q 15R 14 16.5d65662049 912 9 4 0    32.0   34.0
 73  1.87413230 4.716E-32 7.322E-12.04040.042  334.54400.720.000000       X      0       X      0           16.5 Q 15R 14 16.5d75662049 912 9 4 0    34.0   34.0
 73  1.87425650 4.847E-30 7.107E-10.04040.042  334.54400.720.000000       X      0       X      0           17.5 Q 15R 14 16.5d85662049 912 9 4 0    36.0   34.0
 72  1.87514357 1.180E-28 7.110E-10.03970.042  368.95070.720.000000       X      0       X      0                Q 16R 15     d846620492212 9 4 0    33.0   31.0
 73  1.87533433 9.293E-31 2.446E-10.05700.057    2.71410.970.000000       X      0       X      0            1.5 Q  1P  2  1.5d75662049 912 9 4 0     4.0    4.0
 73  1.87545437 1.565E-34 3.667E-14.03970.042  379.11840.720.000000       X      0       X      0           13.5 Q 16R 15 14.5d75662049 912 9 4 0    28.0   30.0
 73  1.87547861 5.662E-32 1.238E-11.03970.042  379.11840.720.000000       X      0       X      0           14.5 Q 16R 15 14.5d75662049 912 9 4 0    30.0   30.0
 73  1.87552096 3.412E-30 6.995E-10.03970.042  379.11840.720.000000       X      0       X      0           15.5 Q 16R 15 14.5d85662049 912 9 4 0    32.0   30.0
 71  1.87679109 2.739E-26 5.844E-10.05700.057    2.08430.970.000000       X      0       X      0                Q  1P  2     d846620492212 9 4 0     3.0    5.0
 73  1.87700208 3.983E-31 6.994E-11.05700.057    2.71410.970.000000       X      0       X      0            2.5 Q  1P  2  1.5d75662049 912 9 4 0     6.0    4.0
 73  1.87790583 3.751E-34 6.613E-14.04040.042  334.54010.720.000000       X      0       X      0           14.5 Q 15R 14 15.5d75662049 912 9 4 0    30.0   32.0
 73  1.87797493 7.542E-32 1.247E-11.04040.042  334.54010.720.000000       X      0       X      0           15.5 Q 15R 14 15.5d75662049 912 9 4 0    32.0   32.0
 73  1.87806960 4.550E-30 7.079E-10.04040.042  334.54010.720.000000       X      0       X      0           16.5 Q 15R 14 15.5d85662049 912 9 4 0    34.0   32.0
 73  1.87856178 6.224E-31 1.641E-10.05700.057    2.71090.970.000000       X      0       X      0            1.5 Q  1P  2  2.5d75662049 912 9 4 0     4.0    6.0
 73  1.87862698 3.557E-32 8.348E-12.03970.042  379.11520.720.000000       X      0       X      0           13.5 Q 16R 15 13.5d75662049 912 9 4 0    28.0   28.0
 73  1.87865122 3.212E-30 7.036E-10.03970.042  379.11520.720.000000       X      0       X      0           14.5 Q 16R 15 13.5d85662049 912 9 4 0    30.0   28.0
 71  1.88008054 6.577E-26 7.167E-10.04040.042  343.96940.720.000000       X      0       X      0                Q 15R 14     d846620492212 9 4 0    31.0   29.0
 73  1.88022953 1.220E-30 2.146E-10.05700.057    2.71090.970.000000       X      0       X      0            2.5 Q  1P  2  2.5d75662049 912 9 4 0     6.0    6.0
 73  1.88153248 4.013E-34 7.595E-14.04040.042  334.53640.720.000000       X      0       X      0           13.5 Q 15R 14 14.5d75662049 912 9 4 0    28.0   30.0
 73  1.88156428 3.025E-30 7.110E-10.03970.042  379.11230.720.000000       X      0       X      0           13.5 Q 16R 15 12.5d85662049 912 9 4 0    28.0   26.0
 73  1.88157972 8.494E-32 1.500E-11.04040.042  334.53640.720.000000       X      0       X      0           14.5 Q 15R 14 14.5d75662049 912 9 4 0    30.0   30.0
 73  1.88164882 4.267E-30 7.067E-10.04040.042  334.53640.720.000000       X      0       X      0           15.5 Q 15R 14 14.5d85662049 912 9 4 0    32.0   30.0
 73  1.88243766 1.589E-31 2.099E-11.05700.057    2.71090.970.000000       X      0       X      0            3.5 Q  1P  2  2.5d75662049 912 9 4 0     8.0    6.0
 73  1.88365490 2.956E-34 4.266E-14.04110.043  292.73600.720.000000       X      0       X      0           14.5 Q 14R 13 15.5d65662049 912 9 4 0    30.0   32.0
 73  1.88375640 6.257E-32 8.467E-12.04110.043  292.73600.720.000000       X      0       X      0           15.5 Q 14R 13 15.5d75662049 912 9 4 0    32.0   32.0
 73  1.88388853 5.665E-30 7.215E-10.04110.043  292.73600.720.000000       X      0       X      0           16.5 Q 14R 13 15.5d85662049 912 9 4 0    34.0   32.0
 71  1.88404804 3.486E-29 7.212E-10.04040.042 1896.56370.720.000000       X      1       X      1                Q 15R 14     d746620492212 9 4 0    31.0   29.0
 72  1.88425000 1.382E-28 7.214E-10.04040.042  325.56100.720.000000       X      0       X      0                Q 15R 14     d846620492212 9 4 0    31.0   29.0
 73  1.88471505 1.727E-30 3.045E-10.05700.057    2.70640.970.000000       X      0       X      0            2.5 Q  1P  2  3.5d75662049 912 9 4 0     6.0    8.0
 73  1.88491877 2.397E-34 4.894E-14.04040.042  334.53300.720.000000       X      0       X      0           12.5 Q 15R 14 13.5d75662049 912 9 4 0    26.0   28.0
 73  1.88494761 7.572E-32 1.436E-11.04040.042  334.53300.720.000000       X      0       X      0           13.5 Q 15R 14 13.5d75662049 912 9 4 0    28.0   28.0
 73  1.88499485 4.000E-30 7.079E-10.04040.042  334.53300.720.000000       X      0       X      0           14.5 Q 15R 14 13.5d85662049 912 9 4 0    30.0   28.0
 71  1.88511641 1.431E-29 5.917E-10.05700.057 1558.43700.970.000000       X      1       X      1                Q  1P  2     d746620492212 9 4 0     3.0    5.0
 73  1.88692318 9.597E-31 1.271E-10.05700.057    2.70640.970.000000       X      0       X      0            3.5 Q  1P  2  3.5d75662049 912 9 4 0     8.0    8.0
 73  1.88755704 5.695E-34 8.825E-14.04110.043  292.73200.720.000000       X      0       X      0           13.5 Q 14R 13 14.5d75662049 912 9 4 0    28.0   30.0
 73  1.88763214 1.000E-31 1.446E-11.04110.043  292.73200.720.000000       X      0       X      0           14.5 Q 14R 13 14.5d75662049 912 9 4 0    30.0   30.0
 73  1.88773364 5.292E-30 7.176E-10.04110.043  292.73200.720.000000       X      0       X      0           15.5 Q 14R 13 14.5d85662049 912 9 4 0    32.0   30.0
 73  1.88807950 4.759E-32 9.733E-12.04040.042  334.52980.720.000000       X      0       X      0           12.5 Q 15R 14 12.5d75662049 912 9 4 0    26.0   26.0
 73  1.88810834 3.750E-30 7.122E-10.04040.042  334.52980.720.000000       X      0       X      0           13.5 Q 15R 14 12.5d85662049 912 9 4 0    28.0   26.0
 73  1.89098987 3.516E-30 7.202E-10.04040.042  334.52690.720.000000       X      0       X      0           12.5 Q 15R 14 11.5d85662049 912 9 4 0    26.0   24.0
 73  1.89119996 6.123E-34 1.024E-13.04110.043  292.72830.720.000000       X      0       X      0           12.5 Q 14R 13 13.5d75662049 912 9 4 0    26.0   28.0
 73  1.89125262 1.126E-31 1.748E-11.04110.043  292.72830.720.000000       X      0       X      0           13.5 Q 14R 13 13.5d75662049 912 9 4 0    28.0   28.0
 73  1.89132773 4.938E-30 7.156E-10.04110.043  292.72830.720.000000       X      0       X      0           14.5 Q 14R 13 13.5d85662049 912 9 4 0    30.0   28.0
 72  1.89204401 5.298E-29 5.972E-10.05700.057    2.63270.970.000000       X      0       X      0                Q  1P  2     d846620492212 9 4 0     3.0    5.0
 73  1.89263365 3.388E-30 4.499E-10.05700.057    2.70070.970.000000       X      0       X      0            3.5 Q  1P  2  4.5d75662049 912 9 4 0     8.0   10.0
 73  1.89351345 4.475E-34 5.754E-14.04170.043  253.70690.720.000000       X      0       X      0           13.5 Q 13R 12 14.5d75662049 912 9 4 0    28.0   30.0
 72  1.89353718 1.591E-28 7.321E-10.04110.043  284.87440.720.000000       X      0       X      0                Q 14R 13     d846620492212 9 4 0    29.0   27.0
 73  1.89362276 8.235E-32 9.884E-12.04170.043  253.70690.720.000000       X      0       X      0           14.5 Q 13R 12 14.5d75662049 912 9 4 0    30.0   30.0
 73  1.89376402 6.510E-30 7.326E-10.04170.043  253.70690.720.000000       X      0       X      0           15.5 Q 13R 12 14.5d85662049 912 9 4 0    32.0   30.0
 73  1.89458499 3.678E-34 6.674E-14.04110.043  292.72490.720.000000       X      0       X      0           11.5 Q 14R 13 12.5d75662049 912 9 4 0    24.0   26.0
 73  1.89461891 1.004E-31 1.682E-11.04110.043  292.72490.720.000000       X      0       X      0           12.5 Q 14R 13 12.5d75662049 912 9 4 0    26.0   26.0
 73  1.89467157 4.606E-30 7.164E-10.04110.043  292.72490.720.000000       X      0       X      0           13.5 Q 14R 13 12.5d85662049 912 9 4 0    28.0   26.0
 73  1.89745514 8.663E-34 1.202E-13.04170.043  253.70290.720.000000       X      0       X      0           12.5 Q 13R 12 13.5d75662049 912 9 4 0    26.0   28.0
 73  1.89753705 1.315E-31 1.694E-11.04170.043  253.70290.720.000000       X      0       X      0           13.5 Q 13R 12 13.5d75662049 912 9 4 0    28.0   28.0
 73  1.89764636 6.046E-30 7.272E-10.04170.043  253.70290.720.000000       X      0       X      0           14.5 Q 13R 12 13.5d85662049 912 9 4 0    30.0   28.0
 73  1.89773198 6.312E-32 1.147E-11.04110.043  292.72180.720.000000       X      0       X      0           11.5 Q 14R 13 11.5d75662049 912 9 4 0    24.0   24.0
 73  1.89776589 4.295E-30 7.206E-10.04110.043  292.72180.720.000000       X      0       X      0           12.5 Q 14R 13 11.5d85662049 912 9 4 0    26.0   24.0
 71  1.90025500 8.764E-26 7.394E-10.04170.043  260.68240.720.000000       X      0       X      0                Q 13R 12     d846620492212 9 4 0    27.0   25.0
 73  1.90061132 4.007E-30 7.294E-10.04110.043  292.71890.720.000000       X      0       X      0           11.5 Q 14R 13 10.5d85662049 912 9 4 0    24.0   22.0
 73  1.90111712 9.369E-34 1.411E-13.04170.043  253.69910.720.000000       X      0       X      0           11.5 Q 13R 12 12.5d75662049 912 9 4 0    24.0   26.0
 73  1.90117588 1.480E-31 2.058E-11.04170.043  253.69910.720.000000       X      0       X      0           12.5 Q 13R 12 12.5d75662049 912 9 4 0    26.0   26.0
 73  1.90125779 5.609E-30 7.242E-10.04170.043  253.69910.720.000000       X      0       X      0           13.5 Q 13R 12 12.5d85662049 912 9 4 0    28.0   26.0
 72  1.90304785 1.798E-28 7.426E-10.04170.043  246.89230.720.000000       X      0       X      0                Q 13R 12     d846620492212 9 4 0    27.0   25.0
 73  1.90367545 6.801E-34 7.939E-14.04240.044  217.45820.720.000000       X      0       X      0           12.5 Q 12R 11 13.5d75662049 912 9 4 0    26.0   28.0
 73  1.90379381 1.076E-31 1.166E-11.04240.044  217.45820.720.000000       X      0       X      0           13.5 Q 12R 11 13.5d75662049 912 9 4 0    28.0   28.0
 73  1.90394574 7.354E-30 7.441E-10.04240.044  217.45820.720.000000       X      0       X      0           14.5 Q 12R 11 13.5d85662049 912 9 4 0    30.0   28.0
 71  1.90416111 4.624E-29 7.439E-10.04170.043 1814.19370.720.000000       X      1       X      1                Q 13R 12     d746620492212 9 4 0    27.0   25.0
 73  1.90450090 5.662E-34 9.320E-14.04170.043  253.69570.720.000000       X      0       X      0           10.5 Q 13R 12 11.5d75662049 912 9 4 0    22.0   24.0
 73  1.90454044 1.320E-31 1.992E-11.04170.043  253.69570.720.000000       X      0       X      0           11.5 Q 13R 12 11.5d75662049 912 9 4 0    24.0   24.0
 73  1.90459919 5.201E-30 7.244E-10.04170.043  253.69570.720.000000       X      0       X      0           12.5 Q 13R 12 11.5d85662049 912 9 4 0    26.0   24.0
 73  1.90763184 8.306E-32 1.369E-11.04170.043  253.69260.720.000000       X      0       X      0           10.5 Q 13R 12 10.5d75662049 912 9 4 0    22.0   22.0
 73  1.90766383 1.324E-33 1.678E-13.04240.044  217.45410.720.000000       X      0       X      0           11.5 Q 12R 11 12.5d75662049 912 9 4 0    24.0   26.0
 73  1.90767138 4.821E-30 7.286E-10.04170.043  253.69260.720.000000       X      0       X      0           11.5 Q 13R 12 10.5d85662049 912 9 4 0    24.0   22.0
 73  1.90775355 1.718E-31 2.010E-11.04240.044  217.45410.720.000000       X      0       X      0           12.5 Q 12R 11 12.5d75662049 912 9 4 0    26.0   26.0
 73  1.90787191 6.783E-30 7.369E-10.04240.044  217.45410.720.000000       X      0       X      0           13.5 Q 12R 11 12.5d85662049 912 9 4 0    28.0   26.0
 73  1.91047504 4.472E-30 7.384E-10.04170.043  253.68970.720.000000       X      0       X      0           10.5 Q 13R 12  9.5d85662049 912 9 4 0    22.0   20.0
 73  1.91134844 1.441E-33 1.996E-13.04240.044  217.45030.720.000000       X      0       X      0           10.5 Q 12R 11 11.5d75662049 912 9 4 0    22.0   24.0
 73  1.91141410 1.932E-31 2.453E-11.04240.044  217.45030.720.000000       X      0       X      0           11.5 Q 12R 11 11.5d75662049 912 9 4 0    24.0   24.0
 73  1.91150382 6.250E-30 7.326E-10.04240.044  217.45030.720.000000       X      0       X      0           12.5 Q 12R 11 11.5d85662049 912 9 4 0    26.0   24.0
 72  1.91283963 1.995E-28 7.535E-10.04240.044  211.61630.720.000000       X      0       X      0                Q 12R 11     d846620492212 9 4 0    25.0   23.0
 73  1.91422678 1.041E-33 1.125E-13.04310.044  183.99120.720.000000       X      0       X      0           11.5 Q 11R 10 12.5d75662049 912 9 4 0    24.0   26.0
 73  1.91435578 1.398E-31 1.395E-11.04310.044  183.99120.720.000000       X      0       X      0           12.5 Q 11R 10 12.5d75662049 912 9 4 0    26.0   26.0
 73  1.91452036 8.159E-30 7.559E-10.04310.044  183.99120.720.000000       X      0       X      0           13.5 Q 11R 10 12.5d85662049 912 9 4 0    28.0   26.0
 73  1.91473103 8.776E-34 1.339E-13.04240.044  217.44690.720.000000       X      0       X      0            9.5 Q 12R 11 10.5d75662049 912 9 4 0    20.0   22.0
 73  1.91477684 1.723E-31 2.391E-11.04240.044  217.44690.720.000000       X      0       X      0           10.5 Q 12R 11 10.5d75662049 912 9 4 0    22.0   22.0
 73  1.91484249 5.754E-30 7.319E-10.04240.044  217.44690.720.000000       X      0       X      0           11.5 Q 12R 11 10.5d85662049 912 9 4 0    24.0   22.0
 73  1.91567886 7.065E-31 3.903E-10.05380.054    8.25570.860.000000       X      0       X      0            0.5 Q  2P  3  0.5d75662049 912 9 4 0     2.0    2.0
 73  1.91598596 2.016E-31 5.569E-11.05380.054    8.25570.860.000000       X      0       X      0            1.5 Q  2P  3  0.5d75662049 912 9 4 0     4.0    2.0
 73  1.91708878 5.665E-31 3.132E-10.05380.054    8.25430.860.000000       X      0       X      0            0.5 Q  2P  3  1.5d75662049 912 9 4 0     2.0    4.0
 73  1.91739588 1.035E-30 2.861E-10.05380.054    8.25430.860.000000       X      0       X      0            1.5 Q  2P  3  1.5d75662049 912 9 4 0     4.0    4.0
 73  1.91784302 1.085E-31 1.659E-11.04240.044  217.44380.720.000000       X      0       X      0            9.5 Q 12R 11  9.5d75662049 912 9 4 0    20.0   20.0
 73  1.91788882 5.298E-30 7.363E-10.04240.044  217.44380.720.000000       X      0       X      0           10.5 Q 12R 11  9.5d85662049 912 9 4 0    22.0   20.0
 73  1.91791549 2.180E-31 4.019E-11.05380.054    8.25430.860.000000       X      0       X      0            2.5 Q  2P  3  1.5d75662049 912 9 4 0     6.0    4.0
 73  1.91827111 2.039E-33 2.409E-13.04310.044  183.98700.720.000000       X      0       X      0           10.5 Q 11R 10 11.5d75662049 912 9 4 0    22.0   24.0
 73  1.91836991 2.229E-31 2.414E-11.04310.044  183.98700.720.000000       X      0       X      0           11.5 Q 11R 10 11.5d75662049 912 9 4 0    24.0   24.0
 73  1.91849891 7.467E-30 7.466E-10.04310.044  183.98700.720.000000       X      0       X      0           12.5 Q 11R 10 11.5d85662049 912 9 4 0    26.0   24.0
 73  1.91973741 1.315E-30 3.640E-10.05380.054    8.25200.860.000000       X      0       X      0            1.5 Q  2P  3  2.5d75662049 912 9 4 0     4.0    6.0
 73  1.92025702 1.266E-30 2.337E-10.05380.054    8.25200.860.000000       X      0       X      0            2.5 Q  2P  3  2.5d85662049 912 9 4 0     6.0    6.0
 73  1.92064359 4.879E-30 7.470E-10.04240.044  217.44100.720.000000       X      0       X      0            9.5 Q 12R 11  8.5d85662049 912 9 4 0    20.0   18.0
 73  1.92100065 1.560E-31 2.160E-11.05380.054    8.25200.860.000000       X      0       X      0            3.5 Q  2P  3  2.5d75662049 912 9 4 0     8.0    6.0
 71  1.92174575 1.081E-25 7.637E-10.04310.044  188.85310.720.000000       X      0       X      0                Q 11R 10     d846620492212 9 4 0    23.0   21.0
 73  1.92198303 2.236E-33 2.912E-13.04310.044  183.98320.720.000000       X      0       X      0            9.5 Q 11R 10 10.5d75662049 912 9 4 0    20.0   22.0
 73  1.92205659 2.506E-31 2.967E-11.04310.044  183.98320.720.000000       X      0       X      0           10.5 Q 11R 10 10.5d75662049 912 9 4 0    22.0   22.0
 73  1.92215539 6.824E-30 7.405E-10.04310.044  183.98320.720.000000       X      0       X      0           11.5 Q 11R 10 10.5d85662049 912 9 4 0    24.0   22.0
 72  1.92299211 2.172E-28 7.652E-10.04310.044  179.04750.720.000000       X      0       X      0                Q 11R 10     d846620492212 9 4 0    23.0   21.0
 73  1.92351762 2.359E-30 4.361E-10.05380.054    8.24870.860.000000       X      0       X      0            2.5 Q  2P  3  3.5d75662049 912 9 4 0     6.0    8.0
 73  1.92426125 1.240E-30 1.720E-10.05380.054    8.24870.860.000000       X      0       X      0            3.5 Q  2P  3  3.5d85662049 912 9 4 0     8.0    8.0
 73  1.92524475 6.759E-32 7.505E-12.05380.054    8.24870.860.000000       X      0       X      0            4.5 Q  2P  3  3.5d75662049 912 9 4 0    10.0    8.0
 73  1.92528954 1.610E-33 1.645E-13.04370.044  153.30710.720.000000       X      0       X      0           10.5 Q 10R  9 11.5d75662049 912 9 4 0    22.0   24.0
 73  1.92536457 1.374E-33 1.991E-13.04310.044  183.97980.720.000000       X      0       X      0            8.5 Q 11R 10  9.5d75662049 912 9 4 0    18.0   20.0
 73  1.92541742 2.235E-31 2.915E-11.04310.044  183.97980.720.000000       X      0       X      0            9.5 Q 11R 10  9.5d75662049 912 9 4 0    20.0   20.0
 73  1.92543126 1.808E-31 1.693E-11.04370.044  153.30710.720.000000       X      0       X      0           11.5 Q 10R  9 11.5d75662049 912 9 4 0    24.0   24.0
 73  1.92549098 6.231E-30 7.389E-10.04310.044  183.97980.720.000000       X      0       X      0           10.5 Q 11R 10  9.5d85662049 912 9 4 0    22.0   20.0
 71  1.92555573 5.681E-29 7.682E-10.04310.044 1743.15500.720.000000       X      1       X      1                Q 11R 10     d746620492212 9 4 0    23.0   21.0
 73  1.92561110 8.886E-30 7.682E-10.04370.044  153.30710.720.000000       X      0       X      0           12.5 Q 10R  9 11.5d85662049 912 9 4 0    26.0   24.0
 73  1.92842337 3.757E-30 5.223E-10.05380.054    8.24460.860.000000       X      0       X      0            3.5 Q  2P  3  4.5d85662049 912 9 4 0     8.0   10.0
 73  1.92845386 1.408E-31 2.044E-11.04310.044  183.97670.720.000000       X      0       X      0            8.5 Q 11R 10  8.5d75662049 912 9 4 0    18.0   18.0
 73  1.92850671 5.686E-30 7.429E-10.04310.044  183.97670.720.000000       X      0       X      0            9.5 Q 11R 10  8.5d85662049 912 9 4 0    20.0   18.0
 73  1.92940210 3.178E-33 3.579E-13.04370.044  153.30290.720.000000       X      0       X      0            9.5 Q 10R  9 10.5d75662049 912 9 4 0    20.0   22.0
 73  1.92940686 8.513E-31 9.473E-11.05380.054    8.24460.860.000000       X      0       X      0            4.5 Q  2P  3  4.5d75662049 912 9 4 0    10.0   10.0
 73  1.92951162 2.879E-31 2.947E-11.04370.044  153.30290.720.000000       X      0       X      0           10.5 Q 10R  9 10.5d75662049 912 9 4 0    22.0   22.0
 73  1.92965334 8.056E-30 7.561E-10.04370.044  153.30290.720.000000       X      0       X      0           11.5 Q 10R  9 10.5d85662049 912 9 4 0    24.0   22.0
 73  1.93120347 5.194E-30 7.551E-10.04310.044  183.97400.720.000000       X      0       X      0            8.5 Q 11R 10  7.5d85662049 912 9 4 0    18.0   16.0
[truncated: 1,867,762 more chars]
